# Supplementary material for: Single-cell transcriptomic and chromatin accessibility analyses of dairy cattle peripheral blood mononuclear cells and their responses to lipopolysaccharide
Source: BMC Genomics. 2022 Apr 30;23:338. doi: 10.1186/s12864-022-08562-0 (PMC9063233; doi:10.1186/s12864-022-08562-0)
Supplement: Supplementary file 2 — Additional file 2: Table S1. Summary of scRNA-seq and scATAC-seq dataset. Table S2. Marker genes of each cell type. Table S3. Cattle PBMC cell type annotation under three resolutions using Azimuth. Table S4. Cattle PBMC cell type annotation using SingleR. Table S5. The expression of 93 cell cycle-related genes in each cell. Table S6. The summary information of TF identified by SCENIC. Table S7. Single cell’s pseudotime value obtained from Monocle2. Table S8. Gene list of each module identified by WGCNA. Table S9. Enrichment results of each module identified by WGCNA. [file 12864_2022_8562_MOESM2_ESM.xlsx]

## Sheet: Table S1
Table S1. Summary of scRNA-seq and scATAC-seq dataset.
scRNA-seq							scATAC-seq
	Summary	CO	T1	T2	T3				CO	T1	T2	T3
Sequencing	Number of Reads	398002082	387620482	411622928	437595868		Sequencing	Total number of read pairs	210872868	213393076	233380620	228059173
	Valid Barcodes	0.977	0.977	0.977	0.975			Fraction of read pairs with a valid barcode	0.953	0.96	0.966	0.967
	Valid UMIs	0.999	0.999	0.999	0.999			Q30 bases in Read 1	0.914	0.906	0.912	0.911
	Sequencing Saturation	0.698	0.655	0.71	0.853			Q30 bases in Read 2	0.907	0.899	0.905	0.904
	Q30 Bases in Barcode	0.954	0.954	0.954	0.955			Q30 bases in Barcode	0.84	0.827	0.84	0.839
	Q30 Bases in RNA Read	0.916	0.915	0.915	0.915			Q30 bases in Sample Index	0.881	0.868	0.877	0.859
	Q30 Bases in UMI	0.949	0.949	0.948	0.947		Cells	Estimated number of cells	3121	4172	3231	3163
Mapping	Reads Mapped to Genome	0.957	0.96	0.963	0.962			Median fragments per cell	1461	7136	9146	7710
	Reads Mapped Confidently to Genome	0.914	0.918	0.92	0.923			Median fragments per non-cell barcode	4	1	1	1
	Reads Mapped Confidently to Intergenic Regions	0.123	0.129	0.129	0.126
	Reads Mapped Confidently to Intronic Regions	0.199	0.217	0.218	0.212
	Reads Mapped Confidently to Exonic Regions	0.592	0.572	0.573	0.584
	Reads Mapped Confidently to Transcriptome	0.547	0.528	0.528	0.539
	Reads Mapped Antisense to Gene	0.6	0.006	0.006	0.006
Cells	Estimated Number of Cells	8490	10429	7977	3860
	Fraction Reads in Cells	0.93	0.943	0.937	0.942
	Mean Reads per Cell	46879	37168	51601	113367
	Median Genes per Cell	1391	1385	1550	1589
	Total Genes Detected	15276	15293	15311	14913
	Median UMI Counts per Cell	4181	4179	4935	5029

## Sheet: Table S2
Table S2. Marker genes of each cell type.
Cell type	Maker gene	CO_p_val	CO_avg_log2FC	CO_pct.1	CO_pct.2	CO_p_val_adj	T1_p_val	T1_avg_log2FC	T1_pct.1	T1_pct.2	T1_p_val_adj	T2_p_val	T2_avg_log2FC	T2_pct.1	T2_pct.2	T2_p_val_adj	T3_p_val	T3_avg_log2FC	T3_pct.1	T3_pct.2	T3_p_val_adj	max_pval	minimump_p_val
B	MS4A1	0	3.17954	0.893	0.062	0	0	3.18928	0.926	0.071	0	0	2.40239	0.892	0.121	0	1.12692e-261	2.40783	0.897	0.152	1.63674e-257	1.12692e-261	0
B	CD74	0	2.81192	0.986	0.24	0	0	3.19546	0.995	0.178	0	0	2.68048	0.996	0.244	0	5.14842e-248	2.70605	0.973	0.33	7.47756e-244	5.14842e-248	0
B	CD79B	0	2.51731	0.794	0.043	0	0	2.50563	0.757	0.037	0	0	2.257	0.742	0.071	0	1.41692e-230	1.68893	0.703	0.078	2.05794e-226	1.41692e-230	0
B	BANK1	0	1.60603	0.563	0.032	0	0	1.37374	0.503	0.032	0	0	1.18665	0.461	0.057	0	9.0204e-228	1.3941	0.586	0.042	1.31012e-223	9.0204e-228	0
B	ENSBTAG00000009656	0	1.985	0.629	0.067	0	0	2.32255	0.71	0.052	0	0	1.93011	0.678	0.094	0	3.03547e-227	1.94274	0.622	0.056	4.40872e-223	3.03547e-227	0
B	BLA-DQB	0	2.86958	0.96	0.237	0	0	3.1403	0.973	0.2	0	0	2.57339	0.962	0.239	0	8.88867e-219	2.4074	0.926	0.25	1.29099e-214	8.88867e-219	0
B	BOLA-DMA	0	1.47246	0.503	0.028	0	0	1.30048	0.458	0.031	0	1.57345e-267	1.00622	0.362	0.039	2.28527e-263	9.40867e-215	1.14913	0.494	0.025	1.36652e-210	9.40867e-215	0
B	ENSBTAG00000013919	0	2.8895	0.98	0.237	0	0	3.43268	0.991	0.171	0	0	2.82175	0.984	0.207	0	1.13658e-205	2.37691	0.956	0.316	1.65077e-201	1.13658e-205	0
B	TNFRSF13C	0	2.4196	0.712	0.037	0	0	2.12483	0.568	0.035	0	0	1.94361	0.65	0.086	0	1.22869e-198	1.50525	0.679	0.087	1.78455e-194	1.22869e-198	0
B	BOLA-DRA	0	2.95342	0.968	0.212	0	0	3.36463	0.989	0.15	0	0	2.71777	0.987	0.177	0	2.43629e-198	2.24198	0.951	0.309	3.53847e-194	2.43629e-198	0
B	BTK	1.23707e-305	0.86314	0.34	0.024	1.79672e-301	0	0.747119	0.267	0.014	0	6.88554e-256	0.858474	0.356	0.04	1.00006e-251	2.19844e-190	1.10561	0.5	0.037	3.19302e-186	2.19844e-190	0
B	CD79A	0	1.93474	0.672	0.068	0	0	1.70965	0.61	0.056	0	0	1.57496	0.56	0.068	0	5.09109e-186	1.44909	0.551	0.058	7.3943e-182	5.09109e-186	0
B	LMO2	0	1.80545	0.545	0.032	0	0	1.50922	0.374	0.016	0	9.64076e-273	1.24118	0.407	0.053	1.40022e-268	1.91351e-183	1.31941	0.534	0.049	2.77918e-179	1.91351e-183	0
B	CD19	0	1.90699	0.66	0.04	0	0	1.9325	0.7	0.049	0	0	1.7714	0.754	0.104	0	1.47551e-181	1.34423	0.787	0.14	2.14302e-177	1.47551e-181	0
B	BOLA-DOB	0	1.90511	0.667	0.047	0	0	1.61014	0.576	0.049	0	0	1.52694	0.605	0.092	0	1.19355e-180	1.31738	0.633	0.082	1.73351e-176	1.19355e-180	0
B	ENSBTAG00000037605	0	1.93977	0.811	0.121	0	0	2.63834	0.873	0.086	0	0	2.06918	0.748	0.107	0	2.73602e-180	1.71776	0.745	0.132	3.9738e-176	2.73602e-180	0
B	FCRLA	0	1.55192	0.451	0.021	0	0	1.26548	0.352	0.019	0	8.0436e-253	1.24788	0.372	0.046	1.16825e-248	6.21833e-166	1.25088	0.458	0.036	9.0315e-162	6.21833e-166	0
B	MEF2C	0	1.0309	0.307	0.014	0	0	0.873583	0.256	0.013	0	3.8023e-251	0.980503	0.34	0.036	5.52245e-247	1.3337e-164	0.919233	0.359	0.014	1.93707e-160	1.3337e-164	0
B	CXXC5	0	1.48356	0.54	0.077	0	0	1.39569	0.433	0.056	0	8.13542e-257	1.34758	0.474	0.094	1.18159e-252	3.07934e-162	1.42609	0.589	0.087	4.47243e-158	3.07934e-162	0
B	BLNK	7.7939e-307	0.904748	0.336	0.023	1.13199e-302	0	0.920775	0.315	0.022	0	2.18651e-283	0.953927	0.4	0.048	3.17569e-279	4.42261e-157	0.919371	0.458	0.04	6.42339e-153	4.42261e-157	0
B	VPREB3	0	2.56797	0.591	0.032	0	0	2.15821	0.5	0.03	0	0	2.05295	0.472	0.047	0	5.39535e-153	1.8782	0.449	0.043	7.8362e-149	5.39535e-153	0
B	HHEX	0	1.09127	0.41	0.044	0	1.81697e-260	0.774348	0.283	0.035	2.63897e-256	6.18567e-135	0.653113	0.29	0.059	8.98406e-131	3.1271e-147	0.85844	0.401	0.031	4.54179e-143	6.18567e-135	0
B	BOLA-DMB	0	1.67685	0.575	0.042	0	0	1.51018	0.511	0.036	0	9.94291e-248	1.03915	0.366	0.047	1.44411e-243	3.42313e-143	1.08307	0.428	0.041	4.97175e-139	3.42313e-143	0
B	PXDC1	0	1.43827	0.518	0.044	0	0	1.24469	0.414	0.041	0	8.34285e-220	0.997161	0.404	0.073	1.21171e-215	2.59514e-136	0.919956	0.492	0.063	3.76918e-132	2.59514e-136	0
B	SYNGR2	0	1.61758	0.759	0.254	0	0	2.00423	0.873	0.291	0	0	1.73938	0.914	0.391	0	4.04294e-136	1.49628	0.793	0.252	5.87196e-132	4.04294e-136	0
B	NAPSA	0	1.67112	0.575	0.038	0	0	1.58745	0.527	0.038	0	1.41995e-282	1.22754	0.44	0.064	2.06233e-278	2.29198e-135	1.11648	0.542	0.08	3.32887e-131	2.29198e-135	0
B	DNASE2	0	1.42219	0.539	0.053	0	0	1.48168	0.518	0.041	0	0	1.1628	0.452	0.059	0	2.83044e-131	0.897232	0.479	0.062	4.11093e-127	2.83044e-131	0
B	SPIB	0	1.18179	0.396	0.015	0	0	1.27045	0.429	0.022	0	1.70569e-255	0.923042	0.324	0.029	2.47735e-251	1.20448e-123	0.733855	0.331	0.023	1.74938e-119	1.20448e-123	0
B	CHCHD10	0	1.31284	0.333	0.018	0	0	1.259	0.302	0.018	0	9.59003e-196	1.16309	0.313	0.043	1.39286e-191	2.47208e-121	1.02583	0.289	0.015	3.59045e-117	2.47208e-121	0
B	LYN	0	1.67893	0.855	0.17	0	0	2.01177	0.82	0.132	0	0	1.40849	0.835	0.19	0	3.6256e-120	1.02697	0.802	0.22	5.26583e-116	3.6256e-120	0
B	CD40	6.40916e-125	0.650893	0.244	0.048	9.30867e-121	0	2.10605	0.631	0.061	0	0	1.65899	0.635	0.074	0	3.33504e-115	0.890943	0.397	0.047	4.84381e-111	3.33504e-115	0
B	ENSBTAG00000001219	0	1.48144	0.62	0.102	0	0	2.02477	0.645	0.099	0	0	2.0776	0.688	0.118	0	1.13789e-113	1.15763	0.707	0.186	1.65267e-109	1.13789e-113	0
B	PHGDH	0	2.01473	0.802	0.218	0	0	2.07789	0.832	0.223	0	0	2.11474	0.885	0.294	0	6.52753e-110	1.3402	0.816	0.306	9.48059e-106	6.52753e-110	0
B	CD3E	0	-2.60265	0.053	0.702	0	0	-2.56546	0.053	0.735	0	0	-2.51729	0.041	0.727	0	8.01958e-110	-2.33185	0.074	0.664	1.16476e-105	8.01958e-110	0
B	TCF4	1.2377e-272	0.909929	0.345	0.035	1.79763e-268	0	0.970289	0.339	0.039	0	3.45786e-153	0.791055	0.365	0.085	5.02219e-149	4.254e-108	0.812905	0.367	0.043	6.17851e-104	4.254e-108	0
B	IFI30	0	1.34752	0.662	0.129	0	0	2.7999	0.849	0.132	0	0	2.11593	0.825	0.164	0	5.65729e-103	1.15655	0.652	0.174	8.21664e-99	5.65729e-103	0
B	POU2AF1	0	1.19487	0.387	0.019	0	0	1.02042	0.325	0.023	0	0	1.18302	0.418	0.046	0	1.18283e-102	0.806821	0.369	0.046	1.71795e-98	1.18283e-102	0
B	LY86	0	1.39982	0.458	0.045	0	0	1.17242	0.388	0.042	0	5.96937e-160	0.912701	0.323	0.063	8.66991e-156	3.63823e-99	0.888072	0.437	0.073	5.28416e-95	3.63823e-99	0
B	FYB1	0	-2.38846	0.046	0.685	0	0	-2.71577	0.057	0.762	0	0	-2.71353	0.045	0.753	0	1.79744e-96	-2.20191	0.053	0.601	2.61061e-92	1.79744e-96	0
B	IL7R	0	-2.87612	0.054	0.672	0	0	-3.0092	0.068	0.719	0	0	-2.91136	0.081	0.708	0	1.4004e-95	-2.45896	0.112	0.64	2.03394e-91	1.4004e-95	0
B	ENSBTAG00000030593	1.75497e-304	1.25836	0.661	0.216	2.54891e-300	0	1.34285	0.703	0.234	0	8.13269e-227	1.09872	0.741	0.316	1.18119e-222	1.52694e-95	1.06452	0.709	0.252	2.21773e-91	1.52694e-95	0
B	CD22	2.51274e-239	0.679266	0.23	0.007	3.6495e-235	0	0.754196	0.277	0.017	0	1.31957e-230	0.81028	0.331	0.039	1.91655e-226	2.69637e-95	0.734979	0.354	0.045	3.91621e-91	2.69637e-95	0
B	SMAP2	6.23487e-244	1.16162	0.523	0.148	9.05553e-240	0	1.58995	0.668	0.148	0	2.32194e-301	1.42493	0.646	0.18	3.37239e-297	1.79226e-94	0.97632	0.553	0.14	2.60307e-90	1.79226e-94	0
B	ENSBTAG00000027204	3.01691e-290	-2.2266	0.271	0.707	4.38176e-286	0	-2.29783	0.234	0.708	0	1.18578e-268	-2.42593	0.184	0.699	1.72222e-264	3.52385e-93	-2.20218	0.272	0.717	5.11804e-89	3.52385e-93	0
B	APEX1	1.88727e-121	0.817737	0.505	0.238	2.74107e-117	0	1.37477	0.733	0.301	0	8.36639e-248	1.25305	0.776	0.355	1.21513e-243	1.14547e-92	1.04878	0.736	0.291	1.66368e-88	1.14547e-92	0
B	SWAP70	1.12639e-273	1.12023	0.776	0.308	1.63597e-269	0	1.27326	0.853	0.341	0	1.8236e-236	1.16541	0.817	0.346	2.64859e-232	3.38225e-92	1.03172	0.806	0.3	4.91238e-88	3.38225e-92	0
B	CD81	0	1.1698	0.92	0.516	0	0	1.41192	0.962	0.528	0	0	1.31513	0.966	0.61	0	3.51303e-92	1.10415	0.897	0.496	5.10232e-88	3.51303e-92	0
B	LY75	3.09751e-207	1.02323	0.591	0.217	4.49882e-203	0	1.14861	0.686	0.269	0	2.86654e-200	1.06395	0.748	0.34	4.16336e-196	3.40747e-91	1.18872	0.715	0.275	4.94901e-87	3.40747e-91	0
B	IQSEC1	2.19873e-217	0.730912	0.361	0.062	3.19344e-213	0	1.04742	0.477	0.075	0	6.9271e-228	0.901697	0.487	0.109	1.00609e-223	5.97887e-89	0.649299	0.468	0.094	8.68371e-85	5.97887e-89	0
B	CD37	0	1.31285	0.843	0.451	0	0	1.45969	0.836	0.401	0	4.29291e-298	1.54196	0.848	0.441	6.23502e-294	1.97754e-88	1.15523	0.835	0.416	2.87218e-84	1.97754e-88	0
B	IRF5	4.21789e-210	0.79447	0.392	0.078	6.12606e-206	0	1.24512	0.531	0.064	0	7.09582e-257	0.974283	0.466	0.085	1.0306e-252	2.09276e-85	0.62795	0.407	0.073	3.03952e-81	2.09276e-85	0
B	PLD4	0	1.22712	0.371	0.022	0	0	1.11024	0.322	0.02	0	2.04119e-133	0.746654	0.218	0.03	2.96462e-129	6.94423e-85	0.874843	0.247	0.021	1.00858e-80	6.94423e-85	0
B	PEBP1	3.17249e-293	1.28574	0.764	0.37	4.60772e-289	0	1.31669	0.807	0.387	0	2.0136e-269	1.31069	0.807	0.403	2.92455e-265	1.69689e-84	1.00135	0.819	0.396	2.46457e-80	1.69689e-84	0
B	ENSBTAG00000047121	0	2.93763	0.488	0.05	0	0	2.99511	0.52	0.048	0	0	2.95636	0.626	0.082	0	9.97277e-83	3.40536	0.578	0.174	1.44844e-78	9.97277e-83	0
B	TUT4	0	1.31158	0.787	0.344	0	8.21454e-279	1.11227	0.747	0.369	1.19308e-274	6.33831e-110	0.790536	0.728	0.428	9.20575e-106	1.50635e-80	1.08887	0.781	0.364	2.18782e-76	1.50635e-80	0
B	SAMHD1	0	-2.12776	0.187	0.68	0	0	-2.37215	0.146	0.705	0	2.98592e-285	-2.36872	0.157	0.697	4.33675e-281	5.37329e-78	-2.02218	0.224	0.64	7.80416e-74	5.37329e-78	0
B	ZNF106	1.18542e-196	0.976749	0.602	0.247	1.7217e-192	0	1.24542	0.709	0.291	0	2.09784e-187	1.02697	0.712	0.327	3.04691e-183	3.8425e-76	0.908501	0.654	0.243	5.58085e-72	3.8425e-76	0
B	GPR132	3.9599e-302	-1.86401	0.073	0.591	5.75136e-298	0	-1.80409	0.153	0.672	0	1.08532e-262	-1.83365	0.133	0.671	1.57632e-258	7.85699e-75	-1.70169	0.091	0.547	1.14115e-70	7.85699e-75	0
B	TPT1	5.61351e-203	-0.440523	0.999	0.992	8.15306e-199	0	-0.569579	1	0.993	0	1.34048e-259	-0.584393	0.999	0.99	1.94691e-255	1.38108e-74	-0.531248	1	0.995	2.00589e-70	1.38108e-74	0
B	CD83	8.33024e-160	0.916517	0.294	0.055	1.20988e-155	0	2.40219	0.694	0.12	0	0	1.89754	0.671	0.14	0	7.20871e-74	1.04806	0.527	0.146	1.04699e-69	7.20871e-74	0
B	CTSH	1.58681e-167	0.552776	0.518	0.171	2.30468e-163	0	1.14108	0.527	0.114	0	1.8638e-275	1.13376	0.606	0.153	2.70698e-271	7.64166e-74	0.526843	0.688	0.22	1.10987e-69	7.64166e-74	0
B	CYBA	0	1.46747	0.912	0.504	0	0	1.93251	0.912	0.403	0	0	1.66151	0.87	0.422	0	1.32594e-73	1.05036	0.838	0.458	1.9258e-69	1.32594e-73	0
B	ENSBTAG00000000432	1.47098e-253	-1.83026	0.052	0.514	2.13645e-249	0	-1.80742	0.045	0.519	0	1.53406e-219	-1.85386	0.051	0.544	2.22808e-215	1.28893e-69	-1.69566	0.078	0.526	1.87204e-65	1.28893e-69	0
B	CXCR5	3.96878e-110	0.57882	0.217	0.043	5.76426e-106	0	1.15118	0.448	0.083	0	2.6724e-167	0.923477	0.433	0.114	3.8814e-163	1.39896e-69	0.746273	0.401	0.09	2.03185e-65	1.39896e-69	0
B	FYN	7.33095e-269	-1.63177	0.093	0.587	1.06475e-264	0	-1.76301	0.115	0.644	0	9.05049e-216	-1.54707	0.152	0.639	1.31449e-211	6.91164e-69	-1.51472	0.116	0.559	1.00385e-64	6.91164e-69	0
B	SMC6	3.6022e-170	0.988126	0.598	0.268	5.23183e-166	0	1.3959	0.79	0.368	0	5.79926e-141	0.909796	0.791	0.467	8.42284e-137	6.45487e-67	0.919145	0.7	0.297	9.37505e-63	6.45487e-67	0
B	AGPAT2	8.72901e-219	0.81414	0.239	0.015	1.2678e-214	0	1.15062	0.345	0.019	0	2.00564e-301	1.0927	0.381	0.036	2.91299e-297	1.37787e-65	0.572967	0.241	0.03	2.00122e-61	1.37787e-65	0
B	F2R	3.06324e-220	-1.46884	0.093	0.533	4.44905e-216	0	-1.82213	0.068	0.595	0	1.51882e-243	-1.73375	0.082	0.619	2.20594e-239	3.42915e-64	-1.50785	0.131	0.562	4.9805e-60	3.42915e-64	0
B	PKIG	9.5171e-127	0.949013	0.192	0.027	1.38226e-122	0	1.72806	0.314	0.035	0	8.00317e-221	1.65903	0.376	0.06	1.16238e-216	7.02882e-62	0.92785	0.297	0.054	1.02087e-57	7.02882e-62	0
B	ZNF706	4.77991e-308	1.20447	0.843	0.46	6.94234e-304	0	1.27755	0.865	0.483	0	1.02507e-242	1.10335	0.879	0.541	1.4888e-238	3.4145e-61	0.833182	0.816	0.474	4.95923e-57	3.4145e-61	0
B	GIMAP7	2.42744e-178	-1.26329	0.393	0.712	3.52561e-174	0	-1.84205	0.205	0.725	0	2.13197e-222	-1.65781	0.237	0.712	3.09647e-218	9.34009e-60	-1.42428	0.346	0.674	1.35655e-55	9.34009e-60	0
B	MYO1E	1.09207e-108	0.396462	0.133	0.011	1.58612e-104	0	0.807699	0.284	0.019	0	3.06046e-151	0.616462	0.235	0.03	4.44501e-147	9.22375e-55	0.343149	0.165	0.015	1.33966e-50	9.22375e-55	0
B	ITM2B	1.73962e-188	-1.2211	0.224	0.618	2.52663e-184	0	-1.49184	0.166	0.63	0	2.23286e-213	-1.47759	0.144	0.635	3.243e-209	1.01293e-51	-1.27295	0.194	0.563	1.47117e-47	1.01293e-51	0
B	PRMT1	3.63674e-205	1.11497	0.783	0.485	5.282e-201	0	1.09074	0.879	0.604	0	2.28459e-189	0.95365	0.9	0.646	3.31813e-185	1.41508e-50	0.710192	0.833	0.527	2.05526e-46	1.41508e-50	0
B	GIMAP7.3	7.72257e-139	-1.07158	0.506	0.721	1.12163e-134	0	-1.45801	0.374	0.764	0	1.75876e-197	-1.35693	0.423	0.776	2.55442e-193	1.37732e-49	-1.21953	0.496	0.703	2.00041e-45	1.37732e-49	0
B	MX1	1.28744e-161	0.813856	0.323	0.069	1.86988e-157	0	1.23717	0.498	0.124	0	3.54415e-59	0.382251	0.696	0.427	5.14752e-55	1.33538e-47	0.800273	0.43	0.144	1.93951e-43	1.33538e-47	0
B	GIMAP7.1	3.50622e-208	-1.3382	0.32	0.694	5.09244e-204	0	-1.91919	0.182	0.736	0	1.40376e-247	-1.6339	0.227	0.736	2.03882e-243	1.30945e-43	-1.13413	0.344	0.623	1.90185e-39	1.30945e-43	0
B	GRB2	4.31036e-119	0.50327	0.698	0.402	6.26036e-115	0	1.0131	0.845	0.454	0	1.65047e-196	0.826971	0.856	0.514	2.39714e-192	3.60325e-42	0.490888	0.749	0.428	5.23336e-38	3.60325e-42	0
B	GIMAP7.2	5.60675e-146	-0.994859	0.664	0.787	8.14324e-142	0	-1.46855	0.464	0.822	0	8.40031e-195	-1.29443	0.547	0.819	1.22006e-190	2.69053e-41	-1.04295	0.62	0.725	3.90772e-37	2.69053e-41	0
B	ENSBTAG00000055240	0	1.92123	0.453	0.056	0	0	1.74094	0.397	0.044	0	9.1739e-194	1.40639	0.379	0.074	1.33242e-189	1.1789e-39	2.41424	0.511	0.201	1.71223e-35	1.1789e-39	0
B	NSD3	2.82657e-189	-1.46516	0.511	0.752	4.1053e-185	0	-1.64812	0.57	0.834	0	1.19888e-199	-1.46647	0.615	0.845	1.74125e-195	2.00707e-38	-1.34639	0.584	0.681	2.91506e-34	2.00707e-38	0
B	ENSBTAG00000052744	2.83687e-170	1.00617	0.499	0.185	4.12027e-166	0	1.56944	0.685	0.197	0	3.22551e-209	1.20502	0.621	0.232	4.68473e-205	1.10798e-34	0.524507	0.418	0.166	1.60923e-30	1.10798e-34	0
B	ZFP36L1	5.39591e-60	0.585294	0.577	0.387	7.83701e-56	0	1.49366	0.768	0.409	0	9.1183e-138	1.00368	0.75	0.465	1.32434e-133	3.83134e-30	0.692263	0.696	0.427	5.56464e-26	3.83134e-30	0
B	EAF2	1.91924e-146	0.665277	0.174	0.013	2.78751e-142	1.13355e-305	0.986998	0.26	0.018	1.64637e-301	5.58239e-162	0.713615	0.213	0.02	8.10786e-158	6.65049e-38	0.42734	0.175	0.03	9.65918e-34	6.65049e-38	4.53422e-305
B	NREP	1.27774e-305	1.16165	0.311	0.016	1.85579e-301	4.36761e-268	0.854282	0.211	0.01	6.34352e-264	9.69733e-203	1.0385	0.302	0.037	1.40844e-198	5.07866e-163	1.26373	0.464	0.04	7.37625e-159	5.07866e-163	5.11096e-305
B	LGALS3	8.65458e-303	-2.52602	0.109	0.618	1.25699e-298	4.40282e-279	-1.86317	0.064	0.489	6.39466e-275	3.8342e-156	-1.78145	0.037	0.429	5.56879e-152	7.82509e-86	-2.15427	0.127	0.623	1.13652e-81	7.82509e-86	3.46183e-302
B	ENSBTAG00000000715	1.08378e-183	-1.27228	0.143	0.539	1.57409e-179	5.67511e-302	-1.51065	0.112	0.57	8.24252e-298	4.41859e-188	-1.43763	0.137	0.593	6.41757e-184	8.0208e-40	-1.06176	0.198	0.508	1.16494e-35	8.0208e-40	2.27004e-301
B	YWHAQ	6.16598e-192	1.04549	0.565	0.194	8.95547e-188	1.3155e-301	0.886862	0.605	0.179	1.91063e-297	1.43786e-133	0.712463	0.579	0.218	2.08835e-129	4.69222e-63	0.808892	0.61	0.205	6.81498e-59	4.69222e-63	5.262e-301
B	PARP1	8.59654e-180	1.08958	0.662	0.328	1.24856e-175	1.38998e-301	1.29614	0.729	0.354	2.01881e-297	1.66448e-156	1.1221	0.766	0.454	2.4175e-152	5.2845e-75	1.10998	0.736	0.326	7.67521e-71	5.2845e-75	5.55992e-301
B	ELL3	1.51317e-241	0.947832	0.25	0.013	2.19773e-237	1.71243e-300	0.876051	0.24	0.012	2.48714e-296	1.13665e-228	0.927567	0.299	0.029	1.65087e-224	2.62281e-87	0.678939	0.278	0.028	3.80937e-83	2.62281e-87	6.84974e-300
B	ZBTB32	4.05261e-264	1.08151	0.283	0.017	5.88601e-260	7.32218e-297	0.977505	0.259	0.019	1.06347e-292	3.06456e-98	0.59671	0.178	0.028	4.45097e-94	8.15592e-45	0.532874	0.207	0.035	1.18457e-40	8.15592e-45	2.92887e-296
B	CMTM7	2.69453e-215	1.11435	0.42	0.097	3.91354e-211	2.58971e-296	1.14737	0.39	0.074	3.7613e-292	5.48625e-84	0.725716	0.276	0.085	7.96823e-80	2.48524e-52	0.712519	0.338	0.085	3.60956e-48	2.48524e-52	1.03588e-295
B	ENSBTAG00000048782	1.0892e-294	-0.646574	0.997	0.988	1.58196e-290	1.82622e-279	-0.527036	1	0.993	2.6524e-275	4.51337e-241	-0.641691	0.998	0.988	6.55521e-237	7.83243e-79	-0.581195	0.996	0.988	1.13758e-74	7.83243e-79	4.35681e-294
B	B2M	1.7086e-241	-0.566744	0.999	0.995	2.48157e-237	4.44843e-292	-0.534412	1	0.997	6.4609e-288	5.71516e-229	-0.606281	0.999	0.994	8.30069e-225	9.50511e-101	-0.628044	0.998	0.995	1.38052e-96	9.50511e-101	1.77937e-291
B	DENND4A	2.51266e-134	0.64001	0.288	0.066	3.64938e-130	9.21175e-292	1.00814	0.44	0.102	1.33791e-287	4.18956e-129	0.762876	0.386	0.117	6.08492e-125	4.1096e-65	0.537938	0.373	0.082	5.96878e-61	4.1096e-65	3.6847e-291
B	DNLZ	3.6131e-232	1.1329	0.552	0.179	5.24767e-228	6.62862e-289	1.07426	0.564	0.193	9.62741e-285	3.79537e-175	0.997412	0.581	0.226	5.51239e-171	1.40109e-103	1.02105	0.65	0.188	2.03494e-99	1.40109e-103	2.65145e-288
B	IDH2	5.6135e-118	0.817957	0.538	0.268	8.15305e-114	4.70318e-284	1.12239	0.647	0.274	6.8309e-280	2.07447e-108	0.840408	0.57	0.296	3.01296e-104	7.85782e-35	0.494385	0.544	0.254	1.14127e-30	7.85782e-35	1.88127e-283
B	DERL3	2.42645e-281	0.992173	0.308	0.021	3.52417e-277	1.71883e-247	0.732638	0.243	0.024	2.49643e-243	8.11857e-107	0.514682	0.192	0.03	1.17914e-102	1.64034e-52	0.484733	0.219	0.033	2.38243e-48	1.64034e-52	9.7058e-281
B	ITM2C	1.30625e-187	1.72248	0.499	0.189	1.8972e-183	8.09055e-281	1.70964	0.517	0.173	1.17507e-276	8.01268e-128	1.37947	0.481	0.192	1.16376e-123	6.34255e-58	1.28799	0.473	0.163	9.21192e-54	6.34255e-58	3.23622e-280
B	SYK	1.0281e-227	0.823676	0.318	0.04	1.49321e-223	9.39058e-281	0.8086	0.278	0.029	1.36389e-276	4.58432e-177	0.759234	0.307	0.049	6.65827e-173	1.57868e-103	0.763905	0.316	0.031	2.29287e-99	1.57868e-103	3.75623e-280
B	EPB41	1.03968e-190	-1.38255	0.202	0.579	1.51003e-186	1.49099e-280	-1.52245	0.166	0.583	2.16551e-276	7.1411e-165	-1.4173	0.178	0.579	1.03717e-160	1.81769e-40	-1.25568	0.226	0.512	2.64001e-36	1.81769e-40	5.96395e-280
B	CLIC1	2.94658e-214	0.889049	0.915	0.69	4.27961e-210	6.05234e-273	0.971962	0.901	0.639	8.79042e-269	7.08868e-142	0.750368	0.935	0.744	1.02956e-137	1.44385e-43	0.634993	0.916	0.66	2.09705e-39	1.44385e-43	2.42094e-272
B	CTSZ	2.51513e-62	-0.641261	0.386	0.163	3.65298e-58	5.92435e-271	0.603327	0.373	0.068	8.60452e-267	2.09484e-146	0.471758	0.366	0.088	3.04255e-142	6.01062e-12	-0.440619	0.47	0.243	8.72983e-08	6.01062e-12	2.36974e-270
B	CERS4	4.37282e-194	0.647198	0.197	0.009	6.35109e-190	4.84249e-269	0.696898	0.206	0.008	7.03323e-265	1.00341e-168	0.571921	0.204	0.015	1.45735e-164	2.25469e-71	0.49773	0.186	0.012	3.27471e-67	2.25469e-71	1.937e-268
B	TFEB	5.48363e-120	0.489303	0.175	0.022	7.96442e-116	8.4681e-267	0.665473	0.239	0.019	1.22991e-262	7.4814e-167	0.634667	0.261	0.035	1.0866e-162	7.29996e-77	0.534784	0.257	0.028	1.06025e-72	7.29996e-77	3.38724e-266
B	NFKBID	4.62133e-150	0.628744	0.297	0.061	6.71203e-146	1.381e-265	0.990287	0.444	0.111	2.00577e-261	1.94412e-102	0.581051	0.352	0.114	2.82364e-98	2.48763e-38	0.343463	0.312	0.092	3.61303e-34	2.48763e-38	5.52401e-265
B	CTSD	6.79776e-200	-1.45854	0.201	0.596	9.87306e-196	1.01012e-264	-1.59444	0.151	0.56	1.4671e-260	3.32623e-141	-1.40603	0.155	0.532	4.83102e-137	2.40589e-46	-1.40432	0.213	0.538	3.49432e-42	2.40589e-46	4.0405e-264
B	NCOA7	4.09336e-105	0.531203	0.226	0.051	5.9452e-101	2.72128e-263	0.894696	0.35	0.064	3.95239e-259	3.02637e-141	0.784051	0.388	0.109	4.39549e-137	1.95544e-73	0.62329	0.352	0.066	2.84007e-69	1.95544e-73	1.08851e-262
B	CD72	7.92156e-116	0.577007	0.296	0.079	1.15053e-111	3.19999e-259	0.953606	0.331	0.057	4.64767e-255	1.48836e-124	0.773286	0.315	0.078	2.16169e-120	8.55297e-54	0.566416	0.3	0.063	1.24223e-49	8.55297e-54	1.28e-258
B	CD247	3.65533e-170	-1.2008	0.075	0.442	5.30899e-166	5.55645e-256	-1.3536	0.068	0.476	8.07019e-252	1.27088e-185	-1.40507	0.049	0.5	1.84582e-181	2.12839e-49	-1.21898	0.076	0.436	3.09127e-45	2.12839e-49	2.22258e-255
B	ENSBTAG00000039588	7.64963e-196	-1.41382	0.04	0.429	1.11103e-191	2.77082e-255	-1.37222	0.029	0.426	4.02434e-251	3.15738e-149	-1.26996	0.03	0.412	4.58578e-145	7.65328e-52	-1.32412	0.044	0.411	1.11156e-47	7.65328e-52	1.10833e-254
B	PRDX2	2.82069e-117	0.80681	0.726	0.482	4.09676e-113	3.84937e-254	0.99264	0.832	0.53	5.59083e-250	9.86601e-112	0.776583	0.827	0.598	1.43294e-107	8.13813e-32	0.612736	0.751	0.484	1.18198e-27	8.13813e-32	1.53975e-253
B	NUCB1	5.48412e-161	-1.24366	0.235	0.575	7.96514e-157	5.20368e-250	-1.33062	0.271	0.641	7.55783e-246	4.36837e-172	-1.34764	0.287	0.675	6.34463e-168	6.87465e-46	-1.21101	0.316	0.599	9.98475e-42	6.87465e-46	2.08147e-249
B	MTSS1	3.0411e-186	0.915078	0.46	0.131	4.41689e-182	1.47966e-249	1.05074	0.401	0.097	2.14906e-245	2.86461e-65	0.586475	0.302	0.117	4.16056e-61	3.52596e-58	0.729602	0.397	0.102	5.12111e-54	3.52596e-58	5.91865e-249
B	ENSBTAG00000048353	2.15697e-249	1.00418	0.278	0.019	3.13278e-245	1.38776e-158	0.556613	0.157	0.015	2.01558e-154	3.32257e-70	0.420474	0.122	0.018	4.8257e-66	2.25454e-28	0.410239	0.156	0.032	3.27449e-24	2.25454e-28	8.62787e-249
B	SH2B2	4.84799e-249	0.945611	0.31	0.03	7.04122e-245	8.61431e-221	0.739852	0.282	0.047	1.25114e-216	8.80887e-82	0.514706	0.238	0.065	1.2794e-77	1.4559e-63	0.554302	0.27	0.042	2.11455e-59	1.4559e-63	1.9392e-248
B	FADS3	1.02781e-231	0.795563	0.3	0.031	1.4928e-227	4.16623e-248	0.704851	0.246	0.024	6.05103e-244	1.7591e-118	0.498664	0.197	0.027	2.55492e-114	8.57176e-63	0.401435	0.259	0.038	1.24496e-58	8.57176e-63	1.66649e-247
B	S100A10	1.01087e-239	-1.846	0.156	0.608	1.46819e-235	1.32186e-247	-1.65616	0.074	0.471	1.91986e-243	8.01213e-161	-1.63999	0.064	0.47	1.16368e-156	1.06639e-56	-1.54576	0.114	0.519	1.54882e-52	1.06639e-56	5.28742e-247
B	LAPTM5	1.30634e-159	-0.891128	0.664	0.85	1.89733e-155	6.18366e-247	-1.04946	0.588	0.836	8.98114e-243	6.49651e-158	-1.01796	0.594	0.848	9.43553e-154	2.01523e-47	-1.01677	0.616	0.767	2.92692e-43	2.01523e-47	2.47346e-246
B	GIMAP4	3.77328e-120	-1.01143	0.327	0.619	5.48031e-116	3.91118e-246	-1.31473	0.234	0.635	5.6806e-242	6.35105e-129	-1.10257	0.3	0.657	9.22427e-125	5.61247e-27	-0.829706	0.367	0.59	8.15156e-23	5.61247e-27	1.56447e-245
B	FGD2	4.1857e-233	0.670638	0.233	0.009	6.07931e-229	1.89112e-245	0.594043	0.201	0.011	2.74666e-241	3.682e-114	0.535862	0.22	0.039	5.34773e-110	4.47173e-70	0.552252	0.213	0.019	6.49475e-66	4.47173e-70	7.56447e-245
B	IFI47	2.09494e-146	-1.0438	0.09	0.429	3.04269e-142	5.22786e-244	-1.27606	0.068	0.466	7.59294e-240	1.15595e-169	-1.25667	0.144	0.582	1.6789e-165	1.25495e-35	-0.985806	0.2	0.502	1.82268e-31	1.25495e-35	2.09114e-243
B	GRN	3.27343e-139	0.57945	0.349	0.093	4.75433e-135	2.50137e-243	0.880163	0.328	0.059	3.63299e-239	1.39877e-77	0.581378	0.283	0.092	2.03158e-73	2.33434e-36	0.524177	0.365	0.123	3.3904e-32	2.33434e-36	1.00055e-242
B	HVCN1	4.42648e-206	0.823246	0.26	0.026	6.42901e-202	4.14904e-243	0.767736	0.248	0.027	6.02606e-239	4.1395e-155	0.712352	0.272	0.043	6.01221e-151	3.13518e-110	0.773014	0.323	0.029	4.55353e-106	3.13518e-110	1.65962e-242
B	ENSBTAG00000037510	7.03585e-121	-0.892133	0.603	0.761	1.02189e-116	5.87902e-243	-1.12192	0.542	0.799	8.53868e-239	2.42815e-122	-0.931695	0.568	0.805	3.52665e-118	1.1362e-27	-0.893642	0.614	0.686	1.65022e-23	1.1362e-27	2.35161e-242
B	TSPAN5	1.83466e-165	0.904058	0.501	0.184	2.66467e-161	1.57177e-240	0.968145	0.589	0.232	2.28284e-236	1.83432e-131	0.85202	0.559	0.239	2.66416e-127	7.8413e-84	1.01217	0.586	0.181	1.13887e-79	7.8413e-84	6.28708e-240
B	HSP90AB1	1.10439e-117	0.749846	0.934	0.827	1.60402e-113	2.37976e-240	0.970887	0.961	0.877	3.45637e-236	2.67979e-167	0.938395	0.966	0.901	3.89212e-163	6.11082e-43	0.837288	0.935	0.875	8.87536e-39	6.11082e-43	9.51905e-240
B	LGMN	1.07201e-170	-1.6884	0.179	0.53	1.55699e-166	4.3564e-240	-1.69807	0.172	0.547	6.32724e-236	1.85569e-156	-1.82103	0.208	0.58	2.6952e-152	8.71552e-49	-1.52158	0.27	0.577	1.26584e-44	8.71552e-49	1.74256e-239
B	FCER2	9.34355e-64	0.460527	0.14	0.032	1.35706e-59	1.71813e-237	0.934173	0.276	0.04	2.49541e-233	1.61513e-191	1.03548	0.35	0.062	2.34581e-187	1.17861e-36	0.441447	0.196	0.04	1.71181e-32	1.17861e-36	6.87252e-237
B	SRGN	3.6828e-235	-1.60249	0.955	0.979	5.3489e-231	1.67778e-124	-0.874922	0.975	0.982	2.43681e-120	3.0415e-126	-1.2407	0.947	0.969	4.41747e-122	2.80189e-96	-1.39357	0.958	0.968	4.06946e-92	2.80189e-96	1.47312e-234
B	IRF8	2.49165e-138	0.482674	0.173	0.015	3.61887e-134	1.12539e-234	0.686852	0.227	0.021	1.63452e-230	1.15285e-127	0.5517	0.219	0.032	1.6744e-123	1.28082e-63	0.366	0.213	0.023	1.86026e-59	1.28082e-63	4.50156e-234
B	SP110	3.81622e-185	1.02143	0.639	0.3	5.54267e-181	3.06194e-233	1.03568	0.65	0.316	4.44717e-229	5.27921e-133	0.869906	0.766	0.468	7.66752e-129	1.15343e-79	1.03004	0.726	0.314	1.67525e-75	1.15343e-79	1.22478e-232
B	NT5C	1.10885e-152	0.837272	0.593	0.281	1.61049e-148	7.01691e-233	0.900396	0.605	0.262	1.01914e-228	9.88606e-91	0.658594	0.557	0.294	1.43585e-86	6.36018e-46	0.498907	0.624	0.279	9.23753e-42	6.36018e-46	2.80676e-232
B	SAMSN1	1.03611e-104	-1.25787	0.206	0.486	1.50485e-100	1.05474e-232	-2.224	0.202	0.583	1.53191e-228	2.55702e-134	-1.55814	0.252	0.617	3.71382e-130	2.01518e-15	-1.09997	0.401	0.528	2.92685e-11	2.01518e-15	4.21898e-232
B	SPI1	1.32208e-123	0.424112	0.331	0.087	1.92019e-119	4.2257e-232	0.632064	0.284	0.042	6.1374e-228	2.88292e-126	0.548223	0.255	0.047	4.18716e-122	2.77789e-41	0.310805	0.291	0.072	4.03461e-37	2.77789e-41	1.69028e-231
B	SLK	1.15466e-130	-1.62448	0.14	0.439	1.67702e-126	1.26331e-231	-1.85487	0.113	0.487	1.83484e-227	1.90516e-132	-1.72997	0.121	0.473	2.76706e-128	1.16368e-32	-1.50939	0.143	0.403	1.69014e-28	1.16368e-32	5.05326e-231
B	ENSBTAG00000034609	2.14195e-189	-1.93286	0.155	0.528	3.11097e-185	6.64507e-229	-1.78062	0.139	0.51	9.65129e-225	2.17664e-154	-1.89536	0.16	0.538	3.16135e-150	2.73177e-42	-1.56774	0.203	0.504	3.96763e-38	2.73177e-42	2.65803e-228
B	GRAP	1.16145e-228	1.19213	0.634	0.268	1.68689e-224	2.77779e-135	0.922971	0.53	0.28	4.03447e-131	8.34335e-130	1.02055	0.626	0.334	1.21179e-125	1.09323e-75	1.08761	0.654	0.265	1.5878e-71	1.09323e-75	4.64579e-228
B	GRAMD1A	3.22614e-113	0.623083	0.299	0.086	4.68564e-109	8.40327e-228	0.896076	0.443	0.133	1.22049e-223	7.71051e-118	0.764537	0.451	0.169	1.11987e-113	2.06734e-48	0.49193	0.473	0.158	3.00261e-44	2.06734e-48	3.36131e-227
B	TMEM243	5.15235e-60	0.407413	0.237	0.088	7.48327e-56	5.44031e-227	0.912661	0.346	0.077	7.90151e-223	4.14066e-128	0.769712	0.367	0.107	6.01389e-124	2.89562e-30	0.29418	0.295	0.097	4.2056e-26	2.89562e-30	2.17613e-226
B	AHI1	1.47024e-199	1.00005	0.437	0.117	2.13538e-195	2.03867e-224	0.968815	0.459	0.146	2.96096e-220	9.90077e-141	0.942878	0.487	0.176	1.43799e-136	9.79182e-101	1.05401	0.536	0.125	1.42216e-96	9.79182e-101	8.15467e-224
B	REL	1.00153e-85	0.672341	0.418	0.198	1.45463e-81	2.6722e-222	1.05398	0.614	0.277	3.8811e-218	4.44202e-123	0.862005	0.606	0.299	6.45159e-119	1.568e-54	0.780966	0.525	0.195	2.27736e-50	1.568e-54	1.06888e-221
B	TNFRSF10D	1.02991e-116	-1.16689	0.128	0.424	1.49584e-112	3.88092e-222	-1.39993	0.173	0.546	5.63664e-218	2.23929e-150	-1.34135	0.204	0.608	3.25234e-146	8.88571e-34	-1.24101	0.215	0.488	1.29056e-29	8.88571e-34	1.55237e-221
B	USF2	5.55309e-165	0.897947	0.548	0.224	8.0653e-161	5.6323e-222	0.888986	0.544	0.21	8.18035e-218	3.42507e-132	0.836828	0.571	0.26	4.97457e-128	2.46751e-60	0.687264	0.591	0.227	3.58381e-56	2.46751e-60	2.25292e-221
B	MMP28	3.26612e-221	0.680647	0.22	0.009	4.74371e-217	1.2332e-204	0.528327	0.16	0.007	1.7911e-200	7.12212e-85	0.338716	0.115	0.011	1.03442e-80	5.39285e-58	0.42355	0.203	0.023	7.83257e-54	5.39285e-58	1.30645e-220
B	ENSBTAG00000050052	1.23879e-101	-0.913627	0.346	0.599	1.79922e-97	2.7354e-220	-1.15088	0.285	0.652	3.9729e-216	3.78626e-139	-1.06986	0.332	0.689	5.49916e-135	2.35424e-20	-0.7982	0.432	0.569	3.4193e-16	2.35424e-20	1.09416e-219
B	CD302	2.41602e-138	0.518824	0.2	0.025	3.50902e-134	6.51385e-220	0.597295	0.219	0.022	9.46071e-216	3.67613e-113	0.51115	0.222	0.039	5.33921e-109	2.31894e-57	0.467434	0.2	0.024	3.36803e-53	2.31894e-57	2.60554e-219
B	ENSBTAG00000054649	4.08032e-80	-0.716551	0.434	0.66	5.92625e-76	3.7058e-219	-1.11831	0.332	0.692	5.3823e-215	7.23791e-109	-0.925878	0.402	0.704	1.05123e-104	1.48221e-16	-0.66001	0.511	0.623	2.15276e-12	1.48221e-16	1.48232e-218
B	POLD2	8.07715e-219	0.834282	0.305	0.039	1.17313e-214	1.41203e-196	0.666981	0.24	0.036	2.05083e-192	7.7926e-83	0.499691	0.217	0.053	1.1318e-78	1.58569e-70	0.603424	0.283	0.042	2.30306e-66	1.58569e-70	3.23086e-218
B	CYBB	1.8401e-88	0.492168	0.173	0.033	2.67256e-84	1.11251e-217	0.65917	0.201	0.016	1.61582e-213	2.52718e-108	0.635171	0.198	0.032	3.67048e-104	9.17355e-51	0.58129	0.171	0.019	1.33237e-46	9.17355e-51	4.45006e-217
B	CYB561A3	4.12727e-152	0.700619	0.244	0.037	5.99445e-148	8.97781e-216	0.735113	0.247	0.033	1.30394e-211	4.3057e-151	0.814027	0.272	0.045	6.2536e-147	2.1877e-59	0.62892	0.253	0.04	3.17741e-55	2.1877e-59	3.59112e-215
B	HSPA8	3.93813e-49	0.387226	0.904	0.826	5.71974e-45	1.50299e-213	0.762335	0.96	0.825	2.18294e-209	7.15952e-99	0.644062	0.964	0.863	1.03985e-94	2.13233e-24	0.404522	0.96	0.818	3.097e-20	2.13233e-24	6.01195e-213
B	TCF7	3.82392e-178	-1.31806	0.034	0.396	5.55386e-174	1.77193e-212	-1.26954	0.033	0.379	2.57356e-208	1.88942e-145	-1.27864	0.024	0.395	2.74419e-141	2.16399e-47	-1.21405	0.042	0.393	3.14297e-43	2.16399e-47	7.08774e-212
B	UBD	1.53787e-35	-0.426441	0.969	0.895	2.2336e-31	8.93956e-209	-0.872611	0.973	0.936	1.29838e-204	2.77202e-56	-0.527263	0.974	0.944	4.02607e-52	3.77386e-16	-0.337431	0.994	0.952	5.48115e-12	3.77386e-16	3.57583e-208
B	SYTL2	2.23086e-109	-1.02112	0.048	0.311	3.2401e-105	3.5431e-208	-1.33554	0.056	0.409	5.14599e-204	3.07844e-117	-1.16333	0.029	0.352	4.47113e-113	3.09553e-34	-0.99932	0.03	0.297	4.49595e-30	3.09553e-34	1.41724e-207
B	MX2	3.3358e-178	0.862684	0.239	0.026	4.84492e-174	3.52399e-207	0.896476	0.257	0.039	5.11824e-203	1.5683e-110	0.737053	0.545	0.226	2.27779e-106	8.72232e-83	1.08814	0.395	0.075	1.26683e-78	8.72232e-83	1.40959e-206
B	ST6GALNAC2	1.34778e-198	0.93635	0.366	0.074	1.95752e-194	5.61872e-207	0.85545	0.291	0.056	8.16063e-203	1.01748e-89	0.631504	0.257	0.069	1.47779e-85	4.90001e-79	0.881938	0.338	0.055	7.11677e-75	4.90001e-79	2.24749e-206
B	KRT17	2.55316e-128	0.698045	0.165	0.015	3.70821e-124	1.22018e-203	1.13085	0.219	0.025	1.77218e-199	1.0711e-42	0.293077	0.135	0.037	1.55567e-38	1.35389e-26	0.283492	0.122	0.021	1.9664e-22	1.35389e-26	4.88071e-203
B	MTPN	1.29097e-203	1.08888	0.64	0.289	1.87501e-199	3.60075e-186	0.95831	0.59	0.291	5.22972e-182	4.6075e-90	0.817499	0.578	0.326	6.69193e-86	1.19468e-75	0.876312	0.662	0.247	1.73515e-71	1.19468e-75	5.16388e-203
B	MIF4GD	1.37703e-86	0.594355	0.392	0.174	2e-82	1.78214e-203	0.949185	0.51	0.204	2.58839e-199	4.56601e-125	0.817169	0.546	0.245	6.63168e-121	2.19171e-47	0.595853	0.477	0.176	3.18324e-43	2.19171e-47	7.12857e-203
B	PAX5	2.2091e-108	0.361025	0.116	0.006	3.20849e-104	1.70693e-201	0.504412	0.172	0.011	2.47915e-197	6.03362e-135	0.539531	0.193	0.021	8.76323e-131	1.01507e-90	0.58969	0.245	0.017	1.47429e-86	1.01507e-90	6.82773e-201
B	ERP29	1.70514e-199	1.0109	0.505	0.167	2.47654e-195	1.1105e-199	0.826682	0.461	0.159	1.61289e-195	4.6247e-107	0.74534	0.491	0.212	6.71691e-103	9.41416e-76	0.761534	0.572	0.178	1.36731e-71	9.41416e-76	4.442e-199
B	SLA	1.53859e-90	-1.05615	0.195	0.449	2.23464e-86	5.29469e-199	-1.35546	0.145	0.494	7.69e-195	5.71289e-117	-1.19801	0.173	0.515	8.2974e-113	3.04075e-19	-0.8778	0.257	0.441	4.41639e-15	3.04075e-19	2.11788e-198
B	SMAGP	1.14459e-165	0.65827	0.277	0.046	1.66241e-161	4.62217e-196	0.658815	0.241	0.037	6.71323e-192	1.10271e-95	0.605757	0.252	0.064	1.60157e-91	3.73439e-50	0.431601	0.259	0.051	5.42383e-46	3.73439e-50	1.84887e-195
B	SDHB	9.42616e-196	1.01341	0.671	0.332	1.36906e-191	5.08705e-165	0.835734	0.617	0.338	7.38844e-161	3.59851e-81	0.729361	0.612	0.385	5.22648e-77	1.62789e-51	0.742815	0.681	0.336	2.36434e-47	1.62789e-51	3.77046e-195
B	MKNK2	6.52205e-128	0.742489	0.497	0.216	9.47263e-124	2.84021e-195	0.84578	0.486	0.183	4.12512e-191	6.25914e-67	0.555769	0.43	0.216	9.09078e-63	7.41645e-36	0.486414	0.483	0.209	1.07717e-31	7.41645e-36	1.13608e-194
B	CENPM	1.68833e-194	0.87568	0.274	0.035	2.45214e-190	6.69404e-165	0.597767	0.205	0.031	9.72243e-161	1.47326e-108	0.645043	0.222	0.042	2.13976e-104	3.04308e-49	0.480184	0.217	0.035	4.41976e-45	3.04308e-49	6.75334e-194
B	PVRIG	4.88616e-181	-1.34576	0.025	0.389	7.09666e-177	3.9062e-194	-1.16529	0.019	0.34	5.67336e-190	6.80381e-113	-1.08748	0.015	0.321	9.88185e-109	1.15659e-44	-1.19985	0.023	0.347	1.67983e-40	1.15659e-44	1.56248e-193
B	RBM3	2.93812e-82	0.487226	0.899	0.783	4.26733e-78	4.12982e-194	0.657946	0.943	0.794	5.99816e-190	9.08203e-100	0.555988	0.953	0.843	1.31907e-95	6.39241e-37	0.506149	0.939	0.781	9.28434e-33	6.39241e-37	1.65193e-193
B	GIMAP8	1.24902e-91	-0.878352	0.346	0.587	1.81408e-87	4.30477e-193	-1.13462	0.304	0.634	6.25225e-189	2.33873e-125	-1.05073	0.319	0.668	3.39677e-121	4.29445e-24	-0.860848	0.378	0.57	6.23726e-20	4.29445e-24	1.72191e-192
B	SURF6	1.40781e-26	0.276231	0.169	0.081	2.0447e-22	4.98979e-193	0.84041	0.401	0.126	7.24717e-189	2.28024e-84	0.623034	0.385	0.158	3.31182e-80	5.62358e-35	0.441002	0.316	0.102	8.16769e-31	1.40781e-26	1.99592e-192
B	ARPC5L	5.85023e-185	1.07322	0.666	0.33	8.49688e-181	1.70135e-192	1.10604	0.618	0.32	2.47105e-188	3.97813e-89	0.792711	0.623	0.377	5.77784e-85	7.33536e-51	0.896534	0.648	0.313	1.06539e-46	7.33536e-51	6.80542e-192
B	STX7	5.58684e-190	0.771913	0.323	0.057	8.11432e-186	1.51848e-150	0.630977	0.222	0.044	2.20544e-146	2.17946e-98	0.605864	0.249	0.06	3.16545e-94	2.54674e-63	0.640038	0.321	0.063	3.69888e-59	2.54674e-63	2.23473e-189
B	EPSTI1	4.43124e-100	0.768344	0.601	0.346	6.43593e-96	8.7396e-189	0.893663	0.712	0.405	1.26934e-184	3.58358e-54	0.454979	0.837	0.661	5.20479e-50	1.79269e-50	0.888238	0.745	0.415	2.6037e-46	1.79269e-50	3.49584e-188
B	S100A11	2.50079e-188	-2.86671	0.253	0.597	3.63215e-184	1.17971e-154	-1.97659	0.142	0.427	1.7134e-150	2.031e-102	-1.99611	0.121	0.416	2.94982e-98	3.82133e-65	-2.45052	0.186	0.574	5.5501e-61	3.82133e-65	1.00032e-187
B	TCF3	6.10275e-117	0.703785	0.377	0.133	8.86363e-113	5.47594e-186	0.831588	0.43	0.147	7.95325e-182	1.1728e-111	0.738741	0.454	0.18	1.70338e-107	2.87084e-45	0.575979	0.464	0.168	4.16961e-41	2.87084e-45	2.19037e-185
B	CD180	1.18819e-134	0.440318	0.147	0.008	1.72573e-130	2.92961e-185	0.446766	0.146	0.006	4.25497e-181	3.73121e-108	0.431969	0.178	0.024	5.41922e-104	2.92938e-66	0.380743	0.165	0.009	4.25463e-62	2.92938e-66	1.17184e-184
B	CAMK2N1	1.54246e-61	0.486971	0.12	0.023	2.24027e-57	3.94583e-185	0.864055	0.224	0.032	5.73092e-181	5.82846e-101	0.75691	0.228	0.048	8.46525e-97	3.02371e-22	0.410759	0.122	0.026	4.39164e-18	3.02371e-22	1.57833e-184
B	ENSBTAG00000049233	5.1533e-89	0.772592	0.503	0.27	7.48465e-85	5.47808e-185	0.862255	0.585	0.277	7.95636e-181	1.18417e-140	1.02799	0.643	0.322	1.71988e-136	4.49686e-45	0.826098	0.586	0.276	6.53123e-41	4.49686e-45	2.19123e-184
B	TNFRSF1B	1.49277e-121	-1.41747	0.194	0.494	2.1681e-117	1.06983e-184	-1.51786	0.209	0.547	1.55381e-180	2.8817e-149	-1.67138	0.159	0.554	4.18538e-145	8.2753e-34	-1.40587	0.177	0.451	1.2019e-29	8.2753e-34	4.2793e-184
B	KLF13	7.24246e-51	-0.566158	0.612	0.717	1.0519e-46	4.21085e-183	-1.01995	0.412	0.709	6.11584e-179	1.06138e-83	-0.83647	0.46	0.702	1.54154e-79	1.4623e-06	-0.44755	0.586	0.602	0.0212385	1.4623e-06	1.68434e-182
B	ETS1	4.63472e-52	-0.570716	0.715	0.763	6.73146e-48	6.90121e-183	-0.933184	0.646	0.819	1.00233e-178	2.6215e-105	-0.841342	0.701	0.846	3.80747e-101	1.1749e-15	-0.71857	0.73	0.693	1.70643e-11	1.1749e-15	2.76048e-182
B	SELL	2.67371e-95	-1.27297	0.172	0.435	3.8833e-91	5.62437e-182	-1.63667	0.115	0.44	8.16884e-178	6.35316e-88	-1.5315	0.133	0.412	9.22734e-84	2.63004e-32	-1.43219	0.122	0.394	3.81988e-28	2.63004e-32	2.24975e-181
B	ADGRE5	2.12347e-141	-1.15244	0.257	0.591	3.08413e-137	4.27887e-180	-1.13432	0.164	0.514	6.21463e-176	2.7085e-104	-1.08493	0.189	0.519	3.93383e-100	1.21344e-26	-0.928308	0.289	0.528	1.76241e-22	1.21344e-26	1.71155e-179
B	NUCB2	6.06367e-121	-1.30135	0.025	0.295	8.80687e-117	4.15981e-178	-1.39654	0.017	0.317	6.0417e-174	1.85724e-106	-1.39091	0.015	0.305	2.69746e-102	6.17888e-35	-1.26653	0.015	0.278	8.97421e-31	6.17888e-35	1.66392e-177
B	ENSBTAG00000000682	1.51219e-122	-1.13395	0.159	0.464	2.19631e-118	2.16049e-177	-1.18492	0.2	0.53	3.1379e-173	1.4973e-93	-1.04641	0.216	0.514	2.17468e-89	3.2397e-23	-0.934529	0.236	0.446	4.70534e-19	3.2397e-23	8.64198e-177
B	MRPL39	5.53251e-72	0.494009	0.288	0.112	8.03542e-68	2.37789e-177	0.699595	0.394	0.126	3.45364e-173	1.25589e-63	0.515565	0.345	0.151	1.82406e-59	2.79915e-32	0.42162	0.333	0.118	4.06549e-28	2.79915e-32	9.51155e-177
B	PPP1R1B	5.10153e-174	0.815973	0.239	0.028	7.40946e-170	3.93692e-176	0.678256	0.213	0.031	5.71799e-172	1.03654e-59	0.423017	0.147	0.033	1.50548e-55	8.30357e-32	0.423487	0.165	0.032	1.20601e-27	8.30357e-32	1.57477e-175
B	PAICS	4.44046e-154	0.827962	0.527	0.216	6.44932e-150	4.20343e-176	0.838008	0.535	0.242	6.10506e-172	4.97042e-109	0.749304	0.587	0.304	7.21903e-105	9.07905e-57	0.658418	0.578	0.228	1.31864e-52	9.07905e-57	1.68137e-175
B	LAT2	2.71053e-64	0.372128	0.282	0.109	3.93677e-60	1.3109e-175	0.632943	0.265	0.054	1.90394e-171	1.19525e-121	0.674401	0.326	0.086	1.73598e-117	4.88842e-28	0.266559	0.285	0.094	7.09995e-24	4.88842e-28	5.24358e-175
B	ENSBTAG00000046047	1.9913e-173	0.771429	0.282	0.046	2.89217e-169	3.97211e-138	0.55421	0.209	0.042	5.76909e-134	2.17935e-66	0.474233	0.235	0.075	3.16529e-62	2.9965e-71	0.609057	0.335	0.061	4.35211e-67	2.17935e-66	7.9652e-173
B	BCL11A	1.09779e-126	0.421423	0.122	0.003	1.59444e-122	1.14117e-170	0.381143	0.123	0.003	1.65744e-166	3.8257e-96	0.337656	0.12	0.009	5.55644e-92	3.45761e-74	0.382345	0.139	0.002	5.02183e-70	3.45761e-74	4.5647e-170
B	GGT5	8.72736e-94	0.784403	0.227	0.057	1.26756e-89	3.22304e-170	0.881344	0.238	0.043	4.68115e-166	1.11773e-80	0.757292	0.219	0.055	1.62339e-76	1.71926e-21	0.418853	0.209	0.067	2.49706e-17	1.71926e-21	1.28922e-169
B	FKBP11	2.23785e-115	-0.992589	0.235	0.534	3.25025e-111	2.51683e-169	-1.05585	0.182	0.499	3.65545e-165	4.48522e-80	-0.862164	0.254	0.527	6.51434e-76	2.23694e-26	-0.846929	0.287	0.501	3.24894e-22	2.23694e-26	1.00673e-168
B	RPS4Y1	9.19852e-51	0.447985	0.393	0.219	1.33599e-46	2.87082e-169	0.79805	0.576	0.291	4.16957e-165	1.49643e-69	0.610221	0.543	0.322	2.17341e-65	3.95239e-34	0.482063	0.475	0.208	5.74046e-30	3.95239e-34	1.14833e-168
B	NCL	5.52997e-44	0.346284	0.94	0.819	8.03173e-40	1.45501e-168	0.740394	0.972	0.874	2.11325e-164	8.12519e-116	0.723372	0.98	0.906	1.1801e-111	6.11321e-39	0.670487	0.943	0.798	8.87883e-35	6.11321e-39	5.82003e-168
B	LTB	1.09173e-84	-1.04299	0.375	0.607	1.58563e-80	2.49306e-167	-1.15131	0.392	0.684	3.62093e-163	5.19494e-120	-1.29588	0.409	0.709	7.54513e-116	2.78576e-29	-1.29978	0.327	0.556	4.04605e-25	2.78576e-29	9.97226e-167
B	TNFRSF21	8.19168e-166	0.780107	0.262	0.04	1.18976e-161	1.85815e-109	0.508725	0.164	0.032	2.69877e-105	1.19154e-60	0.423013	0.15	0.034	1.73059e-56	2.49873e-47	0.472036	0.192	0.028	3.62916e-43	2.49873e-47	3.27667e-165
B	NCF1	7.99398e-84	0.271003	0.261	0.079	1.16105e-79	2.42907e-165	0.660754	0.305	0.075	3.52798e-161	1.33155e-109	0.672623	0.314	0.085	1.93394e-105	7.89879e-43	0.369952	0.314	0.082	1.14722e-38	7.89879e-43	9.71626e-165
B	ZEB2	1.5281e-79	0.396195	0.174	0.038	2.21942e-75	4.44605e-165	0.575263	0.214	0.034	6.45744e-161	1.17917e-99	0.547149	0.24	0.055	1.71262e-95	6.54746e-49	0.433597	0.219	0.036	9.50953e-45	6.54746e-49	1.77842e-164
B	ADD1	1.09721e-94	-0.817019	0.406	0.638	1.59359e-90	1.04014e-164	-0.979987	0.409	0.67	1.5107e-160	3.63502e-129	-1.06253	0.359	0.685	5.2795e-125	4.25556e-25	-0.892094	0.43	0.594	6.18078e-21	4.25556e-25	4.16056e-164
B	FXYD5	3.07677e-160	-1.23278	0.292	0.62	4.46871e-156	2.14649e-164	-1.06626	0.259	0.56	3.11757e-160	6.70942e-140	-1.22772	0.231	0.598	9.74476e-136	3.98677e-30	-1.07212	0.289	0.529	5.79038e-26	3.98677e-30	8.58598e-164
B	LCK	3.55728e-156	-1.1811	0.049	0.384	5.1666e-152	5.83496e-163	-1.03988	0.041	0.335	8.4747e-159	1.87428e-120	-1.05896	0.037	0.37	2.7222e-116	2.98256e-37	-1.04353	0.057	0.347	4.33188e-33	2.98256e-37	2.33398e-162
B	PRAG1	5.9826e-101	0.472621	0.188	0.035	8.68913e-97	2.26331e-162	0.502964	0.209	0.033	3.28724e-158	3.21828e-72	0.442925	0.197	0.05	4.67423e-68	2.53713e-46	0.403423	0.217	0.038	3.68493e-42	2.53713e-46	9.05325e-162
B	CD3D	1.36679e-135	-0.980731	0.019	0.307	1.98512e-131	7.4986e-161	-0.949624	0.018	0.295	1.0891e-156	2.61341e-123	-0.994979	0.012	0.337	3.79571e-119	1.02111e-35	-0.872331	0.019	0.292	1.48305e-31	1.02111e-35	2.99944e-160
B	B3GNT5	3.76904e-99	0.558094	0.233	0.058	5.47415e-95	1.0411e-160	0.570259	0.241	0.048	1.5121e-156	3.25233e-76	0.477203	0.237	0.068	4.72368e-72	8.97818e-45	0.469024	0.264	0.06	1.30399e-40	8.97818e-45	4.16441e-160
B	CD38	1.28706e-160	0.736468	0.296	0.057	1.86932e-156	4.4779e-131	0.615286	0.247	0.064	6.5037e-127	1.17816e-61	0.526534	0.281	0.107	1.71117e-57	1.9762e-58	0.527908	0.306	0.061	2.87023e-54	1.9762e-58	5.14822e-160
B	JUN	5.44487e-132	-1.54915	0.234	0.549	7.90813e-128	2.63414e-160	-1.43027	0.177	0.489	3.82583e-156	2.74625e-106	-1.56061	0.18	0.504	3.98866e-102	3.02654e-39	-1.60553	0.249	0.535	4.39574e-35	3.02654e-39	1.05366e-159
B	TNFSF10	2.21171e-75	-0.811839	0.063	0.27	3.21229e-71	3.67059e-124	-0.962736	0.036	0.273	5.33116e-120	2.70507e-160	-1.54197	0.054	0.458	3.92884e-156	6.29956e-39	-1.16627	0.036	0.331	9.14948e-35	6.29956e-39	1.08203e-159
B	AOPEP	6.17242e-133	-1.45564	0.138	0.447	8.96483e-129	2.80042e-160	-1.4087	0.15	0.447	4.06732e-156	2.59466e-101	-1.3143	0.104	0.406	3.76848e-97	1.40196e-28	-1.22969	0.146	0.387	2.03621e-24	1.40196e-28	1.12017e-159
B	ARHGEF10L	4.15661e-155	0.623348	0.179	0.012	6.03706e-151	6.63735e-160	0.535851	0.144	0.01	9.64009e-156	3.88652e-60	0.432842	0.126	0.023	5.64479e-56	2.61377e-49	0.452838	0.139	0.011	3.79623e-45	2.61377e-49	2.65494e-159
B	DOC2G	2.5356e-152	0.822457	0.275	0.053	3.6827e-148	2.76625e-159	0.719781	0.227	0.043	4.0177e-155	2.234e-78	0.64166	0.207	0.052	3.24467e-74	6.15172e-57	0.664657	0.283	0.054	8.93475e-53	6.15172e-57	1.1065e-158
B	ENSBTAG00000050723	2.36665e-149	0.515911	0.158	0.008	3.43732e-145	4.65961e-159	0.484987	0.131	0.007	6.76762e-155	1.99517e-63	0.368264	0.108	0.015	2.89779e-59	3.27116e-75	0.529373	0.179	0.009	4.75103e-71	1.99517e-63	1.86384e-158
B	SCIMP	4.1187e-134	0.473307	0.153	0.01	5.98199e-130	1.0237e-158	0.460606	0.123	0.005	1.48682e-154	5.67634e-90	0.379729	0.126	0.013	8.24432e-86	1.00614e-106	0.562492	0.245	0.011	1.46131e-102	5.67634e-90	4.0948e-158
B	CAST	1.00878e-77	-0.768359	0.362	0.587	1.46515e-73	4.70458e-158	-1.08192	0.319	0.608	6.83293e-154	4.28547e-112	-1.10748	0.228	0.565	6.22421e-108	8.52254e-30	-0.96572	0.243	0.507	1.23781e-25	8.52254e-30	1.88183e-157
B	EIF5A	3.36237e-34	0.322635	0.796	0.675	4.88351e-30	1.89335e-157	0.708302	0.879	0.715	2.7499e-153	2.24075e-90	0.695895	0.882	0.754	3.25447e-86	1.35616e-19	0.445341	0.878	0.706	1.96968e-15	1.35616e-19	7.57338e-157
B	JSP.1	2.97895e-72	-0.422614	0.995	0.983	4.32663e-68	2.64983e-157	-0.511988	1	0.988	3.84861e-153	1.63744e-113	-0.53295	0.999	0.99	2.37822e-109	1.44102e-25	-0.395727	0.996	0.985	2.09294e-21	1.44102e-25	1.05993e-156
B	MXI1	3.4011e-98	0.589821	0.247	0.065	4.93976e-94	3.0728e-157	0.706712	0.224	0.041	4.46294e-153	3.30987e-78	0.551383	0.211	0.053	4.80726e-74	3.86131e-51	0.576564	0.278	0.057	5.60817e-47	3.86131e-51	1.22912e-156
B	LEPROTL1	3.62057e-106	-0.9367	0.223	0.503	5.25852e-102	2.256e-154	-1.01166	0.23	0.52	3.27661e-150	3.58737e-74	-0.786602	0.281	0.54	5.21029e-70	8.03037e-19	-0.773975	0.268	0.45	1.16633e-14	8.03037e-19	9.02398e-154
B	DAPP1	7.49843e-151	0.693784	0.245	0.039	1.08907e-146	8.00838e-154	0.56959	0.2	0.032	1.16314e-149	3.30538e-70	0.47091	0.211	0.059	4.80074e-66	8.04358e-77	0.595915	0.31	0.046	1.16825e-72	3.30538e-70	3.20335e-153
B	PTGER4	5.52864e-117	-1.04677	0.058	0.335	8.02979e-113	9.36998e-153	-1.10538	0.128	0.424	1.3609e-148	1.99853e-111	-1.13976	0.099	0.422	2.90266e-107	6.27573e-33	-1.10136	0.084	0.35	9.11488e-29	6.27573e-33	3.74799e-152
B	DAPK1	6.1595e-130	0.388739	0.158	0.013	8.94605e-126	1.3931e-152	0.399346	0.147	0.013	2.02334e-148	1.66194e-115	0.442658	0.162	0.017	2.4138e-111	4.75438e-60	0.474149	0.196	0.021	6.90526e-56	4.75438e-60	5.57242e-152
B	SFT2D1	2.488e-89	0.620286	0.559	0.318	3.61357e-85	6.98275e-152	0.807156	0.569	0.301	1.01417e-147	1.4796e-103	0.772518	0.617	0.341	2.14897e-99	1.43417e-48	0.561427	0.671	0.321	2.08298e-44	1.43417e-48	2.7931e-151
B	SLC37A3	2.31545e-112	-1.03204	0.035	0.294	3.36295e-108	7.0263e-150	-1.07623	0.032	0.301	1.0205e-145	1.08358e-109	-1.10327	0.028	0.333	1.57379e-105	1.51816e-41	-1.14146	0.027	0.34	2.20498e-37	1.51816e-41	2.81052e-149
B	RPS20	2.6184e-148	0.442463	0.997	0.96	3.80296e-144	2.13972e-129	0.355006	0.998	0.942	3.10772e-125	4.34668e-105	0.367142	0.999	0.955	6.31311e-101	2.69322e-68	0.537203	0.994	0.964	3.91164e-64	2.69322e-68	1.04736e-147
B	ENSBTAG00000040602	1.16463e-147	0.674876	0.928	0.763	1.6915e-143	2.68893e-133	0.594784	0.912	0.743	3.9054e-129	9.37513e-93	0.60995	0.917	0.771	1.36164e-88	2.25127e-31	0.509958	0.909	0.707	3.26974e-27	2.25127e-31	4.6585e-147
B	JPT1	1.67315e-76	0.518678	0.704	0.494	2.43009e-72	2.53381e-147	0.673297	0.709	0.445	3.6801e-143	5.89278e-60	0.552213	0.656	0.466	8.55868e-56	1.4495e-23	0.288102	0.717	0.446	2.10525e-19	1.4495e-23	1.01352e-146
B	ANXA1	3.8879e-141	-1.54519	0.028	0.331	5.64679e-137	5.87609e-147	-1.32475	0.017	0.274	8.53443e-143	7.41788e-100	-1.4934	0.016	0.292	1.07737e-95	3.38969e-32	-1.44278	0.038	0.295	4.92319e-28	3.38969e-32	2.35044e-146
B	SEMA4D	5.8376e-102	-0.89493	0.044	0.292	8.47853e-98	7.2129e-147	-0.969722	0.046	0.322	1.0476e-142	4.02429e-95	-0.939764	0.049	0.335	5.84488e-91	2.28874e-28	-0.827649	0.051	0.29	3.32417e-24	2.28874e-28	2.88516e-146
B	TIFA	4.33798e-69	-0.840364	0.203	0.422	6.30048e-65	1.71038e-144	-1.00068	0.199	0.495	2.48416e-140	1.67055e-79	-0.850713	0.308	0.578	2.42631e-75	9.22424e-15	-0.721995	0.319	0.465	1.33973e-10	9.22424e-15	6.84154e-144
B	GUCY1B1	1.06943e-94	-0.981812	0.018	0.236	1.55324e-90	3.36986e-144	-1.0392	0.017	0.27	4.89438e-140	2.33326e-88	-0.967368	0.013	0.265	3.38883e-84	1.42981e-28	-0.994631	0.013	0.234	2.07666e-24	1.42981e-28	1.34794e-143
B	MGC139164	3.25859e-86	-0.807756	0.076	0.308	4.73277e-82	2.10376e-143	-0.982365	0.053	0.322	3.0555e-139	2.65022e-99	-0.942595	0.043	0.335	3.84917e-95	1.89323e-33	-1.014	0.063	0.335	2.74973e-29	1.89323e-33	8.41505e-143
B	KLF6	7.63543e-94	-1.0108	0.38	0.616	1.10897e-89	5.50868e-143	-1.16149	0.3	0.577	8.0008e-139	5.3828e-103	-1.22525	0.296	0.594	7.81799e-99	1.90212e-19	-0.993472	0.38	0.536	2.76263e-15	1.90212e-19	2.20347e-142
B	SNX2	4.12458e-101	0.671838	0.566	0.315	5.99055e-97	7.74685e-143	0.73223	0.548	0.278	1.12515e-138	1.38005e-89	0.68224	0.577	0.314	2.00439e-85	1.01727e-33	0.446984	0.574	0.282	1.47748e-29	1.01727e-33	3.09874e-142
B	ENSBTAG00000040331	2.96247e-56	-0.652649	0.288	0.484	4.3027e-52	7.91232e-141	-0.926243	0.163	0.458	1.14919e-136	7.82451e-76	-0.766723	0.2	0.479	1.13643e-71	7.35698e-10	-0.540578	0.297	0.415	1.06853e-05	7.35698e-10	3.16493e-140
B	YBX1	6.9443e-34	0.306475	0.891	0.803	1.00859e-29	2.64284e-140	0.553913	0.943	0.809	3.83846e-136	9.67748e-112	0.621397	0.962	0.854	1.40556e-107	5.45494e-26	0.506105	0.899	0.724	7.92275e-22	5.45494e-26	1.05714e-139
B	TMSB4X	3.70891e-107	0.385214	0.999	0.984	5.38682e-103	1.88557e-78	0.405993	1	0.972	2.7386e-74	2.54352e-139	0.678981	0.998	0.973	3.69421e-135	1.22211e-45	0.572409	0.994	0.986	1.77499e-41	1.22211e-45	1.01741e-138
B	LAT	7.63474e-134	-1.01144	0.024	0.314	1.10887e-129	3.3778e-139	-0.864554	0.014	0.259	4.90592e-135	6.7978e-82	-0.763843	0.026	0.271	9.87313e-78	1.27569e-32	-0.898016	0.03	0.291	1.85281e-28	1.27569e-32	1.35112e-138
B	CNPY3	1.3352e-116	0.67619	0.445	0.183	1.93925e-112	1.15727e-138	0.760272	0.418	0.173	1.68083e-134	5.25781e-87	0.724805	0.454	0.211	7.63644e-83	1.6987e-55	0.716572	0.496	0.172	2.4672e-51	1.6987e-55	4.6291e-138
B	SSR2	3.93957e-59	-0.485662	0.793	0.823	5.72183e-55	1.514e-138	-0.70958	0.726	0.814	2.19894e-134	2.81499e-95	-0.711235	0.71	0.831	4.0885e-91	2.02553e-20	-0.619594	0.732	0.722	2.94188e-16	2.02553e-20	6.05602e-138
B	ENSBTAG00000020684	1.43647e-85	0.841455	0.593	0.383	2.08634e-81	1.73507e-138	0.886601	0.598	0.342	2.52001e-134	1.77465e-40	0.634451	0.562	0.407	2.57751e-36	1.64236e-35	0.890657	0.608	0.351	2.38536e-31	1.64236e-35	6.94026e-138
B	FAM111B	1.37309e-52	0.292361	0.112	0.024	1.99427e-48	1.1057e-137	0.503791	0.169	0.025	1.60592e-133	2.01641e-99	0.535249	0.293	0.08	2.92863e-95	9.55582e-43	0.342713	0.198	0.034	1.38789e-38	9.55582e-43	4.42281e-137
B	STX12	1.28982e-136	0.683261	0.332	0.091	1.87333e-132	7.16316e-70	0.444796	0.205	0.074	1.04038e-65	3.58963e-51	0.49935	0.257	0.107	5.21358e-47	6.57927e-50	0.572056	0.342	0.092	9.55574e-46	6.57927e-50	5.15927e-136
B	UNC119	4.85839e-74	0.697008	0.469	0.255	7.05633e-70	6.38141e-136	0.795245	0.491	0.235	9.26836e-132	9.73423e-65	0.645011	0.476	0.263	1.4138e-60	5.80631e-29	0.483444	0.479	0.227	8.43308e-25	5.80631e-29	2.55256e-135
B	LRRK2	7.00646e-130	0.621456	0.304	0.077	1.01762e-125	6.53364e-136	0.554886	0.292	0.085	9.48945e-132	9.27744e-39	0.381254	0.262	0.123	1.34746e-34	3.19807e-57	0.559645	0.354	0.085	4.64488e-53	9.27744e-39	2.61345e-135
B	SAT1	3.23718e-87	-1.1812	0.69	0.799	4.70168e-83	5.93793e-135	-1.4495	0.691	0.814	8.62426e-131	9.31447e-80	-1.48266	0.729	0.829	1.35283e-75	8.63077e-47	-1.30838	0.703	0.818	1.25353e-42	8.63077e-47	2.37517e-134
B	PLEKHO1	4.45599e-65	0.386135	0.249	0.09	6.47188e-61	4.5327e-134	0.525725	0.257	0.066	6.5833e-130	6.59723e-85	0.541517	0.292	0.093	9.58182e-81	1.36757e-39	0.404463	0.276	0.071	1.98626e-35	1.36757e-39	1.81308e-133
B	FBL	1.4715e-25	0.305792	0.513	0.386	2.13721e-21	5.42246e-134	0.774705	0.678	0.446	7.87558e-130	4.57215e-89	0.763094	0.73	0.529	6.64059e-85	8.66167e-30	0.523493	0.688	0.424	1.25802e-25	1.4715e-25	2.16898e-133
B	RPL22L1	1.93271e-73	0.596175	0.77	0.621	2.80707e-69	6.34682e-133	0.650018	0.827	0.654	9.21813e-129	9.51069e-66	0.537982	0.839	0.708	1.38133e-61	1.67805e-27	0.48533	0.852	0.644	2.43721e-23	1.67805e-27	2.53873e-132
B	RIN3	1.78792e-83	0.606362	0.262	0.085	2.59678e-79	1.67353e-132	0.68342	0.287	0.085	2.43064e-128	1.26116e-32	0.447227	0.219	0.101	1.83171e-28	6.26555e-29	0.562138	0.226	0.067	9.10008e-25	6.26555e-29	6.69414e-132
B	CCT2	4.46778e-31	0.321714	0.63	0.484	6.489e-27	1.86097e-132	0.660864	0.782	0.564	2.70287e-128	3.93731e-48	0.454086	0.756	0.606	5.71855e-44	6.47574e-19	0.261029	0.749	0.491	9.40537e-15	6.47574e-19	7.44387e-132
B	ZNHIT6	1.16373e-59	0.426494	0.275	0.113	1.6902e-55	2.11099e-131	0.605002	0.377	0.143	3.066e-127	4.2112e-56	0.478345	0.388	0.193	6.11634e-52	3.67196e-33	0.504228	0.329	0.115	5.33315e-29	3.67196e-33	8.44396e-131
B	TBL1X	3.11855e-79	0.542806	0.365	0.158	4.52938e-75	6.99534e-131	0.676795	0.398	0.159	1.016e-126	1.46557e-47	0.473499	0.406	0.222	2.12859e-43	3.51639e-45	0.615826	0.492	0.188	5.1072e-41	3.51639e-45	2.79814e-130
B	YPEL3	8.72109e-131	0.871889	0.669	0.396	1.26665e-126	7.31089e-43	0.556987	0.471	0.336	1.06183e-38	2.42809e-12	0.473331	0.425	0.358	3.52656e-08	1.73839e-16	0.345362	0.586	0.385	2.52484e-12	2.42809e-12	3.48844e-130
B	ENSBTAG00000051318	2.9829e-103	0.630262	0.314	0.102	4.33236e-99	1.55031e-130	0.600009	0.309	0.099	2.25166e-126	1.20225e-97	0.63682	0.391	0.147	1.74615e-93	1.44339e-73	0.733719	0.445	0.113	2.09638e-69	1.44339e-73	6.20122e-130
B	NUDC	1.04211e-35	0.411813	0.587	0.436	1.51356e-31	2.4126e-130	0.711548	0.768	0.553	3.50406e-126	1.2702e-116	0.791242	0.826	0.626	1.84484e-112	1.61255e-19	0.39943	0.722	0.491	2.34206e-15	1.61255e-19	9.65041e-130
B	CD44	5.56907e-130	-1.10223	0.135	0.453	8.08851e-126	3.19899e-130	-1.0194	0.189	0.47	4.64621e-126	4.14471e-58	-0.772183	0.24	0.477	6.01977e-54	1.0544e-31	-0.980418	0.165	0.433	1.53141e-27	1.0544e-31	1.2796e-129
B	TNFSF8	4.5085e-60	-0.668173	0.062	0.239	6.54814e-56	4.14437e-130	-1.00569	0.047	0.296	6.01929e-126	4.81097e-75	-0.899429	0.06	0.304	6.98745e-71	1.29222e-18	-0.732588	0.078	0.258	1.87682e-14	1.29222e-18	1.65775e-129
B	PTPN18	2.23832e-67	0.475643	0.734	0.538	3.25094e-63	1.01317e-129	0.634909	0.757	0.495	1.47153e-125	2.21257e-61	0.519557	0.798	0.616	3.21353e-57	1.15257e-38	0.555123	0.819	0.518	1.67399e-34	1.15257e-38	4.05269e-129
B	CCT5	6.12888e-36	0.381229	0.509	0.361	8.90158e-32	1.16501e-129	0.700616	0.663	0.432	1.69207e-125	2.94915e-62	0.586371	0.668	0.489	4.28335e-58	9.48288e-21	0.314132	0.616	0.375	1.37729e-16	9.48288e-21	4.66006e-129
B	NECAP2	1.68007e-100	0.665285	0.648	0.407	2.44014e-96	1.7502e-129	0.702767	0.643	0.396	2.54199e-125	8.37015e-61	0.589567	0.635	0.439	1.21568e-56	3.21323e-38	0.583618	0.669	0.362	4.6669e-34	3.21323e-38	7.0008e-129
B	PTK2B	9.78434e-56	0.39161	0.218	0.081	1.42108e-51	2.98257e-129	0.544321	0.263	0.072	4.33188e-125	7.35431e-101	0.660974	0.343	0.113	1.06814e-96	1.12715e-37	0.327385	0.312	0.092	1.63708e-33	1.12715e-37	1.19303e-128
B	ZFP36L2	1.50404e-65	-0.918443	0.423	0.597	2.18447e-61	5.32883e-129	-1.11222	0.327	0.583	7.73959e-125	6.5657e-89	-1.11854	0.338	0.608	9.53602e-85	2.11326e-27	-1.20142	0.449	0.596	3.0693e-23	2.11326e-27	2.13153e-128
B	CAB39L	4.26457e-74	0.436214	0.159	0.035	6.19386e-70	9.81709e-129	0.46264	0.175	0.03	1.42583e-124	7.70416e-83	0.440772	0.205	0.047	1.11895e-78	1.08804e-47	0.417183	0.211	0.035	1.58027e-43	1.08804e-47	3.92683e-128
B	GATA3	6.12013e-84	-0.783431	0.005	0.193	8.88888e-80	2.36911e-128	-1.11108	0.014	0.243	3.44089e-124	8.48895e-81	-1.06964	0.013	0.247	1.23293e-76	3.51541e-24	-0.823867	0.002	0.189	5.10578e-20	3.51541e-24	9.47643e-128
B	SUMO2	1.66434e-60	0.403116	0.876	0.749	2.41729e-56	4.92255e-128	0.547797	0.936	0.793	7.14951e-124	1.94462e-60	0.449403	0.942	0.833	2.82437e-56	3.16349e-18	0.298783	0.922	0.745	4.59466e-14	3.16349e-18	1.96902e-127
B	LEF1	1.16536e-92	-0.802417	0.014	0.225	1.69257e-88	1.18264e-127	-0.849658	0.011	0.238	1.71766e-123	1.70496e-87	-0.863403	0.01	0.258	2.47628e-83	1.60044e-34	-0.920453	0.013	0.272	2.32448e-30	1.60044e-34	4.73054e-127
B	SLC66A3	4.32152e-66	0.510276	0.291	0.12	6.27658e-62	1.25832e-127	0.569783	0.33	0.114	1.82758e-123	1.49988e-41	0.424722	0.281	0.135	2.17842e-37	1.1742e-31	0.412909	0.335	0.12	1.7054e-27	1.1742e-31	5.03328e-127
B	PACSIN2	2.40737e-74	0.574801	0.357	0.158	3.49646e-70	1.29297e-127	0.67471	0.368	0.142	1.87791e-123	2.36227e-54	0.548016	0.376	0.188	3.43097e-50	2.02662e-38	0.514819	0.409	0.151	2.94347e-34	2.02662e-38	5.17187e-127
B	COMMD7	1.85049e-127	0.825194	0.532	0.254	2.68765e-123	6.64395e-104	0.661948	0.45	0.227	9.64967e-100	2.07334e-40	0.542614	0.422	0.262	3.01132e-36	1.71904e-29	0.464805	0.492	0.238	2.49673e-25	1.71904e-29	7.40196e-127
B	ZNF296	2.06803e-127	0.591447	0.226	0.04	3.0036e-123	9.61606e-115	0.47484	0.169	0.032	1.39664e-110	1.67881e-57	0.346343	0.14	0.031	2.4383e-53	1.20195e-50	0.384823	0.205	0.03	1.74571e-46	1.20195e-50	8.27211e-127
B	CEBPD	4.84208e-127	-2.01115	0.045	0.334	7.03263e-123	6.55996e-112	-1.40694	0.047	0.27	9.52768e-108	1.42243e-64	-1.11888	0.03	0.233	2.06594e-60	3.54211e-29	-1.49126	0.061	0.304	5.14456e-25	3.54211e-29	1.93683e-126
B	TNFRSF25	2.29541e-66	-0.711676	0.068	0.261	3.33385e-62	5.23575e-126	-0.987248	0.126	0.387	7.60441e-122	8.28656e-100	-1.06622	0.129	0.435	1.20354e-95	2.90042e-20	-0.733279	0.095	0.294	4.21257e-16	2.90042e-20	2.0943e-125
B	EHD3	3.96332e-101	0.455443	0.135	0.014	5.75632e-97	1.4689e-125	0.380439	0.116	0.009	2.13343e-121	4.9298e-56	0.293097	0.109	0.019	7.16005e-52	8.08482e-55	0.361103	0.177	0.018	1.17424e-50	8.08482e-55	5.8756e-125
B	CCT6A	8.76407e-41	0.392148	0.493	0.327	1.27289e-36	9.39979e-125	0.676106	0.656	0.416	1.36523e-120	6.53516e-75	0.683592	0.671	0.466	9.49167e-71	1.87333e-32	0.440692	0.646	0.349	2.72083e-28	1.87333e-32	3.75992e-124
B	PDE4D	2.10199e-72	-0.736958	0.047	0.242	3.05292e-68	6.97391e-124	-0.991975	0.047	0.288	1.01289e-119	8.47473e-75	-0.922716	0.059	0.302	1.23087e-70	1.59104e-11	-0.54782	0.114	0.251	2.31083e-07	1.59104e-11	2.78956e-123
B	CD2	4.43166e-94	-0.808173	0.011	0.223	6.43654e-90	7.80821e-124	-0.871697	0.01	0.231	1.13406e-119	8.24881e-87	-0.894366	0.009	0.254	1.19806e-82	3.00545e-25	-0.718496	0.021	0.228	4.36512e-21	3.00545e-25	3.12328e-123
B	BMP2K	1.07032e-58	0.447192	0.206	0.072	1.55454e-54	3.1156e-123	0.645557	0.277	0.085	4.5251e-119	3.13085e-94	0.629128	0.329	0.11	4.54725e-90	2.74495e-55	0.628472	0.344	0.084	3.98677e-51	2.74495e-55	1.24624e-122
B	INPP4B	7.54711e-79	-0.749793	0.032	0.229	1.09614e-74	5.00939e-123	-0.858284	0.024	0.253	7.27563e-119	8.94378e-92	-0.916558	0.018	0.281	1.29899e-87	1.83469e-21	-0.655632	0.034	0.222	2.66471e-17	1.83469e-21	2.00375e-122
B	VAV3	8.75419e-71	0.49763	0.43	0.218	1.27146e-66	5.7392e-123	0.601895	0.444	0.197	8.33561e-119	1.02851e-51	0.501464	0.433	0.24	1.49381e-47	3.05538e-30	0.459447	0.447	0.195	4.43764e-26	3.05538e-30	2.29568e-122
B	SREBF2	8.44688e-93	0.609649	0.438	0.199	1.22682e-88	6.5899e-123	0.610639	0.455	0.208	9.57117e-119	9.59752e-76	0.561171	0.486	0.246	1.39394e-71	4.50659e-32	0.471712	0.502	0.236	6.54536e-28	4.50659e-32	2.63596e-122
B	CD4	7.00133e-100	-1.00283	0.012	0.237	1.01687e-95	9.08815e-123	-0.948098	0.01	0.229	1.31996e-118	1.75635e-69	-0.818231	0.008	0.212	2.55093e-65	2.68084e-25	-0.842325	0.011	0.21	3.89365e-21	2.68084e-25	3.63526e-122
B	ID3	3.78734e-96	0.672375	0.311	0.103	5.50073e-92	5.20259e-108	0.553567	0.203	0.05	7.55624e-104	2.24745e-122	0.748104	0.298	0.07	3.2642e-118	1.57184e-36	0.480691	0.283	0.08	2.28294e-32	1.57184e-36	8.98982e-122
B	VEGFB	9.06137e-74	0.504724	0.239	0.079	1.31607e-69	1.41398e-121	0.583366	0.239	0.064	2.05367e-117	1.2105e-72	0.520392	0.248	0.078	1.75814e-68	3.95599e-25	0.393486	0.241	0.08	5.74569e-21	3.95599e-25	5.65593e-121
B	MPP7	1.94913e-61	-0.655681	0.009	0.156	2.83092e-57	2.64873e-121	-0.921782	0.014	0.234	3.84701e-117	1.15393e-91	-0.982734	0.019	0.282	1.67597e-87	1.61174e-26	-0.797504	0.006	0.213	2.34089e-22	1.61174e-26	1.05949e-120
B	RBMS1	3.04602e-93	-0.877957	0.05	0.286	4.42404e-89	4.13018e-121	-0.750026	0.03	0.261	5.99867e-117	1.37452e-61	-0.609078	0.043	0.25	1.99636e-57	4.98712e-20	-0.634544	0.046	0.23	7.2433e-16	4.98712e-20	1.65207e-120
B	KIF22	1.30242e-64	-0.65632	0.028	0.197	1.89163e-60	5.3935e-121	-0.856934	0.026	0.252	7.83352e-117	7.91319e-66	-0.720716	0.026	0.233	1.14931e-61	1.37607e-19	-0.649258	0.03	0.203	1.99861e-15	1.37607e-19	2.1574e-120
B	CCS	8.913e-100	-0.916004	0.271	0.537	1.29452e-95	1.93886e-120	-0.917094	0.283	0.531	2.816e-116	1.06085e-82	-0.929938	0.278	0.545	1.54077e-78	2.19605e-20	-0.943809	0.31	0.48	3.18954e-16	2.19605e-20	7.75545e-120
B	SMCO4	2.56249e-120	0.764179	0.491	0.223	3.72176e-116	1.65411e-57	0.521274	0.386	0.225	2.40244e-53	2.48788e-23	0.365776	0.419	0.295	3.6134e-19	1.84203e-35	0.518137	0.527	0.245	2.67537e-31	2.48788e-23	1.025e-119
B	TTLL1	4.40131e-120	0.431997	0.146	0.012	6.39246e-116	1.13633e-119	0.331984	0.12	0.011	1.6504e-115	1.36214e-100	0.382048	0.154	0.019	1.97837e-96	2.64507e-48	0.302945	0.16	0.017	3.84169e-44	2.64507e-48	1.76052e-119
B	RAN	6.25016e-29	0.276421	0.676	0.546	9.07773e-25	1.3206e-119	0.639664	0.777	0.58	1.91804e-115	2.3045e-69	0.583018	0.8	0.635	3.34706e-65	1.02505e-14	0.276504	0.749	0.56	1.48879e-10	1.02505e-14	5.2824e-119
B	CD5	3.15014e-73	-0.767425	0.114	0.335	4.57526e-69	2.07143e-119	-0.90724	0.11	0.368	3.00855e-115	1.31101e-95	-1.00581	0.077	0.371	1.90412e-91	8.99401e-23	-0.72057	0.095	0.319	1.30629e-18	8.99401e-23	8.28574e-119
B	PSMB8	2.96315e-119	0.549983	0.953	0.843	4.30368e-115	1.88242e-73	0.413919	0.946	0.85	2.73402e-69	4.03522e-27	0.261509	0.969	0.899	5.86076e-23	1.72285e-35	0.467277	0.956	0.83	2.50227e-31	4.03522e-27	1.18526e-118
B	CDIP1	7.79729e-119	0.568026	0.243	0.052	1.13248e-114	1.71334e-87	0.456618	0.18	0.049	2.48845e-83	1.17701e-59	0.412584	0.202	0.061	1.70949e-55	1.73855e-64	0.540997	0.304	0.054	2.52507e-60	1.17701e-59	3.11891e-118
B	TOR1B	1.65609e-107	0.491357	0.206	0.04	2.40531e-103	1.10977e-117	0.445644	0.188	0.039	1.61184e-113	2.62404e-54	0.378871	0.189	0.059	3.81115e-50	1.33866e-41	0.512366	0.228	0.048	1.94427e-37	1.33866e-41	4.43909e-117
B	VPS4B	2.13052e-25	0.264959	0.296	0.182	3.09436e-21	7.3404e-117	0.625334	0.422	0.188	1.06612e-112	1.93362e-41	0.431224	0.401	0.233	2.8084e-37	5.2911e-26	0.379048	0.424	0.193	7.68479e-22	2.13052e-25	2.93616e-116
B	USP18	7.45213e-117	0.684227	0.417	0.159	1.08235e-112	4.29976e-93	0.529814	0.426	0.213	6.24497e-89	2.89569e-42	0.297876	0.62	0.42	4.2057e-38	3.75612e-53	0.667136	0.521	0.19	5.45539e-49	2.89569e-42	2.98085e-116
B	ENSBTAG00000051457	1.03342e-116	0.581822	0.189	0.029	1.50093e-112	1.75155e-109	0.499456	0.193	0.045	2.54395e-105	5.248e-75	0.491526	0.186	0.043	7.62219e-71	1.30063e-47	0.417004	0.213	0.035	1.88904e-43	1.30063e-47	4.13367e-116
B	PSMB9	4.4126e-86	0.511076	0.901	0.743	6.40885e-82	1.19047e-116	0.511022	0.916	0.785	1.72904e-112	1.04285e-49	0.366062	0.956	0.852	1.51464e-45	2.13312e-44	0.592799	0.949	0.75	3.09814e-40	2.13312e-44	4.76189e-116
B	ENSBTAG00000050846	4.29451e-116	0.925431	0.491	0.229	6.23735e-112	3.95983e-42	0.496207	0.29	0.164	5.75126e-38	1.03591e-11	0.369188	0.236	0.163	1.50456e-07	2.8036e-07	0.283656	0.302	0.198	0.00407195	2.8036e-07	1.7178e-115
B	GPR171	2.16695e-74	-0.726393	0.031	0.217	3.14728e-70	4.51795e-116	-0.832556	0.033	0.255	6.56187e-112	6.84775e-94	-0.887597	0.02	0.287	9.94568e-90	5.60216e-26	-0.75502	0.013	0.218	8.13658e-22	5.60216e-26	1.80718e-115
B	DDX21	7.34479e-21	0.262739	0.565	0.452	1.06676e-16	2.36077e-115	0.691849	0.725	0.515	3.42879e-111	3.21479e-51	0.503286	0.73	0.584	4.66916e-47	7.46553e-21	0.405581	0.711	0.467	1.08429e-16	7.46553e-21	9.4431e-115
B	VDAC2	1.56056e-64	0.497418	0.694	0.509	2.26656e-60	1.35487e-114	0.598453	0.715	0.498	1.96781e-110	1.10239e-47	0.444143	0.7	0.543	1.60111e-43	2.27306e-21	0.301343	0.705	0.457	3.3014e-17	2.27306e-21	5.41948e-114
B	LSP1	3.9211e-79	0.56823	0.824	0.671	5.69501e-75	1.92945e-114	0.590322	0.851	0.683	2.80233e-110	7.19769e-66	0.534676	0.882	0.754	1.04539e-61	8.25175e-19	0.391527	0.865	0.683	1.19848e-14	8.25175e-19	7.7178e-114
B	CALM2	2.47516e-113	0.728521	0.868	0.709	3.59492e-109	4.90668e-78	0.540995	0.853	0.699	7.12647e-74	4.6263e-47	0.466568	0.865	0.737	6.71924e-43	2.09815e-26	0.48094	0.905	0.668	3.04735e-22	2.09815e-26	9.90063e-113
B	DUSP11	1.20316e-112	0.712971	0.587	0.308	1.74746e-108	3.96757e-36	0.399819	0.477	0.345	5.7625e-32	1.13606e-34	0.4276	0.558	0.404	1.65001e-30	2.45883e-47	0.586442	0.662	0.314	3.5712e-43	1.13606e-34	4.81262e-112
B	TMEM256	4.58307e-76	0.565345	0.628	0.412	6.65645e-72	4.44404e-112	0.626043	0.614	0.368	6.45453e-108	2.57236e-93	0.718987	0.656	0.406	3.7361e-89	3.06864e-56	0.720987	0.793	0.427	4.45689e-52	3.06864e-56	1.77762e-111
B	NUPR2	2.24815e-111	0.715946	0.401	0.156	3.26521e-107	1.91031e-67	0.475676	0.318	0.154	2.77454e-63	9.31125e-17	0.319916	0.24	0.152	1.35237e-12	1.08177e-19	0.425068	0.304	0.139	1.57116e-15	9.31125e-17	8.9926e-111
B	SRSF9	3.40727e-51	0.433914	0.561	0.375	4.94872e-47	8.13061e-111	0.602318	0.629	0.398	1.18089e-106	1.06389e-62	0.566938	0.665	0.474	1.5452e-58	8.42638e-25	0.32968	0.633	0.363	1.22385e-20	8.42638e-25	3.25224e-110
B	CSK	3.17433e-41	0.424028	0.669	0.523	4.6104e-37	8.26082e-111	0.607871	0.709	0.494	1.1998e-106	6.32947e-67	0.583757	0.74	0.553	9.19292e-63	5.00138e-12	0.257804	0.719	0.528	7.264e-08	5.00138e-12	3.30433e-110
B	TBXA2R	3.93818e-109	0.767627	0.34	0.116	5.71981e-105	9.33003e-63	0.583039	0.227	0.096	1.35509e-58	5.56409e-24	0.442683	0.212	0.114	8.08128e-20	2.65904e-16	0.518922	0.259	0.122	3.86199e-12	2.65904e-16	1.57527e-108
B	DAPL1	1.71393e-77	-1.0294	0.012	0.194	2.48931e-73	1.46701e-108	-1.08428	0.018	0.221	2.13069e-104	4.07971e-71	-1.18344	0.019	0.232	5.92537e-67	8.81543e-23	-1.12448	0.032	0.224	1.28035e-18	8.81543e-23	5.86805e-108
B	CMC2	1.99308e-85	0.714424	0.482	0.254	2.89475e-81	2.27153e-108	0.688018	0.47	0.237	3.29917e-104	6.93268e-60	0.578692	0.543	0.324	1.0069e-55	2.21613e-44	0.657778	0.578	0.255	3.21871e-40	2.21613e-44	9.08613e-108
B	RASGEF1B	1.35886e-64	-0.735888	0.054	0.237	1.97361e-60	4.68263e-71	-0.920151	0.164	0.357	6.80105e-67	2.72013e-108	-1.22255	0.061	0.375	3.95071e-104	6.2962e-29	-1.02501	0.049	0.289	9.1446e-25	6.2962e-29	1.08805e-107
B	TESC	1.56349e-67	-0.642533	0.021	0.191	2.27082e-63	2.74868e-108	-0.789197	0.036	0.251	3.99218e-104	1.85732e-82	-0.860794	0.027	0.273	2.69757e-78	1.32235e-19	-0.612347	0.015	0.178	1.92058e-15	1.32235e-19	1.09947e-107
B	FAIM	4.41772e-106	0.548545	0.2	0.038	6.4163e-102	6.02726e-102	0.435459	0.168	0.036	8.75399e-98	1.37762e-107	0.618349	0.267	0.064	2.00085e-103	4.51218e-61	0.559508	0.321	0.064	6.55349e-57	4.51218e-61	5.51048e-107
B	SH2D1A	4.00844e-90	-0.882491	0.009	0.214	5.82185e-86	2.58998e-107	-0.784276	0.013	0.211	3.76169e-103	4.48483e-73	-0.748301	0.01	0.224	6.51377e-69	1.72277e-24	-0.760236	0.011	0.205	2.50215e-20	1.72277e-24	1.03599e-106
B	USP6NL	6.6639e-107	0.450037	0.163	0.022	9.67865e-103	2.27046e-98	0.379578	0.135	0.023	3.29762e-94	2.98621e-57	0.353984	0.148	0.035	4.33717e-53	1.94065e-60	0.400808	0.165	0.012	2.8186e-56	2.98621e-57	2.66556e-106
B	YWHAE	1.06823e-24	0.282468	0.596	0.469	1.55149e-20	6.81027e-107	0.571398	0.709	0.491	9.89124e-103	1.42932e-63	0.547429	0.728	0.555	2.07595e-59	2.59048e-23	0.329431	0.753	0.491	3.76241e-19	2.59048e-23	2.72411e-106
B	CYBC1	1.93765e-106	0.639329	0.296	0.09	2.81424e-102	4.2413e-55	0.416816	0.176	0.066	6.16007e-51	4.92225e-21	0.268632	0.165	0.081	7.14907e-17	1.06408e-25	0.380239	0.27	0.096	1.54546e-21	4.92225e-21	7.75058e-106
B	RGS1	6.4927e-37	-1.05263	0.128	0.267	9.42999e-33	2.0437e-106	-2.03354	0.125	0.354	2.96827e-102	1.68457e-68	-1.94683	0.162	0.396	2.44667e-64	6.24645e-12	-1.26984	0.224	0.351	9.07234e-08	6.24645e-12	8.17479e-106
B	RGS10	1.15723e-104	-0.852137	0.013	0.248	1.68077e-100	4.37254e-106	-0.760836	0.016	0.214	6.35068e-102	3.47566e-98	-0.990089	0.019	0.296	5.04805e-94	7.22454e-30	-0.868447	0.025	0.267	1.04929e-25	7.22454e-30	1.74902e-105
B	PKIB	3.77749e-99	0.550227	0.27	0.076	5.48642e-95	6.13068e-106	0.527243	0.21	0.055	8.9042e-102	1.70695e-37	0.39231	0.184	0.07	2.47917e-33	7.18966e-24	0.415074	0.264	0.094	1.04423e-19	7.18966e-24	2.45227e-105
B	ANXA5	7.87978e-105	-1.46526	0.08	0.344	1.14446e-100	4.85072e-92	-0.783216	0.044	0.238	7.04519e-88	3.39193e-59	-0.710423	0.041	0.24	4.92643e-55	1.34883e-31	-1.24827	0.08	0.344	1.95904e-27	1.34883e-31	3.15191e-104
B	MPV17L2	2.78465e-34	0.359115	0.256	0.134	4.04442e-30	1.44068e-104	0.540132	0.318	0.122	2.09244e-100	2.99822e-35	0.365663	0.313	0.168	4.35461e-31	7.07695e-37	0.445558	0.348	0.117	1.02786e-32	2.78465e-34	5.76271e-104
B	ICOS	5.2633e-72	-0.655357	0.005	0.17	7.64442e-68	2.07927e-104	-0.765595	0.01	0.201	3.01993e-100	3.73879e-75	-0.815878	0.01	0.227	5.43022e-71	9.08734e-24	-0.742151	0.013	0.205	1.31985e-19	9.08734e-24	8.31707e-104
B	SNX29	2.83302e-52	0.34183	0.119	0.027	4.11468e-48	3.56524e-71	0.34897	0.13	0.031	5.17815e-67	2.22453e-104	0.608152	0.194	0.033	3.2309e-100	3.33902e-30	0.3518	0.16	0.033	4.84959e-26	3.33902e-30	8.89811e-104
B	IQGAP2	2.6162e-60	-0.635691	0.045	0.213	3.79976e-56	4.08575e-104	-0.752503	0.03	0.233	5.93414e-100	2.39342e-76	-0.817829	0.033	0.268	3.47621e-72	1.09788e-22	-0.697881	0.027	0.218	1.59457e-18	1.09788e-22	1.6343e-103
B	UBTF	1.89984e-101	0.705872	0.55	0.289	2.75933e-97	5.02934e-104	0.674678	0.513	0.284	7.30462e-100	3.90894e-63	0.611028	0.543	0.329	5.67735e-59	5.77147e-41	0.628422	0.582	0.274	8.38248e-37	5.77147e-41	2.01174e-103
B	SLC25A39	8.36069e-97	0.682687	0.497	0.257	1.21431e-92	5.15968e-104	0.613844	0.477	0.248	7.49391e-100	1.86466e-61	0.561933	0.527	0.317	2.70824e-57	8.81424e-39	0.544436	0.568	0.267	1.28018e-34	8.81424e-39	2.06387e-103
B	SPTLC2	9.37662e-42	0.32341	0.287	0.143	1.36186e-37	6.49906e-104	0.496315	0.315	0.119	9.43923e-100	4.20615e-24	0.311565	0.307	0.186	6.10902e-20	9.88787e-47	0.471311	0.424	0.139	1.43611e-42	4.20615e-24	2.59962e-103
B	ANTXR2	2.77362e-89	-1.12723	0.068	0.304	4.0284e-85	1.01036e-103	-1.07664	0.058	0.274	1.46744e-99	4.55491e-51	-0.936446	0.074	0.265	6.61555e-47	1.69661e-13	-0.89015	0.112	0.258	2.46415e-09	1.69661e-13	4.04143e-103
B	SSH2	1.40474e-44	-0.628942	0.147	0.314	2.04025e-40	5.8242e-103	-0.837372	0.133	0.371	8.45906e-99	5.47539e-54	-0.684778	0.166	0.394	7.95246e-50	3.57419e-08	-0.588115	0.228	0.339	0.000519115	3.57419e-08	2.32968e-102
B	RPL4	3.76543e-32	0.330138	0.751	0.634	5.46891e-28	1.60938e-102	0.559658	0.832	0.672	2.33746e-98	1.63456e-48	0.458779	0.844	0.753	2.37404e-44	6.15173e-22	0.42536	0.848	0.655	8.93477e-18	6.15173e-22	6.43752e-102
B	PLA2G7	5.13292e-71	-1.01808	0.014	0.183	7.45505e-67	1.98304e-101	-1.10756	0.012	0.2	2.88016e-97	1.49628e-59	-0.918805	0.01	0.189	2.17319e-55	1.30616e-20	-0.871374	0.011	0.178	1.89706e-16	1.30616e-20	7.93214e-101
B	BATF	6.87888e-72	0.679277	0.374	0.173	9.99089e-68	3.29446e-101	0.597474	0.583	0.33	4.78488e-97	8.35633e-31	0.252559	0.573	0.399	1.21367e-26	4.49875e-20	0.303744	0.479	0.254	6.53398e-16	4.49875e-20	1.31779e-100
B	FKBP5	5.65662e-70	-0.779816	0.149	0.364	8.21568e-66	4.54669e-101	-0.825665	0.168	0.403	6.60361e-97	5.06507e-62	-0.824244	0.174	0.402	7.35651e-58	5.6758e-15	-0.666113	0.167	0.335	8.24354e-11	5.6758e-15	1.81868e-100
B	TBC1D1	1.75294e-42	0.348103	0.332	0.177	2.54597e-38	2.62748e-100	0.523829	0.387	0.173	3.81615e-96	4.40968e-56	0.475432	0.441	0.236	6.40462e-52	2.77908e-29	0.400857	0.441	0.194	4.03634e-25	2.77908e-29	1.05099e-99
B	HMGA1	1.15337e-36	0.326516	0.254	0.128	1.67516e-32	3.39257e-100	0.506919	0.293	0.109	4.92737e-96	7.213e-43	0.369541	0.308	0.149	1.04762e-38	1.2201e-30	0.357732	0.338	0.122	1.77207e-26	1.2201e-30	1.35703e-99
B	PTPRCAP	8.41822e-67	0.598924	0.491	0.284	1.22266e-62	3.71796e-100	0.674863	0.469	0.249	5.39996e-96	1.06721e-29	0.483645	0.412	0.276	1.55002e-25	1.27033e-26	0.71563	0.466	0.245	1.84503e-22	1.27033e-26	1.48718e-99
B	LIMD2	1.4571e-99	0.61205	0.925	0.738	2.11629e-95	2.13446e-64	0.39832	0.944	0.818	3.10009e-60	3.01892e-58	0.499122	0.934	0.815	4.38468e-54	3.96282e-08	0.251509	0.884	0.734	0.00057556	3.96282e-08	5.82839e-99
B	PTPRE	1.47964e-76	-0.833293	0.059	0.268	2.14902e-72	2.10398e-99	-0.797316	0.055	0.266	3.05581e-95	1.68203e-68	-0.874944	0.055	0.283	2.44298e-64	3.92312e-26	-0.955675	0.046	0.267	5.69794e-22	3.92312e-26	8.4159e-99
B	PPP1R18	7.67464e-53	0.483974	0.396	0.22	1.11466e-48	8.94356e-99	0.639059	0.479	0.256	1.29896e-94	3.36379e-71	0.666904	0.503	0.277	4.88556e-67	4.12189e-16	0.261506	0.416	0.226	5.98663e-12	4.12189e-16	3.57742e-98
B	MARS1	2.33877e-79	0.532053	0.244	0.078	3.39683e-75	1.496e-98	0.466268	0.228	0.069	2.17279e-94	7.10515e-58	0.52599	0.305	0.131	1.03195e-53	2.11455e-40	0.439891	0.331	0.099	3.07117e-36	2.11455e-40	5.98401e-98
B	APOL3	2.40094e-43	0.32142	0.196	0.078	3.48712e-39	2.02848e-98	0.457391	0.267	0.092	2.94617e-94	1.29802e-53	0.42018	0.297	0.128	1.88525e-49	2.69189e-29	0.36103	0.335	0.123	3.9097e-25	2.69189e-29	8.11393e-98
B	PFDN4	5.80636e-98	0.71589	0.594	0.348	8.43316e-94	1.78941e-86	0.610737	0.547	0.338	2.59893e-82	2.1942e-29	0.427243	0.557	0.416	3.18686e-25	4.78714e-16	0.265414	0.57	0.356	6.95285e-12	4.78714e-16	2.32255e-97
B	HNRNPD	1.29105e-28	0.296187	0.783	0.668	1.87512e-24	6.07939e-98	0.487609	0.871	0.703	8.82971e-94	8.49774e-30	0.331496	0.849	0.756	1.23421e-25	2.82138e-17	0.293328	0.835	0.625	4.09777e-13	2.82138e-17	2.43176e-97
B	STK17A	6.94535e-98	0.755611	0.747	0.53	1.00874e-93	2.45854e-46	0.650175	0.617	0.504	3.57078e-42	9.99893e-36	0.522142	0.742	0.622	1.45225e-31	1.9654e-41	0.766364	0.804	0.524	2.85454e-37	9.99893e-36	2.77814e-97
B	DNAJC10	8.49825e-98	0.716146	0.406	0.175	1.23429e-93	9.47492e-88	0.620509	0.354	0.165	1.37614e-83	4.79577e-39	0.488954	0.366	0.207	6.96537e-35	1.87808e-40	0.737491	0.454	0.186	2.72772e-36	4.79577e-39	3.3993e-97
B	PTMA.1	1.64972e-57	0.331016	0.983	0.913	2.39605e-53	1.18223e-97	0.383191	0.994	0.921	1.71707e-93	3.84103e-47	0.325347	0.996	0.935	5.57871e-43	1.01279e-43	0.531948	0.985	0.875	1.47098e-39	1.01279e-43	4.72892e-97
B	BOLA	1.10902e-71	-0.520371	0.998	0.993	1.61074e-67	1.09071e-90	-0.505023	0.999	0.994	1.58414e-86	1.21056e-97	-0.618368	0.999	0.993	1.75822e-93	1.33355e-26	-0.483716	0.998	0.993	1.93685e-22	1.33355e-26	4.84224e-97
B	SELPLG	1.07399e-77	-0.801269	0.081	0.3	1.55986e-73	1.4186e-97	-0.759441	0.039	0.24	2.06037e-93	2.46209e-64	-0.718992	0.034	0.243	3.57593e-60	2.08243e-18	-0.566618	0.059	0.238	3.02453e-14	2.08243e-18	5.67439e-97
B	UGCG	1.49066e-96	0.580081	0.418	0.177	2.16504e-92	2.87397e-28	0.291069	0.338	0.224	4.17416e-24	4.12298e-22	0.31545	0.409	0.286	5.98822e-18	3.02933e-46	0.61241	0.506	0.193	4.3998e-42	4.12298e-22	5.96265e-96
B	IL6R	1.63857e-51	-0.626444	0.044	0.192	2.37986e-47	3.0377e-96	-0.759984	0.025	0.215	4.41195e-92	5.2116e-78	-0.862955	0.025	0.261	7.56932e-74	1.27564e-20	-0.689491	0.027	0.207	1.85274e-16	1.27564e-20	1.21508e-95
B	RNF181	2.55453e-42	0.356314	0.654	0.499	3.71019e-38	3.81852e-96	0.567082	0.679	0.472	5.54602e-92	4.77284e-54	0.514792	0.687	0.514	6.93208e-50	4.8723e-31	0.465017	0.741	0.476	7.07653e-27	4.8723e-31	1.52741e-95
B	ANP32A	5.66697e-96	0.637205	0.56	0.305	8.23071e-92	1.16283e-78	0.499453	0.491	0.284	1.6889e-74	2.72413e-33	0.397018	0.525	0.365	3.95653e-29	1.10705e-31	0.483257	0.58	0.299	1.60787e-27	1.10705e-31	2.26679e-95
B	HSH2D	8.30201e-96	0.620917	0.412	0.175	1.20578e-91	3.94392e-66	0.508956	0.349	0.182	5.72815e-62	1.62806e-50	0.52987	0.525	0.321	2.3646e-46	3.75744e-33	0.464041	0.411	0.167	5.4573e-29	3.75744e-33	3.32081e-95
B	IFITM10	2.2365e-63	-0.634298	0.012	0.166	3.24829e-59	3.44824e-95	-0.720505	0.01	0.188	5.00822e-91	1.51984e-55	-0.638674	0.01	0.18	2.20741e-51	2.27887e-16	-0.582499	0.011	0.146	3.30983e-12	2.27887e-16	1.3793e-94
B	ORMDL3	9.78692e-89	0.648204	0.344	0.136	1.42145e-84	3.56669e-95	0.591983	0.366	0.167	5.18026e-91	1.69184e-26	0.39615	0.332	0.207	2.45723e-22	9.61446e-25	0.417579	0.386	0.174	1.3964e-20	9.61446e-25	1.42667e-94
B	SLC25A3	3.90025e-31	0.296627	0.704	0.585	5.66473e-27	8.2613e-95	0.517023	0.772	0.598	1.19987e-90	1.18568e-37	0.377951	0.778	0.661	1.72208e-33	3.6348e-21	0.341837	0.804	0.568	5.27919e-17	3.6348e-21	3.30452e-94
B	SMARCA5	5.65974e-48	0.455115	0.575	0.401	8.22021e-44	1.39303e-94	0.586848	0.695	0.475	2.02324e-90	8.53843e-40	0.414444	0.695	0.536	1.24012e-35	2.03946e-23	0.446437	0.671	0.424	2.96212e-19	2.03946e-23	5.57212e-94
B	SOD1	2.51884e-20	-0.459481	0.753	0.752	3.65836e-16	8.24285e-68	-0.643886	0.768	0.813	1.19719e-63	2.51624e-94	-0.97575	0.736	0.836	3.65458e-90	2.48906e-15	-0.747547	0.787	0.74	3.61511e-11	2.48906e-15	1.0065e-93
B	PTPRC	4.51448e-82	-0.754429	0.619	0.768	6.55683e-78	7.77178e-94	-0.743764	0.611	0.754	1.12877e-89	3.04133e-94	-0.862549	0.541	0.773	4.41722e-90	3.10015e-11	-0.535915	0.658	0.679	4.50266e-07	3.10015e-11	1.21653e-93
B	CORO1A	9.49532e-76	0.366381	0.966	0.871	1.3791e-71	3.185e-94	0.425326	0.964	0.846	4.62589e-90	3.8806e-45	0.360596	0.954	0.852	5.63619e-41	2.78518e-13	0.254336	0.954	0.81	4.04519e-09	2.78518e-13	1.274e-93
B	CD84	2.70763e-93	-0.825847	0.015	0.231	3.93256e-89	1.65753e-89	-0.685735	0.017	0.19	2.40739e-85	1.79313e-52	-0.593594	0.012	0.175	2.60434e-48	1.34153e-22	-0.668648	0.011	0.192	1.94844e-18	1.34153e-22	1.08305e-92
B	ENSBTAG00000000144	1.23662e-80	-1.82397	0.016	0.206	1.79607e-76	9.20286e-93	-1.60948	0.014	0.19	1.33662e-88	1.28603e-62	-1.65814	0.009	0.196	1.86782e-58	7.58944e-21	-1.51617	0.017	0.189	1.10229e-16	7.58944e-21	3.68114e-92
B	HMGB1	3.09718e-73	0.484111	0.918	0.769	4.49834e-69	1.14774e-92	0.518426	0.937	0.794	1.66698e-88	7.18006e-57	0.506435	0.945	0.823	1.04283e-52	1.76121e-28	0.51385	0.945	0.73	2.55798e-24	1.76121e-28	4.59096e-92
B	NAAA	8.15133e-74	0.330368	0.14	0.026	1.1839e-69	5.9411e-92	0.310957	0.13	0.023	8.62885e-88	6.33901e-48	0.288924	0.109	0.022	9.20677e-44	1.61906e-35	0.278431	0.156	0.025	2.35152e-31	1.61906e-35	2.37644e-91
B	VAMP8	2.00481e-91	0.663684	0.663	0.441	2.91178e-87	2.80915e-55	0.525645	0.528	0.377	4.08001e-51	2.11511e-37	0.500783	0.579	0.437	3.07199e-33	1.40944e-35	0.52139	0.705	0.391	2.04707e-31	1.40944e-35	8.01923e-91
B	S100A4	2.19659e-91	-2.30762	0.119	0.359	3.19033e-87	2.39196e-60	-1.26231	0.085	0.24	3.47409e-56	3.93195e-41	-1.0506	0.061	0.221	5.71076e-37	1.51135e-18	-1.25032	0.148	0.334	2.19508e-14	1.51135e-18	8.78637e-91
B	RAP2B	1.17828e-65	-0.858531	0.304	0.507	1.71133e-61	4.97621e-91	-0.902887	0.259	0.473	7.22745e-87	1.64521e-33	-0.687977	0.322	0.477	2.38951e-29	1.14e-09	-0.682461	0.302	0.406	1.65573e-05	1.14e-09	1.99049e-90
B	GNG2	2.22906e-86	-0.75424	0.047	0.268	3.23748e-82	7.3862e-91	-0.642249	0.035	0.223	1.07277e-86	6.34475e-68	-0.695825	0.018	0.225	9.21512e-64	2.6454e-25	-0.773901	0.015	0.218	3.84218e-21	2.6454e-25	2.95448e-90
B	ENSBTAG00000009664	1.30916e-77	0.551691	0.452	0.228	1.90143e-73	9.60309e-91	0.521101	0.454	0.236	1.39475e-86	2.83045e-54	0.50964	0.547	0.342	4.11095e-50	2.80232e-51	0.704589	0.61	0.269	4.0701e-47	2.80232e-51	3.84123e-90
B	SNRPD3	3.49893e-28	0.306806	0.621	0.491	5.08184e-24	3.01233e-90	0.525445	0.716	0.523	4.37511e-86	2.32924e-46	0.440718	0.731	0.589	3.38299e-42	1.846e-24	0.380239	0.719	0.474	2.68113e-20	1.846e-24	1.20493e-89
B	RCAN3	1.77904e-74	-0.740712	0.084	0.298	2.58388e-70	3.9214e-90	-0.711648	0.063	0.264	5.69544e-86	1.06557e-64	-0.725584	0.058	0.277	1.54764e-60	3.22155e-14	-0.620438	0.108	0.26	4.67898e-10	3.22155e-14	1.56856e-89
B	CRLF3	2.1737e-24	-0.435973	0.207	0.326	3.15709e-20	4.48327e-90	-0.720085	0.142	0.366	6.51151e-86	1.58513e-49	-0.608877	0.175	0.381	2.30224e-45	7.88015e-07	-0.399748	0.234	0.329	0.0114451	7.88015e-07	1.79331e-89
B	SRRM1	1.69473e-36	0.373345	0.687	0.544	2.46143e-32	1.10585e-89	0.561412	0.776	0.598	1.60614e-85	7.58457e-31	0.369626	0.784	0.675	1.10158e-26	5.5584e-20	0.463699	0.764	0.536	8.07302e-16	5.5584e-20	4.4234e-89
B	CTPS2	1.4182e-44	0.291672	0.162	0.056	2.05979e-40	2.43826e-89	0.437941	0.205	0.062	3.54133e-85	1.52502e-32	0.30849	0.194	0.084	2.21494e-28	6.15107e-29	0.314483	0.226	0.064	8.93381e-25	6.15107e-29	9.75305e-89
B	PHACTR2	3.19626e-89	0.495152	0.232	0.062	4.64224e-85	5.70388e-80	0.409866	0.209	0.068	8.28431e-76	1.53208e-21	0.255309	0.15	0.07	2.22519e-17	3.93798e-27	0.365239	0.203	0.057	5.71952e-23	1.53208e-21	1.2785e-88
B	COMMD3	3.34705e-89	0.576989	0.42	0.191	4.86125e-85	1.65629e-62	0.417944	0.349	0.182	2.4056e-58	1.21209e-62	0.546948	0.43	0.222	1.76043e-58	3.82922e-29	0.381391	0.481	0.222	5.56156e-25	3.82922e-29	1.33882e-88
B	TCEA1	1.35801e-63	0.513273	0.529	0.325	1.97237e-59	4.21017e-89	0.604898	0.555	0.343	6.11485e-85	2.10125e-59	0.600668	0.628	0.426	3.05186e-55	1.42517e-31	0.562218	0.629	0.357	2.06992e-27	1.42517e-31	1.68407e-88
B	S100A13	1.53359e-76	-0.855788	0.009	0.187	2.22739e-72	1.48145e-88	-0.768233	0.01	0.177	2.15165e-84	4.72492e-54	-0.682571	0.012	0.178	6.86247e-50	5.39339e-19	-0.774906	0.008	0.163	7.83336e-15	5.39339e-19	5.92578e-88
B	ENSBTAG00000055197	7.8554e-75	-1.32834	0.012	0.189	1.14092e-70	1.91829e-88	-1.30681	0.016	0.186	2.78613e-84	5.77132e-56	-1.52469	0.022	0.198	8.38227e-52	1.58597e-20	-1.33535	0.023	0.196	2.30346e-16	1.58597e-20	7.67317e-88
B	SET	1.18623e-37	0.34705	0.86	0.746	1.72288e-33	2.25087e-88	0.471994	0.915	0.778	3.26917e-84	1.94528e-77	0.531256	0.942	0.833	2.82532e-73	1.84359e-31	0.562128	0.884	0.684	2.67763e-27	1.84359e-31	9.00349e-88
B	ZEB2.1	2.74574e-34	0.260697	0.103	0.031	3.98791e-30	3.00228e-88	0.320989	0.128	0.023	4.36051e-84	4.47522e-66	0.368771	0.154	0.033	6.49981e-62	5.78927e-33	0.312252	0.154	0.027	8.40834e-29	5.78927e-33	1.20091e-87
B	CCT7	1.72448e-24	0.291727	0.473	0.346	2.50463e-20	1.05865e-87	0.539727	0.617	0.414	1.53758e-83	4.53697e-34	0.417744	0.587	0.457	6.5895e-30	2.34972e-24	0.352741	0.603	0.348	3.41273e-20	2.34972e-24	4.2346e-87
B	KRR1	5.81066e-81	0.630759	0.412	0.198	8.4394e-77	2.6368e-87	0.532082	0.419	0.214	3.82969e-83	7.68632e-48	0.478769	0.455	0.269	1.11636e-43	1.49104e-32	0.470409	0.475	0.21	2.16558e-28	1.49104e-32	1.05472e-86
B	STK24	2.77044e-87	0.593381	0.369	0.152	4.02379e-83	8.7315e-61	0.425775	0.318	0.161	1.26816e-56	1.7566e-64	0.556383	0.394	0.189	2.55128e-60	3.62259e-47	0.556825	0.464	0.166	5.26145e-43	3.62259e-47	1.10818e-86
B	C1QBP	1.81038e-72	0.580615	0.575	0.357	2.6294e-68	1.03575e-86	0.530652	0.635	0.421	1.50433e-82	3.20066e-58	0.536845	0.674	0.477	4.64864e-54	1.36443e-38	0.594538	0.734	0.425	1.9817e-34	1.36443e-38	4.14302e-86
B	DUSP2	1.17737e-73	-1.11054	0.092	0.302	1.71001e-69	1.07298e-86	-0.962997	0.111	0.316	1.5584e-82	7.75373e-50	-0.927425	0.109	0.302	1.12615e-45	2.98575e-20	-1.0691	0.086	0.275	4.3365e-16	2.98575e-20	4.29192e-86
B	CST3	4.67805e-51	-0.785899	0.192	0.381	6.7944e-47	2.17134e-58	-0.689854	0.186	0.359	3.15365e-54	1.48672e-86	-1.04002	0.124	0.407	2.15932e-82	4.34314e-15	-0.851731	0.177	0.344	6.30797e-11	4.34314e-15	5.94689e-86
B	PLEKHA1	3.11538e-71	-0.596647	0.016	0.189	4.52477e-67	3.07875e-86	-0.590029	0.018	0.187	4.47158e-82	1.08135e-64	-0.634913	0.025	0.228	1.57055e-60	7.19386e-23	-0.613303	0.015	0.202	1.04484e-18	7.19386e-23	1.2315e-85
B	MIEN1	6.30381e-85	0.66374	0.434	0.216	9.15565e-81	1.23257e-31	0.38438	0.31	0.201	1.79019e-27	4.36996e-16	0.346074	0.305	0.211	6.34693e-12	2.65361e-28	0.509246	0.43	0.198	3.8541e-24	4.36996e-16	2.52152e-84
B	HMGN1	1.07559e-40	0.444066	0.686	0.548	1.56218e-36	1.63925e-84	0.556382	0.727	0.542	2.38085e-80	1.86071e-47	0.537542	0.748	0.603	2.7025e-43	8.05652e-27	0.491203	0.778	0.528	1.17013e-22	8.05652e-27	6.55702e-84
B	PRR5	1.44205e-78	-0.729142	0.063	0.276	2.09444e-74	4.00655e-84	-0.63449	0.074	0.27	5.81911e-80	3.29367e-49	-0.547373	0.091	0.287	4.78372e-45	2.87228e-17	-0.594894	0.072	0.243	4.1717e-13	2.87228e-17	1.60262e-83
B	LRMP	3.22967e-71	0.332777	0.146	0.03	4.69077e-67	5.77945e-83	0.308918	0.137	0.029	8.39407e-79	1.24246e-60	0.34419	0.162	0.04	1.80454e-56	9.51792e-43	0.383095	0.203	0.036	1.38238e-38	9.51792e-43	2.31178e-82
B	DTNBP1	2.71444e-78	0.548337	0.265	0.09	3.94245e-74	3.09788e-82	0.49958	0.226	0.078	4.49937e-78	6.34434e-51	0.4586	0.207	0.073	9.21452e-47	2.25294e-39	0.540511	0.259	0.066	3.27217e-35	2.25294e-39	1.23915e-81
B	RNF19A	3.54469e-82	0.588136	0.508	0.275	5.14831e-78	6.55503e-55	0.396345	0.45	0.281	9.52052e-51	8.83866e-29	0.34433	0.477	0.334	1.28373e-24	3.80077e-55	0.744512	0.622	0.259	5.52023e-51	8.83866e-29	1.41788e-81
B	RAP1GDS1	5.89651e-47	0.401778	0.248	0.112	8.56409e-43	1.05815e-81	0.465562	0.258	0.099	1.53686e-77	1.15451e-37	0.406916	0.276	0.137	1.67681e-33	4.15237e-43	0.546092	0.371	0.119	6.03091e-39	1.15451e-37	4.23261e-81
B	IFRD2	1.80825e-24	0.259836	0.206	0.111	2.6263e-20	1.13813e-62	0.413684	0.271	0.123	1.65302e-58	1.22255e-81	0.654394	0.393	0.167	1.77564e-77	7.13895e-33	0.511463	0.371	0.141	1.03686e-28	1.80825e-24	4.89021e-81
B	SIGIRR	2.21552e-38	-0.544925	0.211	0.372	3.21782e-34	3.82162e-81	-0.707432	0.16	0.369	5.55051e-77	1.66471e-73	-0.803176	0.127	0.393	2.41783e-69	1.71204e-15	-0.695522	0.184	0.356	2.48656e-11	1.71204e-15	1.52865e-80
B	CD2AP	1.08897e-25	0.297505	0.275	0.164	1.58163e-21	6.10705e-81	0.548444	0.379	0.189	8.86988e-77	1.50327e-42	0.485347	0.379	0.209	2.18334e-38	2.52767e-14	0.257541	0.325	0.168	3.67119e-10	2.52767e-14	2.44282e-80
B	CALM1	1.80535e-80	-1.24993	0.822	0.869	2.62209e-76	5.1823e-27	-0.472399	0.851	0.833	7.52677e-23	6.02868e-21	-0.518238	0.841	0.837	8.75605e-17	2.42734e-30	-0.98302	0.812	0.84	3.52547e-26	6.02868e-21	7.22139e-80
B	GDI2	2.18508e-80	0.59611	0.595	0.378	3.17361e-76	5.72752e-50	0.46385	0.543	0.39	8.31865e-46	9.08445e-38	0.461321	0.597	0.438	1.31942e-33	5.58884e-51	0.634641	0.741	0.373	8.11723e-47	9.08445e-38	8.74033e-80
B	PNN	2.70536e-59	0.461245	0.768	0.606	3.92926e-55	3.15059e-80	0.442369	0.794	0.628	4.57591e-76	6.61569e-43	0.390965	0.806	0.668	9.60863e-39	9.66128e-24	0.416243	0.795	0.567	1.4032e-19	9.66128e-24	1.26023e-79
B	PRKD3	2.6362e-78	0.586181	0.334	0.138	3.82881e-74	4.01017e-80	0.477251	0.309	0.136	5.82438e-76	1.84687e-34	0.384408	0.317	0.176	2.68239e-30	4.71096e-25	0.388447	0.344	0.144	6.8422e-21	4.71096e-25	1.60407e-79
B	C25H16orf54	7.38501e-26	-0.415251	0.194	0.322	1.0726e-21	6.55338e-80	-0.655766	0.095	0.294	9.51813e-76	2.74684e-47	-0.583038	0.135	0.336	3.98951e-43	1.43507e-12	-0.558984	0.137	0.284	2.0843e-08	1.43507e-12	2.62135e-79
B	ENSBTAG00000052466	2.54047e-29	0.30994	0.323	0.195	3.68978e-25	9.15768e-80	0.487883	0.436	0.234	1.33006e-75	1.36229e-38	0.397708	0.454	0.284	1.97859e-34	1.00671e-18	0.369892	0.449	0.244	1.46214e-14	1.00671e-18	3.66307e-79
B	LGALS9	1.13894e-79	-0.83017	0.018	0.208	1.65419e-75	5.53409e-76	-0.576156	0.01	0.157	8.03772e-72	1.01948e-66	-0.717323	0.01	0.208	1.4807e-62	7.29906e-18	-0.699193	0.027	0.184	1.06012e-13	7.29906e-18	4.55575e-79
B	ERAP2	3.70778e-77	0.503096	0.256	0.086	5.38518e-73	1.20324e-79	0.388463	0.22	0.075	1.74759e-75	7.39896e-26	0.26133	0.243	0.129	1.07463e-21	2.04851e-38	0.463841	0.342	0.11	2.97525e-34	7.39896e-26	4.81296e-79
B	SMC2	7.4043e-47	-0.890358	0.146	0.307	1.0754e-42	1.68709e-79	-0.995514	0.146	0.34	2.45033e-75	1.47319e-39	-0.821623	0.144	0.315	2.13967e-35	1.58217e-09	-0.755673	0.165	0.278	2.29794e-05	1.58217e-09	6.74835e-79
B	DNAAF4	1.88136e-79	0.492826	0.161	0.033	2.73248e-75	2.24479e-38	0.318449	0.112	0.04	3.26034e-34	3.54758e-47	0.42836	0.165	0.052	5.1525e-43	1.16205e-27	0.346871	0.169	0.04	1.68777e-23	1.16205e-27	7.52543e-79
B	ARL6IP4	2.42047e-79	0.568228	0.403	0.187	3.51549e-75	1.76002e-70	0.445513	0.367	0.187	2.55626e-66	4.85947e-54	0.493378	0.409	0.216	7.0579e-50	9.29533e-24	0.299911	0.445	0.215	1.35005e-19	9.29533e-24	9.68189e-79
B	COQ2	2.54527e-79	0.492065	0.218	0.062	3.69675e-75	1.48483e-72	0.357207	0.159	0.045	2.15657e-68	4.14029e-29	0.280573	0.158	0.065	6.01336e-25	7.0789e-55	0.474251	0.259	0.047	1.02814e-50	4.14029e-29	1.01811e-78
B	DRAP1	1.20752e-40	0.377904	0.412	0.252	1.75381e-36	2.27394e-78	0.513292	0.419	0.226	3.30267e-74	2.2691e-32	0.400544	0.428	0.28	3.29564e-28	2.35713e-30	0.387232	0.498	0.231	3.4235e-26	2.35713e-30	9.09575e-78
B	ANP32E	1.55194e-26	0.29339	0.505	0.366	2.25404e-22	2.63565e-78	0.525389	0.604	0.397	3.82802e-74	5.03314e-55	0.521524	0.639	0.446	7.31014e-51	7.39326e-30	0.472285	0.633	0.347	1.0738e-25	1.55194e-26	1.05426e-77
B	CAMK4	1.18127e-71	-0.604909	0.006	0.172	1.71568e-67	3.26654e-78	-0.530427	0.011	0.161	4.74432e-74	5.52699e-48	-0.496776	0.007	0.153	8.02741e-44	1.92617e-19	-0.510576	0.006	0.162	2.79757e-15	1.92617e-19	1.30661e-77
B	IL27RA	1.01487e-63	-0.698884	0.193	0.405	1.47399e-59	4.26546e-78	-0.648201	0.175	0.38	6.19515e-74	1.30191e-62	-0.687237	0.146	0.386	1.89089e-58	5.6368e-13	-0.621562	0.209	0.358	8.18689e-09	5.6368e-13	1.70618e-77
B	TRAF3IP3	1.90302e-34	-0.50927	0.258	0.409	2.76394e-30	5.9981e-78	-0.690194	0.146	0.35	8.71163e-74	2.6068e-44	-0.614022	0.206	0.409	3.78611e-40	2.28135e-08	-0.547672	0.276	0.383	0.000331344	2.28135e-08	2.39924e-77
B	MGAT5	2.54592e-43	-0.537893	0.054	0.19	3.69769e-39	7.15649e-78	-0.650726	0.048	0.221	1.03941e-73	5.93692e-55	-0.655024	0.053	0.246	8.62278e-51	6.65159e-12	-0.507024	0.059	0.185	9.66076e-08	6.65159e-12	2.86259e-77
B	ANXA2	4.35037e-72	-1.24034	0.224	0.443	6.31847e-68	7.71378e-78	-0.911228	0.157	0.354	1.12035e-73	9.99526e-52	-0.794887	0.132	0.335	1.45171e-47	1.34655e-25	-1.18845	0.165	0.396	1.95573e-21	1.34655e-25	3.08551e-77
B	TOR1A	3.04286e-46	0.37935	0.328	0.172	4.41945e-42	1.18245e-77	0.495539	0.367	0.182	1.71739e-73	1.28119e-38	0.450498	0.379	0.222	1.8608e-34	1.63518e-27	0.315597	0.39	0.162	2.37493e-23	1.63518e-27	4.72981e-77
B	ZAP70	3.71253e-63	-0.633301	0.029	0.194	5.39208e-59	1.34729e-77	-0.593025	0.031	0.196	1.9568e-73	7.00401e-62	-0.640779	0.028	0.226	1.01726e-57	1.62153e-20	-0.706766	0.042	0.226	2.35511e-16	1.62153e-20	5.38916e-77
B	RTN4	8.65179e-56	0.489821	0.416	0.234	1.25659e-51	2.07442e-71	0.534977	0.378	0.198	3.01288e-67	1.8831e-77	0.702421	0.453	0.225	2.73501e-73	2.43031e-42	0.507484	0.542	0.228	3.52978e-38	2.43031e-42	7.53239e-77
B	RCSD1	2.2348e-77	0.615228	0.428	0.212	3.24582e-73	5.06085e-76	0.552166	0.331	0.159	7.35037e-72	1.50695e-52	0.581276	0.404	0.217	2.18869e-48	2.10694e-47	0.684201	0.534	0.216	3.06012e-43	2.10694e-47	8.9392e-77
B	TGS1	8.12342e-74	0.563759	0.425	0.213	1.17985e-69	3.46725e-77	0.529853	0.422	0.228	5.03584e-73	4.89607e-63	0.569329	0.519	0.29	7.11105e-59	2.19887e-40	0.527758	0.504	0.207	3.19364e-36	2.19887e-40	1.3869e-76
B	PTP4A2	1.51328e-37	0.496294	0.602	0.465	2.19789e-33	5.01572e-77	0.634237	0.628	0.445	7.28483e-73	4.55385e-27	0.479546	0.627	0.516	6.61402e-23	1.02019e-21	0.50124	0.675	0.442	1.48172e-17	1.02019e-21	2.00629e-76
B	GMPS	1.95244e-54	0.48221	0.387	0.21	2.83573e-50	2.4308e-76	0.511167	0.473	0.274	3.5305e-72	7.94965e-37	0.397251	0.484	0.316	1.15461e-32	2.05076e-23	0.315237	0.439	0.213	2.97852e-19	2.05076e-23	9.72321e-76
B	TLE5	2.79991e-51	-0.560683	0.171	0.363	4.06659e-47	2.87179e-76	-0.609541	0.132	0.335	4.17098e-72	2.72767e-72	-0.684922	0.092	0.349	3.96167e-68	1.89318e-17	-0.588793	0.131	0.321	2.74966e-13	1.89318e-17	1.14871e-75
B	HSPE1	1.28253e-49	0.480104	0.511	0.332	1.86275e-45	7.94401e-75	0.536241	0.542	0.347	1.15379e-70	3.11961e-57	0.554956	0.605	0.41	4.53092e-53	1.60621e-27	0.470987	0.637	0.382	2.33287e-23	1.60621e-27	3.17761e-74
B	ACO2	9.22356e-75	0.606475	0.328	0.139	1.33963e-70	8.25338e-75	0.484755	0.327	0.153	1.19872e-70	6.07914e-45	0.531581	0.347	0.184	8.82935e-41	8.10217e-20	0.319557	0.344	0.159	1.17676e-15	8.10217e-20	3.30135e-74
B	CITED2	1.56417e-47	-0.745173	0.124	0.288	2.2718e-43	8.31429e-75	-0.770912	0.071	0.25	1.20757e-70	7.81702e-37	-0.700983	0.086	0.244	1.13534e-32	1.47419e-10	-0.538265	0.103	0.229	2.14112e-06	1.47419e-10	3.32572e-74
B	IL6ST	1.81263e-40	-0.454084	0.022	0.134	2.63266e-36	9.94567e-75	-0.629987	0.019	0.17	1.44451e-70	1.03229e-45	-0.605042	0.019	0.169	1.4993e-41	6.73257e-13	-0.448633	0.025	0.144	9.77839e-09	6.73257e-13	3.97827e-74
B	ENSBTAG00000038330	4.4669e-27	0.323006	0.463	0.331	6.48772e-23	1.00582e-74	0.577916	0.523	0.336	1.46086e-70	1.26811e-67	0.705801	0.626	0.423	1.84181e-63	6.15654e-30	0.541343	0.641	0.372	8.94175e-26	4.4669e-27	4.0233e-74
B	COX6A1	1.44551e-37	0.314861	0.8	0.679	2.09947e-33	4.87767e-74	0.409125	0.839	0.686	7.08433e-70	1.49044e-34	0.360083	0.841	0.742	2.16471e-30	2.96918e-18	0.260362	0.865	0.659	4.31244e-14	2.96918e-18	1.95107e-73
B	CERK	3.53477e-52	-0.503574	0.028	0.17	5.1339e-48	6.21496e-74	-0.51846	0.021	0.173	9.02661e-70	3.96808e-62	-0.59023	0.022	0.219	5.76324e-58	4.95588e-20	-0.575295	0.021	0.191	7.19792e-16	4.95588e-20	2.48598e-73
B	PPA2	1.89005e-65	0.474495	0.388	0.191	2.7451e-61	7.44016e-74	0.481929	0.419	0.227	1.08061e-69	2.73083e-55	0.523146	0.457	0.257	3.96626e-51	5.16978e-25	0.356129	0.418	0.196	7.50859e-21	5.16978e-25	2.97606e-73
B	HNRNPA2B1	1.20475e-46	0.319424	0.916	0.836	1.74978e-42	1.5214e-73	0.337992	0.955	0.875	2.20968e-69	6.83104e-41	0.296364	0.967	0.912	9.92141e-37	4.24654e-20	0.350105	0.951	0.807	6.16767e-16	4.24654e-20	6.08561e-73
B	PLAC8B	1.40397e-22	-0.319241	0.704	0.765	2.03913e-18	1.62482e-73	-0.588929	0.63	0.772	2.35989e-69	1.14684e-53	-0.724824	0.696	0.818	1.66568e-49	6.47792e-14	-0.480058	0.747	0.786	9.40852e-10	6.47792e-14	6.49929e-73
B	TPM3	1.12118e-55	0.479514	0.893	0.772	1.6284e-51	2.74016e-73	0.52431	0.875	0.738	3.97982e-69	4.31671e-22	0.322634	0.894	0.783	6.26958e-18	3.25703e-18	0.41685	0.901	0.705	4.7305e-14	3.25703e-18	1.09607e-72
B	LPGAT1	4.95553e-47	0.365796	0.275	0.128	7.19741e-43	3.02924e-73	0.44527	0.291	0.13	4.39967e-69	7.78825e-41	0.389383	0.278	0.133	1.13117e-36	1.27048e-19	0.293877	0.287	0.121	1.84525e-15	1.27048e-19	1.2117e-72
B	EIF4A2	3.22268e-73	0.528924	0.829	0.645	4.68062e-69	1.1659e-31	0.287621	0.766	0.651	1.69336e-27	6.58834e-44	0.424461	0.83	0.701	9.56891e-40	5.96275e-24	0.388967	0.901	0.665	8.66029e-20	5.96275e-24	1.28907e-72
B	ARHGAP12	2.3605e-28	-0.523615	0.145	0.268	3.42839e-24	1.03065e-72	-0.714771	0.124	0.312	1.49692e-68	6.14025e-60	-0.778355	0.114	0.337	8.91809e-56	1.08348e-10	-0.671345	0.165	0.291	1.57365e-06	1.08348e-10	4.12262e-72
B	EML4	1.31849e-47	-0.597456	0.2	0.384	1.91497e-43	1.69823e-72	-0.700809	0.18	0.374	2.46651e-68	8.33177e-45	-0.599023	0.183	0.382	1.21011e-40	1.28676e-10	-0.604247	0.194	0.323	1.86889e-06	1.28676e-10	6.79293e-72
B	RPL7A	3.26455e-55	0.310272	0.998	0.926	4.74143e-51	1.60564e-59	0.265667	1	0.934	2.33203e-55	7.38164e-72	0.321856	0.996	0.946	1.07211e-67	1.80858e-26	0.320279	0.989	0.951	2.62678e-22	1.80858e-26	2.95265e-71
B	CREB3L1	3.86038e-62	-0.600676	0.007	0.155	5.60681e-58	4.81583e-71	-0.573175	0.009	0.147	6.99452e-67	5.2001e-52	-0.604662	0.007	0.165	7.55263e-48	1.74984e-16	-0.568149	0.006	0.141	2.54147e-12	1.74984e-16	1.92633e-70
B	BIN1	5.41346e-71	0.550027	0.404	0.2	7.86251e-67	3.30396e-40	0.362409	0.327	0.197	4.79867e-36	2.17283e-22	0.365798	0.327	0.215	3.15581e-18	8.87396e-21	0.368632	0.378	0.184	1.28885e-16	8.87396e-21	2.16538e-70
B	POLD3	1.32326e-38	-0.514606	0.132	0.281	1.92191e-34	9.15763e-71	-0.676021	0.137	0.322	1.33005e-66	5.80759e-46	-0.641638	0.172	0.366	8.43495e-42	1.47656e-06	-0.480172	0.205	0.289	0.0214455	1.47656e-06	3.66305e-70
B	SKAP1	4.67927e-66	-0.780451	0.131	0.334	6.79618e-62	2.01691e-70	-0.666883	0.133	0.32	2.92935e-66	2.17228e-62	-0.708493	0.097	0.323	3.15501e-58	3.52815e-13	-0.566607	0.135	0.283	5.12429e-09	3.52815e-13	8.06762e-70
B	MEF2A	2.09225e-33	0.342338	0.287	0.16	3.03879e-29	2.4546e-70	0.457804	0.318	0.15	3.56505e-66	6.43096e-35	0.418117	0.327	0.183	9.34033e-31	8.14597e-32	0.442707	0.437	0.185	1.18312e-27	8.14597e-32	9.81838e-70
B	RGCC	5.63833e-51	-0.656987	0.062	0.224	8.18911e-47	2.49719e-70	-0.697808	0.059	0.229	3.62692e-66	1.50543e-46	-0.708343	0.066	0.245	2.18649e-42	3.91073e-11	-0.517782	0.059	0.182	5.67994e-07	3.91073e-11	9.98877e-70
B	SPTBN1	4.26475e-70	0.617717	0.425	0.224	6.19412e-66	2.69398e-56	0.47029	0.386	0.224	3.91273e-52	8.2775e-16	0.33206	0.319	0.226	1.20222e-11	2.10145e-13	0.296024	0.384	0.221	3.05214e-09	2.10145e-13	1.7059e-69
B	CD99	2.77125e-68	-0.764251	0.086	0.291	4.02496e-64	7.53469e-70	-0.666161	0.058	0.224	1.09434e-65	4.62987e-61	-0.7498	0.051	0.26	6.72442e-57	1.17481e-14	-0.596656	0.074	0.23	1.70629e-10	1.17481e-14	3.01388e-69
B	RNF149	7.04237e-50	-0.6544	0.05	0.198	1.02283e-45	7.70423e-70	-0.691763	0.055	0.215	1.11896e-65	2.42417e-50	-0.678994	0.052	0.23	3.52086e-46	1.21066e-13	-0.539628	0.055	0.192	1.75837e-09	1.21066e-13	3.08169e-69
B	TSPAN13	6.15027e-49	-0.486219	0.024	0.158	8.93265e-45	2.64043e-69	-0.514276	0.013	0.151	3.83496e-65	3.5802e-43	-0.465032	0.015	0.156	5.19989e-39	3.1406e-15	-0.506394	0.015	0.147	4.5614e-11	3.1406e-15	1.05617e-68
B	CD63	4.18267e-69	-1.35049	0.047	0.234	6.0749e-65	4.56823e-44	-0.44952	0.018	0.116	6.6349e-40	5.06376e-25	-0.373284	0.018	0.109	7.35461e-21	2.61688e-16	-1.02423	0.072	0.233	3.80076e-12	2.61688e-16	1.67307e-68
B	CDH20	1.45478e-46	-0.505957	0.009	0.125	2.11293e-42	5.48471e-69	-0.568812	0.008	0.141	7.96599e-65	7.07016e-44	-0.492522	0.002	0.134	1.02687e-39	1.11716e-17	-0.511324	0	0.137	1.62256e-13	1.11716e-17	2.19388e-68
B	LDLRAP1	1.68638e-54	-0.467867	0.011	0.144	2.44929e-50	6.36494e-69	-0.462983	0.008	0.142	9.24444e-65	3.60136e-40	-0.407281	0.007	0.132	5.23062e-36	8.54944e-14	-0.357627	0.011	0.128	1.24172e-09	8.54944e-14	2.54598e-68
B	PPIA	2.15526e-21	0.28097	0.849	0.755	3.1303e-17	1.44728e-68	0.449812	0.905	0.788	2.10203e-64	1.74244e-36	0.368788	0.935	0.848	2.53072e-32	1.49777e-17	0.418698	0.897	0.74	2.17536e-13	1.49777e-17	5.78912e-68
B	NCR3	2.68019e-59	-0.556831	0.014	0.16	3.8927e-55	3.90422e-68	-0.514017	0.011	0.145	5.67049e-64	5.31206e-39	-0.405856	0.006	0.127	7.71524e-35	1.85375e-09	-0.305425	0.019	0.106	2.69239e-05	1.85375e-09	1.56169e-67
B	ME2	9.70308e-68	0.527027	0.346	0.156	1.40927e-63	3.97195e-51	0.444821	0.282	0.147	5.76886e-47	4.25208e-19	0.308337	0.281	0.178	6.17572e-15	2.26328e-22	0.440507	0.333	0.151	3.28719e-18	4.25208e-19	3.88123e-67
B	ISG20	4.00584e-31	-0.902855	0.172	0.304	5.81809e-27	1.21229e-67	-1.08735	0.173	0.353	1.76073e-63	1.0591e-35	-0.913113	0.315	0.478	1.53824e-31	0.845253	-0.319871	0.378	0.346	1	0.845253	4.84915e-67
B	P2RX5	2.61911e-44	-0.476275	0.023	0.145	3.80399e-40	1.61019e-67	-0.553906	0.018	0.156	2.33864e-63	2.84721e-55	-0.641588	0.025	0.205	4.13529e-51	1.73662e-17	-0.613828	0.034	0.192	2.52227e-13	1.73662e-17	6.44076e-67
B	MARCKS	9.33086e-15	-1.06332	0.069	0.134	1.35521e-10	1.71926e-67	-0.32654	0.455	0.235	2.49705e-63	4.40995e-39	-0.496049	0.419	0.219	6.40501e-35	0.392882	-0.986885	0.173	0.145	1	0.392882	6.87704e-67
B	CDC25B	1.62698e-48	-0.512704	0.062	0.218	2.36303e-44	2.85938e-67	-0.520941	0.03	0.177	4.15297e-63	2.99437e-36	-0.439512	0.025	0.154	4.34902e-32	4.58604e-18	-0.593338	0.027	0.187	6.66077e-14	4.58604e-18	1.14375e-66
B	PTTG1IP	1.63024e-22	-0.435891	0.339	0.453	2.36776e-18	5.56137e-67	-0.653173	0.244	0.436	8.07734e-63	1.03003e-57	-0.742975	0.256	0.484	1.49601e-53	5.14772e-07	-0.475027	0.306	0.395	0.00747655	5.14772e-07	2.22455e-66
B	N4BP1	7.75275e-20	-0.475494	0.259	0.363	1.12601e-15	1.20699e-66	-0.83147	0.269	0.447	1.75304e-62	1.42979e-48	-0.731385	0.359	0.555	2.07663e-44	0.000256251	-0.496362	0.308	0.367	1	0.000256251	4.82797e-66
B	SMIM3	1.48652e-48	-0.474757	0.012	0.136	2.15903e-44	2.70245e-66	-0.510495	0.014	0.149	3.92504e-62	2.99356e-39	-0.547634	0.017	0.148	4.34785e-35	2.04678e-14	-0.527461	0.017	0.142	2.97274e-10	2.04678e-14	1.08098e-65
B	NOP56	3.77699e-18	0.260283	0.457	0.348	5.4857e-14	1.00716e-65	0.503673	0.61	0.434	1.4628e-61	7.74813e-49	0.551882	0.64	0.467	1.12534e-44	8.83592e-19	0.320569	0.605	0.37	1.28333e-14	3.77699e-18	4.02865e-65
B	CD27	3.22472e-57	-0.668515	0.131	0.325	4.68359e-53	2.4087e-65	-0.631158	0.107	0.284	3.4984e-61	2.48111e-31	-0.490941	0.12	0.274	3.60356e-27	1.28478e-21	-0.86988	0.11	0.316	1.86601e-17	1.28478e-21	9.6348e-65
B	PRKCQ	8.71113e-44	-0.476737	0.085	0.237	1.2652e-39	7.82684e-65	-0.53786	0.077	0.243	1.13677e-60	1.95465e-63	-0.646296	0.055	0.272	2.83894e-59	1.77588e-13	-0.528025	0.099	0.249	2.57929e-09	1.77588e-13	3.13073e-64
B	CYTIP	8.3032e-21	-0.418728	0.157	0.257	1.20596e-16	1.22968e-64	-0.581105	0.096	0.266	1.78598e-60	1.76175e-43	-0.577856	0.132	0.319	2.55877e-39	5.40939e-06	-0.442128	0.205	0.289	0.078566	5.40939e-06	4.91871e-64
B	STAT5B	2.64349e-56	-0.655494	0.084	0.261	3.8394e-52	1.56816e-64	-0.643198	0.113	0.284	2.2776e-60	1.2886e-56	-0.696761	0.096	0.308	1.87157e-52	1.73382e-12	-0.609442	0.133	0.277	2.5182e-08	1.73382e-12	6.27264e-64
B	ZNF609	6.92784e-44	-0.585948	0.118	0.276	1.0062e-39	1.73742e-64	-0.681053	0.205	0.387	2.52343e-60	7.25098e-39	-0.610448	0.228	0.414	1.05313e-34	6.08418e-11	-0.566856	0.171	0.307	8.83666e-07	6.08418e-11	6.94967e-64
B	SINHCAF	3.03653e-64	0.515677	0.235	0.086	4.41025e-60	4.03442e-52	0.398992	0.204	0.087	5.85959e-48	5.80042e-24	0.334653	0.216	0.114	8.42453e-20	9.38301e-24	0.409829	0.264	0.099	1.36279e-19	9.38301e-24	1.21461e-63
B	TIPARP	4.69336e-20	-0.467971	0.155	0.256	6.81664e-16	3.31054e-64	-0.710759	0.117	0.291	4.80823e-60	4.12883e-45	-0.742399	0.137	0.325	5.99671e-41	2.87022e-13	-0.745706	0.143	0.293	4.16871e-09	2.87022e-13	1.32422e-63
B	EPN1	8.9193e-43	0.353756	0.367	0.21	1.29544e-38	5.00561e-64	0.42993	0.38	0.206	7.27014e-60	1.5763e-41	0.396608	0.42	0.248	2.28942e-37	1.16049e-22	0.274823	0.443	0.217	1.68549e-18	1.16049e-22	2.00224e-63
B	NUPR1	1.0056e-35	-0.763401	0.044	0.158	1.46054e-31	5.87062e-64	-0.774078	0.033	0.175	8.52649e-60	5.12662e-41	-0.897267	0.031	0.176	7.44591e-37	1.97353e-13	-0.854956	0.036	0.163	2.86635e-09	1.97353e-13	2.34825e-63
B	SUB1	5.83508e-26	-0.369542	0.707	0.771	8.47487e-22	6.30481e-61	-0.513303	0.743	0.805	9.1571e-57	9.80092e-64	-0.635326	0.734	0.825	1.42349e-59	4.57496e-23	-0.665281	0.732	0.771	6.64467e-19	4.57496e-23	3.92037e-63
B	ZNRF1	1.76114e-63	0.725357	0.531	0.34	2.55788e-59	6.25152e-46	0.486096	0.516	0.367	9.07971e-42	3.11409e-26	0.528563	0.533	0.415	4.52291e-22	1.12492e-21	0.554333	0.574	0.351	1.63384e-17	1.12492e-21	7.04455e-63
B	RHEX	1.60674e-57	-1.1163	0.01	0.149	2.33362e-53	1.96301e-63	-0.90882	0.007	0.129	2.85108e-59	9.17854e-40	-0.960698	0.01	0.136	1.33309e-35	6.81857e-13	-0.822905	0.015	0.126	9.90329e-09	6.81857e-13	7.85205e-63
B	VSTM2L	2.24282e-56	-0.557364	0.007	0.142	3.25747e-52	2.21427e-63	-0.520158	0.011	0.136	3.216e-59	6.41548e-48	-0.577465	0.012	0.162	9.31785e-44	8.49159e-18	-0.555883	0.013	0.161	1.23332e-13	8.49159e-18	8.85707e-63
B	PLA2G16	2.68311e-63	-0.582122	0.021	0.183	3.89695e-59	7.67318e-59	-0.502638	0.026	0.154	1.11445e-54	9.35833e-39	-0.419361	0.019	0.149	1.3592e-34	5.66483e-12	-0.405683	0.017	0.122	8.2276e-08	5.66483e-12	1.07324e-62
B	SLAMF6	2.85613e-43	0.393507	0.219	0.096	4.14824e-39	2.56893e-55	0.386813	0.212	0.09	3.73111e-51	3.03579e-63	0.500148	0.285	0.11	4.40918e-59	1.87697e-32	0.484716	0.293	0.095	2.72611e-28	1.87697e-32	1.21432e-62
B	RAP2A	2.18582e-38	-0.403648	0.026	0.137	3.17469e-34	5.50024e-63	-0.469019	0.014	0.141	7.98855e-59	1.02474e-39	-0.435955	0.016	0.148	1.48834e-35	5.26492e-14	-0.410677	0.019	0.141	7.64677e-10	5.26492e-14	2.2001e-62
B	SMARCC1	1.04519e-23	0.301976	0.417	0.291	1.51803e-19	6.55582e-63	0.435573	0.488	0.302	9.52167e-59	5.30167e-40	0.418781	0.543	0.367	7.70014e-36	1.38582e-28	0.459852	0.555	0.289	2.01276e-24	1.04519e-23	2.62233e-62
B	ENSBTAG00000048631	6.21297e-40	-0.423698	0.01	0.112	9.02372e-36	7.63876e-63	-0.513112	0.008	0.131	1.10945e-58	1.4183e-40	-0.520824	0.007	0.133	2.05994e-36	1.81946e-12	-0.414985	0.013	0.12	2.64259e-08	1.81946e-12	3.0555e-62
B	ZCCHC7	3.74608e-41	0.383733	0.291	0.148	5.4408e-37	1.59832e-60	0.392409	0.318	0.159	2.3214e-56	1.62005e-62	0.552699	0.372	0.176	2.35296e-58	2.84304e-29	0.501924	0.38	0.158	4.12922e-25	2.84304e-29	6.48021e-62
B	CD96	3.93916e-56	-0.685945	0.006	0.139	5.72124e-52	1.67644e-62	-0.58739	0.005	0.124	2.43486e-58	1.79073e-40	-0.566872	0.004	0.129	2.60086e-36	1.53731e-13	-0.510193	0.004	0.113	2.2328e-09	1.53731e-13	6.70576e-62
B	C1H3orf38	1.85817e-62	0.400525	0.232	0.084	2.6988e-58	9.43903e-56	0.34911	0.22	0.094	1.37093e-51	2.07013e-34	0.351634	0.274	0.139	3.00666e-30	4.39342e-31	0.391431	0.31	0.106	6.381e-27	4.39342e-31	7.43266e-62
B	COX5B	1.13684e-21	0.263792	0.795	0.713	1.65115e-17	3.22078e-62	0.386143	0.864	0.727	4.67786e-58	8.04227e-25	0.295329	0.863	0.782	1.16806e-20	4.43591e-16	0.320799	0.886	0.682	6.44271e-12	4.43591e-16	1.28831e-61
B	PIP4K2A	6.50813e-25	-0.477588	0.257	0.377	9.45241e-21	8.14126e-62	-0.604603	0.25	0.433	1.18244e-57	3.6816e-30	-0.503351	0.262	0.417	5.34715e-26	0.0001208	-0.431175	0.31	0.37	1	0.0001208	3.25651e-61
B	PNRC1	3.91678e-15	-0.361078	0.61	0.67	5.68873e-11	9.03369e-62	-0.574102	0.626	0.747	1.31205e-57	9.80425e-49	-0.671101	0.579	0.738	1.42397e-44	9.95708e-12	-0.632539	0.532	0.597	1.44617e-07	9.95708e-12	3.61348e-61
B	WWP1	1.11186e-26	-0.444283	0.125	0.242	1.61487e-22	2.24181e-51	-0.563688	0.121	0.271	3.256e-47	3.88606e-61	-0.73032	0.102	0.326	5.64411e-57	1.62768e-11	-0.48575	0.11	0.246	2.36404e-07	1.62768e-11	1.55442e-60
B	SOD2	5.28338e-22	-2.66003	0.243	0.335	7.67358e-18	4.44574e-61	-2.82839	0.226	0.383	6.45699e-57	9.04194e-32	-2.80306	0.218	0.36	1.31325e-27	8.26676e-33	-2.66979	0.289	0.518	1.20066e-28	5.28338e-22	1.77829e-60
B	ATP5MC2	3.4638e-47	0.420154	0.728	0.57	5.03082e-43	1.66575e-52	0.384765	0.697	0.553	2.41933e-48	9.78738e-61	0.50082	0.8	0.643	1.42152e-56	4.31399e-59	0.753192	0.867	0.55	6.26564e-55	3.4638e-47	3.91495e-60
B	PHB	3.46737e-20	0.27575	0.386	0.279	5.03601e-16	1.39661e-60	0.456152	0.529	0.359	2.02844e-56	5.41021e-47	0.491984	0.59	0.42	7.85779e-43	5.65692e-26	0.37883	0.568	0.312	8.21611e-22	3.46737e-20	5.58644e-60
B	LGALS1	1.11817e-49	-0.621789	0.031	0.169	1.62402e-45	1.58846e-60	-0.608141	0.024	0.154	2.30708e-56	1.10331e-45	-0.645094	0.032	0.188	1.60245e-41	1.22982e-13	-0.629285	0.034	0.162	1.78618e-09	1.22982e-13	6.35383e-60
B	DHPS	5.66812e-23	0.260314	0.259	0.153	8.23237e-19	2.38397e-60	0.436498	0.374	0.205	3.46248e-56	2.6542e-16	0.276815	0.307	0.208	3.85495e-12	2.11071e-18	0.278195	0.333	0.155	3.06559e-14	2.6542e-16	9.5359e-60
B	JUNB	2.58241e-43	-1.1614	0.442	0.592	3.75069e-39	4.35399e-60	-1.07358	0.632	0.761	6.32374e-56	8.53959e-34	-1.11957	0.55	0.696	1.24029e-29	4.68631e-14	-1.29743	0.473	0.586	6.8064e-10	4.68631e-14	1.7416e-59
B	DPCD	5.94402e-60	0.383647	0.138	0.032	8.63309e-56	2.84473e-51	0.278857	0.121	0.036	4.13168e-47	6.10782e-50	0.377201	0.171	0.052	8.871e-46	1.21285e-19	0.252727	0.141	0.038	1.76154e-15	1.21285e-19	2.37761e-59
B	EIF4E	1.09132e-19	0.274485	0.316	0.213	1.58503e-15	7.10891e-60	0.46251	0.414	0.242	1.0325e-55	3.32396e-34	0.425272	0.451	0.296	4.82772e-30	7.13485e-20	0.354942	0.422	0.219	1.03627e-15	1.09132e-19	2.84357e-59
B	ATP5F1A	4.25299e-22	0.270814	0.651	0.547	6.17704e-18	1.20234e-59	0.3884	0.718	0.554	1.74628e-55	2.26261e-26	0.309662	0.765	0.66	3.28622e-22	1.05541e-25	0.480601	0.793	0.548	1.53287e-21	4.25299e-22	4.80937e-59
B	SCAMP4	1.52465e-59	0.417323	0.206	0.071	2.21441e-55	2.7186e-53	0.336665	0.169	0.063	3.9485e-49	9.1133e-22	0.271769	0.169	0.083	1.32362e-17	4.00429e-23	0.270347	0.198	0.06	5.81583e-19	9.1133e-22	6.09861e-59
B	LPIN2	2.83445e-22	0.29517	0.262	0.162	4.11675e-18	2.03443e-59	0.536856	0.322	0.17	2.95481e-55	3.10903e-19	0.316838	0.318	0.211	4.51555e-15	3.65689e-30	0.588603	0.363	0.146	5.31127e-26	3.10903e-19	8.13772e-59
B	ARFGAP3	6.2932e-34	-0.550888	0.102	0.235	9.14025e-30	3.48531e-56	-0.672132	0.079	0.228	5.06206e-52	2.29555e-59	-0.813735	0.061	0.267	3.33405e-55	5.27638e-13	-0.664818	0.076	0.214	7.66342e-09	5.27638e-13	9.18219e-59
B	IFI27	5.41462e-39	-0.456833	0.006	0.101	7.86419e-35	4.64515e-59	-0.538124	0.006	0.121	6.74662e-55	1.44449e-44	-0.769197	0.007	0.146	2.09798e-40	2.55445e-13	-0.503874	0.008	0.119	3.71008e-09	2.55445e-13	1.85806e-58
B	ADORA2B	1.51831e-58	0.389066	0.188	0.06	2.20519e-54	1.02019e-51	0.364563	0.153	0.054	1.48172e-47	1.03023e-16	0.264263	0.134	0.067	1.49631e-12	1.26065e-24	0.412107	0.184	0.051	1.83097e-20	1.03023e-16	6.07322e-58
B	SPN	7.83773e-48	-0.453762	0.023	0.153	1.13835e-43	2.50701e-58	-0.455068	0.013	0.133	3.64118e-54	2.8958e-37	-0.446809	0.017	0.143	4.20586e-33	3.07843e-16	-0.502259	0.013	0.149	4.47111e-12	3.07843e-16	1.0028e-57
B	RPIA	1.81297e-38	0.349646	0.233	0.11	2.63315e-34	2.54266e-58	0.408705	0.306	0.153	3.69296e-54	2.2749e-52	0.477633	0.359	0.175	3.30406e-48	7.21333e-30	0.365003	0.323	0.116	1.04766e-25	7.21333e-30	1.01706e-57
B	CFDP2	2.16685e-22	0.282003	0.341	0.227	3.14714e-18	5.40683e-58	0.421729	0.447	0.273	7.85287e-54	1.71113e-31	0.376724	0.486	0.333	2.48525e-27	3.7644e-17	0.30302	0.432	0.24	5.46742e-13	3.7644e-17	2.16273e-57
B	HSD17B10	7.98918e-58	0.442473	0.245	0.096	1.16035e-53	4.10808e-50	0.307207	0.226	0.102	5.96658e-46	4.57137e-22	0.282834	0.252	0.146	6.63946e-18	2.61934e-37	0.457565	0.346	0.116	3.80433e-33	4.57137e-22	3.19567e-57
B	CTSC	4.54385e-41	-0.609719	0.132	0.285	6.59948e-37	8.70649e-58	-0.609401	0.132	0.297	1.26453e-53	4.76453e-43	-0.62638	0.148	0.332	6.92001e-39	2.58835e-10	-0.59475	0.175	0.297	3.75931e-06	2.58835e-10	3.4826e-57
B	ITGB7	3.78988e-34	-0.519275	0.146	0.29	5.50442e-30	1.00591e-57	-0.580156	0.093	0.251	1.46098e-53	1.27409e-55	-0.669516	0.061	0.261	1.85049e-51	3.71716e-14	-0.622204	0.08	0.234	5.39881e-10	3.71716e-14	4.02363e-57
B	ARHGAP25	5.62198e-45	0.37641	0.318	0.162	8.16536e-41	1.32216e-57	0.436672	0.326	0.17	1.9203e-53	8.66329e-35	0.36614	0.351	0.2	1.25826e-30	3.08854e-23	0.3858	0.371	0.17	4.4858e-19	3.08854e-23	5.28862e-57
B	MDH2	1.52387e-49	0.477994	0.58	0.413	2.21327e-45	1.37246e-57	0.445137	0.595	0.433	1.99337e-53	2.18849e-45	0.457314	0.659	0.499	3.17856e-41	2.20193e-19	0.329066	0.648	0.426	3.19808e-15	2.20193e-19	5.48986e-57
B	LMAN1	2.88795e-32	0.3364	0.344	0.207	4.19446e-28	3.03524e-57	0.407929	0.401	0.229	4.40838e-53	5.57065e-31	0.381759	0.421	0.276	8.09081e-27	2.15798e-21	0.302838	0.46	0.234	3.13425e-17	2.15798e-21	1.21409e-56
B	RNPS1	9.11569e-24	0.275468	0.674	0.546	1.32396e-19	3.46939e-57	0.402404	0.756	0.607	5.03895e-53	4.01598e-46	0.425601	0.801	0.661	5.83281e-42	7.85651e-18	0.321741	0.783	0.545	1.14108e-13	7.85651e-18	1.38776e-56
B	FCER1G	6.78e-57	-2.20177	0.083	0.247	9.84728e-53	4.94423e-53	-1.64118	0.047	0.172	7.181e-49	7.10374e-32	-1.42189	0.021	0.131	1.03175e-27	2.59735e-20	-1.67424	0.105	0.289	3.7724e-16	2.59735e-20	2.712e-56
B	TMEM156	4.51436e-30	-0.652569	0.333	0.454	6.55666e-26	9.09931e-57	-0.696987	0.283	0.45	1.32158e-52	6.67157e-21	-0.49455	0.34	0.47	9.68979e-17	1.45759e-05	-0.56182	0.38	0.427	0.2117	1.45759e-05	3.63972e-56
B	TOMM40	6.62968e-21	0.279343	0.222	0.13	9.62894e-17	2.69282e-47	0.386076	0.282	0.15	3.91105e-43	1.32857e-56	0.49684	0.364	0.178	1.92961e-52	1.26894e-22	0.308263	0.338	0.144	1.84302e-18	6.62968e-21	5.31427e-56
B	ENSBTAG00000019545	1.3748e-41	-0.395069	0.016	0.126	1.99676e-37	1.84948e-56	-0.422607	0.011	0.126	2.68618e-52	1.36201e-41	-0.420861	0.011	0.144	1.97818e-37	1.87134e-11	-0.347828	0.015	0.115	2.71794e-07	1.87134e-11	7.39791e-56
B	MRPL57	1.91604e-56	0.470326	0.601	0.412	2.78285e-52	3.94444e-30	0.281455	0.564	0.44	5.7289e-26	4.05061e-21	0.337706	0.6	0.502	5.88311e-17	4.85742e-22	0.314617	0.656	0.403	7.05492e-18	4.05061e-21	7.66415e-56
B	TNFSF14	3.3259e-46	-0.614354	0.003	0.113	4.83054e-42	4.43843e-56	-0.66876	0.004	0.111	6.44638e-52	1.63606e-38	-0.753018	0.004	0.123	2.37622e-34	2.66027e-12	-0.762036	0.013	0.119	3.86377e-08	2.66027e-12	1.77537e-55
B	CLIC4	2.32677e-45	0.498952	0.184	0.07	3.3794e-41	4.77666e-56	0.487364	0.207	0.086	6.93762e-52	2.61357e-27	0.428021	0.226	0.117	3.79596e-23	2.37479e-22	0.357481	0.23	0.079	3.44915e-18	2.37479e-22	1.91066e-55
B	STN1	1.09631e-32	-0.457056	0.067	0.182	1.59228e-28	1.09928e-55	-0.539329	0.057	0.194	1.5966e-51	9.21755e-31	-0.449505	0.078	0.21	1.33876e-26	1.03537e-06	-0.357291	0.082	0.165	0.0150377	1.03537e-06	4.39712e-55
B	GLIPR2	1.6377e-55	-0.677193	0.054	0.218	2.3786e-51	5.68683e-46	-0.446979	0.031	0.141	8.25956e-42	1.03556e-33	-0.460714	0.025	0.145	1.50404e-29	5.59264e-09	-0.436751	0.046	0.144	8.12275e-05	5.59264e-09	6.55081e-55
B	UQCRB	4.55441e-18	0.250784	0.496	0.391	6.61483e-14	2.14068e-55	0.436582	0.566	0.398	3.10913e-51	4.17784e-27	0.360244	0.585	0.452	6.06789e-23	6.17419e-22	0.354754	0.643	0.398	8.96739e-18	4.55441e-18	8.56273e-55
B	LAMTOR4	5.62941e-45	0.446541	0.635	0.486	8.17615e-41	6.11637e-55	0.447134	0.607	0.439	8.88341e-51	2.48874e-09	0.25811	0.543	0.489	3.61464e-05	3.13983e-13	0.255005	0.648	0.453	4.56029e-09	2.48874e-09	2.44655e-54
B	DDX46	2.32462e-31	0.289472	0.636	0.495	3.37628e-27	6.2555e-55	0.331882	0.691	0.528	9.08549e-51	5.80239e-46	0.350261	0.77	0.623	8.42739e-42	1.78822e-26	0.449523	0.728	0.48	2.59721e-22	1.78822e-26	2.5022e-54
B	DOK2	1.14543e-54	-0.510287	0.011	0.146	1.66363e-50	8.49851e-49	-0.348031	0.006	0.102	1.23432e-44	8.31572e-37	-0.350482	0.004	0.119	1.20777e-32	2.30957e-12	-0.363724	0.006	0.108	3.35442e-08	2.30957e-12	4.58173e-54
B	DBNL	4.19322e-46	0.417622	0.387	0.222	6.09024e-42	4.64783e-54	0.398015	0.396	0.23	6.7505e-50	5.6003e-27	0.362209	0.406	0.274	8.13388e-23	8.73633e-21	0.35171	0.437	0.227	1.26886e-16	8.73633e-21	1.85913e-53
B	PDK1	1.54848e-50	-0.52915	0.018	0.148	2.24902e-46	7.59344e-54	-0.480216	0.017	0.132	1.10287e-49	1.87172e-27	-0.365481	0.016	0.113	2.71849e-23	3.73696e-15	-0.530558	0.013	0.14	5.42757e-11	3.73696e-15	3.03737e-53
B	GRK2	1.07217e-53	0.456104	0.411	0.229	1.55722e-49	1.66282e-41	0.396601	0.335	0.202	2.41507e-37	3.9713e-24	0.36957	0.376	0.254	5.76792e-20	4.82347e-23	0.406221	0.47	0.244	7.00561e-19	4.82347e-23	4.28868e-53
B	ADH5	1.55629e-53	0.460743	0.445	0.258	2.26035e-49	1.63059e-32	0.325127	0.388	0.261	2.36827e-28	4.76038e-23	0.350701	0.44	0.315	6.91398e-19	1.95086e-26	0.359436	0.519	0.261	2.83343e-22	4.76038e-23	6.22514e-53
B	NUTF2	2.79207e-15	0.265743	0.361	0.269	4.0552e-11	2.34056e-53	0.410145	0.443	0.276	3.39943e-49	5.92305e-28	0.401463	0.482	0.349	8.60264e-24	5.20755e-26	0.420292	0.517	0.266	7.56344e-22	2.79207e-15	9.36225e-53
B	PPP3CA	4.07918e-36	0.292435	0.164	0.065	5.9246e-32	2.4752e-53	0.297813	0.176	0.066	3.59497e-49	7.37538e-42	0.32787	0.194	0.073	1.0712e-37	5.30668e-39	0.489451	0.236	0.056	7.70743e-35	4.07918e-36	9.90078e-53
B	ENSBTAG00000051845	1.49151e-11	-0.351671	0.397	0.475	2.16626e-07	2.67484e-53	-0.74154	0.263	0.42	3.88494e-49	7.46526e-47	-0.811123	0.201	0.4	1.08425e-42	4.83039e-15	-0.751331	0.297	0.466	7.01565e-11	1.49151e-11	1.06994e-52
B	UBLCP1	4.44053e-36	0.358436	0.293	0.161	6.44942e-32	2.90377e-53	0.376315	0.31	0.162	4.21743e-49	2.75785e-49	0.444475	0.394	0.208	4.0055e-45	1.66644e-29	0.382644	0.38	0.154	2.42033e-25	1.66644e-29	1.16151e-52
B	CMTM3	3.31079e-53	1.48446	0.434	0.283	4.80858e-49	2.20321e-46	1.31058	0.387	0.259	3.19995e-42	1.81151e-14	0.985041	0.366	0.289	2.63104e-10	1.68951e-09	0.953807	0.403	0.282	2.45384e-05	1.68951e-09	1.32431e-52
B	IL2RA	1.4977e-52	-0.865321	0.026	0.165	2.17526e-48	1.22546e-50	-0.999022	0.105	0.244	1.77985e-46	1.14749e-30	-0.962409	0.141	0.283	1.66662e-26	5.88747e-07	-0.708638	0.11	0.197	0.00855097	5.88747e-07	5.99081e-52
B	LSM4	1.57447e-24	0.311029	0.427	0.302	2.28675e-20	5.20417e-52	0.40589	0.443	0.28	7.55853e-48	3.56454e-36	0.447129	0.508	0.347	5.17714e-32	1.2171e-22	0.356003	0.54	0.301	1.76771e-18	1.2171e-22	2.08167e-51
B	HPRT1	1.09327e-40	0.456333	0.284	0.147	1.58786e-36	5.64026e-52	0.433481	0.288	0.149	8.19192e-48	5.79236e-34	0.460662	0.371	0.222	8.41282e-30	1.63249e-25	0.431581	0.422	0.193	2.37103e-21	1.63249e-25	2.2561e-51
B	ENSBTAG00000011019	8.30627e-38	-0.373091	0.009	0.105	1.2064e-33	6.79651e-52	-0.35271	0.006	0.108	9.87125e-48	4.27816e-32	-0.331003	0.005	0.106	6.2136e-28	1.01761e-12	-0.347492	0.015	0.126	1.47798e-08	1.01761e-12	2.7186e-51
B	PRPF40A	2.34135e-21	0.275402	0.609	0.497	3.40058e-17	6.84834e-52	0.349833	0.704	0.548	9.94653e-48	4.66667e-26	0.297604	0.729	0.602	6.77788e-22	1.21489e-16	0.336437	0.694	0.489	1.7645e-12	1.21489e-16	2.73934e-51
B	MRPL50	6.75983e-19	0.304451	0.288	0.193	9.81797e-15	7.32887e-52	0.389914	0.374	0.218	1.06445e-47	5.46195e-26	0.356486	0.381	0.249	7.93293e-22	1.03159e-16	0.25258	0.382	0.2	1.49828e-12	1.03159e-16	2.93155e-51
B	SNRPC	1.47231e-25	0.273059	0.492	0.357	2.13838e-21	1.22322e-51	0.387528	0.552	0.389	1.7766e-47	2.87629e-32	0.361822	0.588	0.438	4.17753e-28	2.86841e-16	0.30711	0.544	0.341	4.16608e-12	2.86841e-16	4.89287e-51
B	HNRNPR	5.24745e-24	0.312532	0.599	0.476	7.62139e-20	1.406e-51	0.395679	0.666	0.5	2.04208e-47	2.44198e-36	0.393427	0.722	0.581	3.54673e-32	7.01739e-17	0.290055	0.713	0.493	1.01921e-12	7.01739e-17	5.62401e-51
B	KIF2A	7.0475e-11	-0.334373	0.299	0.369	1.02358e-06	1.54919e-51	-0.612662	0.258	0.415	2.25004e-47	5.12024e-23	-0.500144	0.299	0.431	7.43664e-19	0.0611551	-0.316795	0.346	0.352	1	0.0611551	6.19675e-51
B	SHOC2	9.76143e-51	0.456239	0.462	0.284	1.41775e-46	1.40387e-47	0.43482	0.45	0.301	2.03899e-43	2.78168e-18	0.298669	0.447	0.339	4.04012e-14	5.73048e-25	0.465252	0.542	0.3	8.32295e-21	2.78168e-18	3.90457e-50
B	TNFRSF1A	2.84673e-46	-0.717974	0.016	0.137	4.13459e-42	1.09465e-50	-0.547762	0.005	0.105	1.58987e-46	2.11758e-30	-0.522501	0.009	0.108	3.07557e-26	9.71971e-13	-0.654278	0.013	0.122	1.41169e-08	9.71971e-13	4.37861e-50
B	RABEP2	1.51148e-47	0.380785	0.242	0.105	2.19527e-43	1.5484e-50	0.360294	0.245	0.118	2.24889e-46	1.82839e-44	0.422523	0.284	0.133	2.65555e-40	3.55627e-33	0.479158	0.34	0.119	5.16513e-29	3.55627e-33	6.19358e-50
B	SMARCB1	1.58247e-50	0.435718	0.343	0.178	2.29839e-46	2.42059e-41	0.341433	0.308	0.176	3.51567e-37	5.54517e-27	0.344962	0.328	0.203	8.0538e-23	1.42483e-36	0.496691	0.422	0.166	2.06942e-32	5.54517e-27	6.3299e-50
B	SERBP1	7.29756e-25	0.266571	0.843	0.736	1.0599e-20	1.74367e-50	0.363309	0.895	0.801	2.53251e-46	9.78898e-30	0.330261	0.919	0.842	1.42175e-25	1.47066e-17	0.39344	0.89	0.72	2.13599e-13	1.47066e-17	6.97468e-50
B	SCML4	4.17768e-32	-0.418224	0.053	0.164	6.06766e-28	1.97852e-50	-0.403881	0.028	0.145	2.8736e-46	7.70126e-32	-0.353926	0.025	0.141	1.11853e-27	1.30955e-10	-0.368672	0.032	0.136	1.902e-06	1.30955e-10	7.91409e-50
B	TXK	2.20206e-46	-0.421295	0.002	0.111	3.19828e-42	2.20484e-50	-0.392817	0.007	0.107	3.20231e-46	1.7114e-30	-0.337477	0.006	0.103	2.48563e-26	1.29425e-12	-0.382826	0.002	0.102	1.87977e-08	1.29425e-12	8.81937e-50
B	SUPT16H	3.44853e-22	0.299498	0.386	0.272	5.00864e-18	3.01795e-50	0.40826	0.484	0.32	4.38327e-46	3.57023e-31	0.393797	0.516	0.365	5.1854e-27	2.81858e-23	0.438404	0.515	0.283	4.09371e-19	3.44853e-22	1.20718e-49
B	ZC3H18	1.13232e-39	0.397573	0.322	0.177	1.64458e-35	4.24352e-50	0.400163	0.366	0.212	6.16328e-46	2.6436e-21	0.342297	0.358	0.24	3.83956e-17	1.14901e-18	0.369962	0.367	0.186	1.66882e-14	1.14901e-18	1.69741e-49
B	NDFIP2	8.5705e-25	-0.51601	0.122	0.229	1.24478e-20	1.21033e-41	-0.621439	0.123	0.252	1.75788e-37	5.15983e-50	-0.752552	0.135	0.332	7.49413e-46	4.77488e-07	-0.679695	0.169	0.258	0.00693504	4.77488e-07	2.06393e-49
B	NDUFS8	1.16141e-49	0.459425	0.503	0.327	1.68683e-45	2.27163e-36	0.363045	0.417	0.284	3.29931e-32	6.25023e-14	0.282339	0.406	0.315	9.07783e-10	3.64129e-17	0.301156	0.519	0.311	5.28861e-13	6.25023e-14	4.64563e-49
B	NDUFS7	3.8216e-25	0.301455	0.44	0.314	5.55048e-21	1.61982e-49	0.397195	0.468	0.306	2.35263e-45	1.49001e-18	0.29827	0.454	0.347	2.1641e-14	2.99919e-16	0.319375	0.492	0.293	4.35602e-12	2.99919e-16	6.47929e-49
B	RYBP	6.39097e-11	-0.280997	0.132	0.2	9.28224e-07	3.64585e-49	-0.552587	0.126	0.276	5.29523e-45	1.51937e-39	-0.602036	0.12	0.293	2.20673e-35	9.48588e-05	-0.406765	0.167	0.235	1	9.48588e-05	1.45834e-48
B	SPTAN1	4.28196e-27	-0.539018	0.204	0.327	6.21912e-23	7.23461e-49	-0.572525	0.18	0.335	1.05075e-44	4.46828e-33	-0.576916	0.161	0.324	6.48973e-29	5.93362e-08	-0.475045	0.219	0.331	0.000861799	5.93362e-08	2.89384e-48
B	NDUFB5	1.45039e-31	0.368378	0.543	0.399	2.10655e-27	7.43169e-49	0.461394	0.54	0.385	1.07938e-44	2.67674e-29	0.37851	0.57	0.437	3.88769e-25	3.06702e-22	0.3557	0.595	0.349	4.45454e-18	3.06702e-22	2.97268e-48
B	S1PR1	2.13248e-19	-0.337912	0.07	0.153	3.09721e-15	1.31591e-48	-0.460241	0.033	0.149	1.91123e-44	3.4204e-28	-0.406219	0.049	0.168	4.96778e-24	4.24283e-08	-0.373242	0.063	0.16	0.000616229	4.24283e-08	5.26364e-48
B	RUNX3	7.22357e-20	-0.509576	0.163	0.261	1.04915e-15	1.43692e-48	-0.767044	0.182	0.329	2.08699e-44	2.53883e-25	-0.674964	0.267	0.396	3.6874e-21	0.729653	-0.428402	0.34	0.306	1	0.729653	5.74769e-48
B	RINL	4.15242e-36	-0.338881	0.013	0.109	6.03098e-32	4.59344e-48	-0.349438	0.012	0.112	6.67151e-44	1.37908e-29	-0.334595	0.012	0.112	2.00298e-25	1.24742e-11	-0.409134	0.013	0.112	1.81175e-07	1.24742e-11	1.83737e-47
B	PDCD4	0.000614573	-0.4949	0.594	0.572	1	5.33561e-48	-0.758526	0.478	0.605	7.74945e-44	1.21386e-11	-0.588385	0.571	0.62	1.763e-07	0.27355	-0.436054	0.643	0.559	1	0.27355	2.13425e-47
B	SSBP4	6.84258e-48	-0.461159	0.032	0.169	9.93816e-44	8.52631e-47	-0.407605	0.041	0.159	1.23836e-42	2.91497e-33	-0.380412	0.024	0.144	4.2337e-29	1.08994e-11	-0.415397	0.032	0.144	1.58303e-07	1.08994e-11	2.73703e-47
B	SNU13	3.42698e-40	0.418059	0.432	0.274	4.97735e-36	1.284e-47	0.397846	0.464	0.306	1.86489e-43	2.04919e-21	0.320135	0.466	0.341	2.97624e-17	1.89012e-22	0.330906	0.527	0.281	2.7452e-18	2.04919e-21	5.13602e-47
B	MGC157082	7.66388e-25	-0.373658	0.051	0.142	1.1131e-20	1.29956e-47	-0.474176	0.049	0.17	1.88748e-43	4.90191e-36	-0.493564	0.051	0.194	7.11953e-32	2.40446e-09	-0.437101	0.055	0.156	3.49224e-05	2.40446e-09	5.19824e-47
B	AFDN	2.42183e-18	-0.392039	0.114	0.206	3.51747e-14	1.82123e-47	-0.558525	0.114	0.256	2.64515e-43	1.99222e-36	-0.554893	0.115	0.279	2.8935e-32	5.32924e-09	-0.430301	0.124	0.239	7.74019e-05	5.32924e-09	7.2849e-47
B	BANF1	1.61307e-35	0.386868	0.371	0.228	2.34282e-31	2.08294e-47	0.389448	0.365	0.217	3.02526e-43	1.31828e-35	0.434637	0.449	0.295	1.91467e-31	1.48781e-31	0.502785	0.544	0.273	2.1609e-27	1.48781e-31	8.33176e-47
B	ITGA4	1.54903e-21	-0.422292	0.173	0.29	2.24981e-17	2.82473e-47	-0.558906	0.101	0.245	4.10264e-43	4.72996e-33	-0.599213	0.103	0.256	6.8698e-29	6.87528e-08	-0.436831	0.129	0.238	0.000998566	6.87528e-08	1.12989e-46
B	BCL10	1.25089e-39	0.40249	0.371	0.217	1.8168e-35	5.66587e-47	0.48872	0.37	0.224	8.22911e-43	3.39278e-26	0.375286	0.382	0.25	4.92768e-22	9.48845e-18	0.288475	0.369	0.188	1.3781e-13	9.48845e-18	2.26635e-46
B	EID1	6.6801e-47	0.424234	0.323	0.168	9.70218e-43	4.66765e-40	0.330147	0.294	0.166	6.7793e-36	4.31128e-39	0.378754	0.347	0.187	6.2617e-35	9.85162e-30	0.388561	0.405	0.17	1.43085e-25	9.85162e-30	2.67204e-46
B	ARPC1B	1.42836e-32	0.322477	0.314	0.18	2.07455e-28	6.68683e-47	0.352541	0.285	0.153	9.71195e-43	1.16148e-19	0.301828	0.344	0.23	1.68694e-15	1.37855e-43	0.580471	0.464	0.177	2.00221e-39	1.16148e-19	2.67473e-46
B	RERE	2.16476e-46	0.342114	0.219	0.09	3.1441e-42	7.63319e-41	0.295594	0.195	0.091	1.10864e-36	1.74646e-30	0.331057	0.237	0.119	2.53656e-26	1.1207e-26	0.358994	0.306	0.116	1.62771e-22	1.1207e-26	8.65904e-46
B	NDUFA13	5.85014e-46	0.419568	0.385	0.219	8.49674e-42	1.06529e-30	0.278621	0.357	0.233	1.54723e-26	2.236e-27	0.36361	0.435	0.299	3.24756e-23	2.30901e-21	0.398657	0.426	0.22	3.3536e-17	2.30901e-21	2.34006e-45
B	FAM76A	8.42061e-46	0.398543	0.225	0.096	1.22301e-41	6.41376e-24	0.250318	0.166	0.091	9.31535e-20	6.12831e-29	0.330246	0.257	0.135	8.90076e-25	1.1642e-36	0.421394	0.293	0.086	1.69088e-32	6.41376e-24	3.36825e-45
B	CUTA	3.13296e-39	0.389794	0.378	0.226	4.5503e-35	8.50548e-46	0.370726	0.359	0.212	1.23534e-41	7.23468e-37	0.396697	0.405	0.249	1.05076e-32	7.46512e-36	0.489958	0.481	0.208	1.08423e-31	7.46512e-36	3.40219e-45
B	PLEKHF2	9.29349e-46	0.339692	0.365	0.192	1.34979e-41	7.33161e-35	0.283111	0.305	0.178	1.06484e-30	8.27102e-27	0.255104	0.372	0.226	1.20128e-22	1.06698e-33	0.358431	0.477	0.192	1.54968e-29	8.27102e-27	3.7174e-45
B	RAP1A	1.54247e-45	-0.644646	0.358	0.521	2.24028e-41	2.09266e-28	-0.426407	0.451	0.545	3.03937e-24	9.37083e-34	-0.500394	0.446	0.587	1.36102e-29	5.59792e-07	-0.634808	0.435	0.494	0.00813042	5.59792e-07	6.16988e-45
B	CEP170	1.68654e-45	0.393741	0.288	0.141	2.44952e-41	1.04797e-28	0.280775	0.205	0.113	1.52207e-24	9.84533e-36	0.425009	0.283	0.146	1.42994e-31	3.47558e-21	0.349993	0.35	0.162	5.04793e-17	3.47558e-21	6.74614e-45
B	MED13	2.274e-29	0.302226	0.351	0.218	3.30276e-25	1.69921e-45	0.355965	0.408	0.254	2.46793e-41	1.95708e-25	0.302463	0.428	0.292	2.84247e-21	1.33743e-18	0.295331	0.409	0.214	1.94248e-14	1.33743e-18	6.79683e-45
B	LRRFIP2	2.22954e-45	0.384934	0.252	0.115	3.23818e-41	1.02401e-38	0.322941	0.228	0.118	1.48727e-34	5.809e-20	0.281218	0.237	0.139	8.437e-16	1.12767e-20	0.258828	0.283	0.116	1.63782e-16	5.809e-20	8.91815e-45
B	CHD3	2.16192e-36	-0.703954	0.204	0.349	3.13997e-32	2.43295e-45	-0.660052	0.261	0.402	3.53362e-41	8.23245e-36	-0.730723	0.295	0.459	1.19568e-31	0.000181483	-0.529222	0.278	0.332	1	0.000181483	9.73181e-45
B	RAD23A	3.09287e-18	0.264031	0.388	0.283	4.49208e-14	1.16177e-44	0.365444	0.461	0.303	1.68735e-40	1.06388e-20	0.313979	0.489	0.368	1.54519e-16	1.92137e-16	0.263442	0.477	0.275	2.7906e-12	1.92137e-16	4.64706e-44
B	STAT5A	4.61016e-37	-0.551776	0.136	0.28	6.69579e-33	1.6928e-44	-0.550559	0.209	0.358	2.45862e-40	2.84479e-24	-0.483877	0.26	0.399	4.13177e-20	2.67854e-05	-0.550706	0.285	0.351	0.389032	2.67854e-05	6.7712e-44
B	TPRKB	1.93271e-44	0.439746	0.461	0.29	2.80707e-40	3.67208e-43	0.364243	0.467	0.316	5.33333e-39	1.81651e-26	0.35722	0.518	0.385	2.6383e-22	5.93989e-24	0.362313	0.57	0.318	8.6271e-20	5.93989e-24	7.73084e-44
B	RNF130	4.62646e-25	-0.405552	0.148	0.265	6.71947e-21	3.04534e-44	-0.45695	0.118	0.254	4.42306e-40	1.49878e-38	-0.505515	0.124	0.293	2.17682e-34	1.27718e-05	-0.434237	0.179	0.26	0.185498	1.27718e-05	1.21814e-43
B	NINJ1	3.75338e-44	-0.878855	0.028	0.152	5.45141e-40	2.62474e-43	-0.745181	0.017	0.113	3.81217e-39	2.26033e-31	-0.715126	0.013	0.118	3.28291e-27	2.89548e-11	-0.820529	0.032	0.139	4.2054e-07	2.89548e-11	1.50135e-43
B	SYTL3	4.49294e-44	-0.583224	0.036	0.163	6.52554e-40	1.2556e-36	-0.432498	0.051	0.153	1.82364e-32	1.57071e-30	-0.466872	0.039	0.158	2.2813e-26	1.19673e-09	-0.467431	0.038	0.134	1.73813e-05	1.19673e-09	1.79718e-43
B	NUCKS1	6.87562e-44	0.40337	0.714	0.544	9.98615e-40	5.10094e-40	0.326293	0.714	0.57	7.4086e-36	1.43917e-32	0.381007	0.749	0.611	2.09026e-28	1.09677e-20	0.420334	0.781	0.523	1.59294e-16	1.09677e-20	2.75025e-43
B	PGAM1	7.17582e-25	0.250364	0.517	0.389	1.04222e-20	8.18197e-44	0.377539	0.536	0.383	1.18835e-39	8.89288e-18	0.258204	0.546	0.45	1.2916e-13	1.19204e-17	0.271868	0.595	0.369	1.73132e-13	1.19204e-17	3.27279e-43
B	CCL5	1.14897e-43	-2.9379	0.064	0.197	1.66877e-39	1.50327e-29	-2.61859	0.07	0.159	2.18335e-25	4.7239e-17	-2.77811	0.066	0.147	6.86099e-13	9.19974e-18	-2.49704	0.112	0.279	1.33617e-13	4.7239e-17	4.5959e-43
B	RBX1	1.84661e-24	0.291912	0.642	0.522	2.68202e-20	2.37801e-43	0.341564	0.681	0.534	3.45382e-39	6.92537e-23	0.291044	0.71	0.591	1.00584e-18	2.34828e-22	0.357565	0.764	0.505	3.41064e-18	2.34828e-22	9.51203e-43
B	BID	1.30819e-17	-0.39291	0.138	0.229	1.90002e-13	2.73363e-42	-0.676675	0.148	0.282	3.97032e-38	2.40333e-43	-0.787503	0.171	0.356	3.4906e-39	0.00147207	-0.398916	0.181	0.236	1	0.00147207	9.61334e-43
B	RETREG1	3.52006e-43	0.72713	0.399	0.256	5.11253e-39	1.17961e-15	0.397831	0.322	0.254	1.71327e-11	2.54477e-09	0.457916	0.355	0.3	3.69603e-05	1.04523e-09	0.385795	0.371	0.25	1.51809e-05	2.54477e-09	1.40802e-42
B	DNAJC1	3.12981e-29	-0.449835	0.142	0.27	4.54573e-25	8.63799e-34	-0.41899	0.146	0.269	1.25458e-29	4.02928e-43	-0.61206	0.145	0.332	5.85213e-39	1.83292e-05	-0.372672	0.179	0.259	0.266214	1.83292e-05	1.61171e-42
B	REV3L	5.07137e-21	-0.449001	0.131	0.229	7.36566e-17	4.66806e-43	-0.523853	0.132	0.272	6.77989e-39	3.29963e-26	-0.495666	0.128	0.262	4.79239e-22	0.000390205	-0.384585	0.19	0.254	1	0.000390205	1.86722e-42
B	PFDN2	6.29896e-30	0.333431	0.529	0.391	9.14861e-26	9.25295e-43	0.356508	0.552	0.396	1.3439e-38	4.20938e-25	0.31566	0.564	0.439	6.11371e-21	4.08458e-25	0.305751	0.652	0.375	5.93244e-21	4.20938e-25	3.70118e-42
B	BRK1	2.55818e-42	0.400549	0.652	0.506	3.7155e-38	4.8385e-42	0.381125	0.616	0.476	7.02744e-38	1.73479e-25	0.354931	0.656	0.535	2.5196e-21	2.90097e-21	0.295506	0.707	0.455	4.21337e-17	2.90097e-21	1.02327e-41
B	ID2	1.07865e-38	-0.996514	0.263	0.411	1.56663e-34	3.21944e-42	-0.806577	0.315	0.457	4.67592e-38	1.59898e-33	-0.965675	0.329	0.485	2.32235e-29	2.89936e-06	-0.841825	0.399	0.457	0.0421104	2.89936e-06	1.28778e-41
B	RTF1	6.35443e-42	0.416657	0.533	0.367	9.22917e-38	3.30757e-42	0.360438	0.563	0.41	4.80391e-38	2.12928e-27	0.344217	0.608	0.475	3.09257e-23	9.65881e-19	0.354458	0.589	0.365	1.40285e-14	9.65881e-19	1.32303e-41
B	PLEK	0.190319	-0.536708	0.11	0.094	1	3.97646e-42	-1.62718	0.253	0.117	5.77542e-38	1.09169e-08	-1.12656	0.135	0.08	0.000158557	0.000174962	-0.532971	0.158	0.092	1	0.190319	1.59059e-41
B	CYC1	6.67078e-36	0.371235	0.542	0.393	9.68863e-32	6.36987e-42	0.35871	0.554	0.405	9.2516e-38	6.53614e-15	0.257766	0.565	0.479	9.49309e-11	1.06473e-15	0.252671	0.576	0.376	1.54642e-11	6.53614e-15	2.54795e-41
B	ATP5F1B	2.93067e-38	0.351238	0.703	0.568	4.2565e-34	1.16875e-41	0.340209	0.716	0.582	1.6975e-37	6.52925e-19	0.266996	0.731	0.66	9.48308e-15	5.68444e-18	0.349915	0.774	0.55	8.25608e-14	5.68444e-18	4.67502e-41
B	TOB2	1.22786e-25	0.271463	0.269	0.158	1.78334e-21	1.75753e-41	0.331339	0.304	0.173	2.55264e-37	6.26481e-24	0.284877	0.326	0.203	9.09901e-20	1.6312e-27	0.382472	0.384	0.162	2.36916e-23	6.26481e-24	7.03012e-41
B	PLGRKT	3.80881e-27	0.269071	0.276	0.159	5.53192e-23	2.27138e-41	0.327095	0.264	0.141	3.29895e-37	9.4919e-28	0.331305	0.268	0.146	1.3786e-23	5.31088e-25	0.349652	0.361	0.156	7.71352e-21	5.31088e-25	9.08552e-41
B	HM13	1.04228e-36	-0.52992	0.157	0.304	1.51381e-32	5.5191e-41	-0.49245	0.162	0.299	8.01594e-37	6.88733e-30	-0.465938	0.177	0.331	1.00032e-25	7.85886e-07	-0.361546	0.186	0.29	0.0114142	7.85886e-07	2.20764e-40
B	FBXW11	4.30158e-22	0.26012	0.244	0.146	6.24761e-18	9.44992e-41	0.278968	0.275	0.15	1.37251e-36	4.55389e-29	0.365929	0.339	0.204	6.61407e-25	1.12388e-24	0.372751	0.376	0.167	1.63233e-20	4.30158e-22	3.77997e-40
B	TACC3	7.46486e-21	-0.33219	0.044	0.121	1.0842e-16	1.58366e-40	-0.495204	0.047	0.154	2.30011e-36	4.90864e-27	-0.474211	0.053	0.166	7.12932e-23	1.11831e-12	-0.537402	0.032	0.152	1.62424e-08	1.11831e-12	6.33464e-40
B	PLAUR	6.72239e-38	-1.42161	0.058	0.18	9.7636e-34	6.06788e-40	-1.3767	0.036	0.135	8.81299e-36	2.05097e-28	-1.04564	0.016	0.114	2.97883e-24	6.18915e-16	-1.11485	0.021	0.16	8.98912e-12	6.18915e-16	2.42715e-39
B	ENSBTAG00000016347	2.27141e-18	0.257229	0.657	0.553	3.299e-14	1.70869e-36	0.385666	0.689	0.576	2.48169e-32	1.07305e-39	0.466385	0.769	0.645	1.5585e-35	1.2712e-15	0.386646	0.774	0.581	1.8463e-11	1.2712e-15	4.2922e-39
B	CD52	8.11404e-12	-0.395306	0.893	0.83	1.17848e-07	1.1776e-39	-0.507776	0.846	0.863	1.71035e-35	3.12685e-13	-0.414062	0.853	0.851	4.54143e-09	4.66465e-15	-0.599457	0.869	0.842	6.77494e-11	8.11404e-12	4.71042e-39
B	ACTN4	8.08976e-31	-0.528802	0.224	0.36	1.17496e-26	1.20974e-39	-0.501882	0.218	0.359	1.75703e-35	8.67816e-33	-0.514657	0.21	0.378	1.26042e-28	0.00645913	-0.405598	0.281	0.317	1	0.00645913	4.83897e-39
B	ARHGAP10	7.62814e-37	-0.53348	0.029	0.137	1.10791e-32	1.5068e-39	-0.485426	0.03	0.126	2.18848e-35	4.86335e-27	-0.481624	0.037	0.143	7.06354e-23	0.00115918	-0.254108	0.08	0.131	1	0.00115918	6.02721e-39
B	B4GALT5	1.25535e-30	-0.42786	0.053	0.159	1.82327e-26	2.01635e-39	-0.430831	0.065	0.179	2.92855e-35	1.91491e-25	-0.442976	0.077	0.195	2.78121e-21	1.20339e-05	-0.338929	0.093	0.17	0.17478	1.20339e-05	8.06541e-39
B	PRKAA1	7.81367e-21	-0.322936	0.074	0.163	1.13486e-16	4.22554e-39	-0.411555	0.081	0.199	6.13717e-35	1.04165e-33	-0.446848	0.084	0.232	1.5129e-29	8.04121e-14	-0.595109	0.089	0.236	1.16791e-09	8.04121e-14	1.69021e-38
B	CPNE3	4.73382e-19	-0.339267	0.19	0.295	6.87541e-15	5.53542e-39	-0.450664	0.169	0.304	8.03964e-35	7.4472e-32	-0.423481	0.109	0.26	1.08163e-27	4.63238e-07	-0.413471	0.146	0.243	0.00672807	4.63238e-07	2.21417e-38
B	EMD	1.9638e-22	0.258063	0.478	0.357	2.85223e-18	6.76275e-39	0.331598	0.483	0.334	9.82222e-35	2.13352e-12	0.2659	0.434	0.35	3.09872e-08	8.64114e-26	0.337039	0.555	0.29	1.25504e-21	2.13352e-12	2.7051e-38
B	ANAPC16	4.58407e-38	0.367765	0.283	0.15	6.6579e-34	1.20794e-38	0.359898	0.266	0.149	1.75441e-34	9.49736e-33	0.38293	0.304	0.169	1.3794e-28	1.7563e-19	0.307663	0.295	0.128	2.55084e-15	1.7563e-19	4.83174e-38
B	MRPS12	6.26341e-38	0.331897	0.202	0.089	9.09698e-34	1.29277e-38	0.262969	0.163	0.07	1.87762e-34	6.35193e-32	0.311059	0.225	0.106	9.22555e-28	1.60828e-32	0.362292	0.278	0.086	2.33587e-28	6.35193e-32	5.17108e-38
B	TRAPPC5	8.70243e-38	0.392529	0.631	0.48	1.26394e-33	1.12302e-22	0.266496	0.609	0.502	1.63108e-18	1.10547e-17	0.297037	0.638	0.543	1.60558e-13	4.12345e-14	0.262731	0.641	0.436	5.98889e-10	4.12345e-14	3.48097e-37
B	PELI1	2.34068e-24	-0.474154	0.064	0.159	3.3996e-20	1.16289e-37	-0.648043	0.142	0.268	1.68898e-33	5.56675e-31	-0.779324	0.133	0.279	8.08515e-27	1.70302e-08	-0.727154	0.122	0.227	0.000247347	1.70302e-08	4.65155e-37
B	EIF3CL	4.47501e-20	0.252108	0.552	0.437	6.49951e-16	1.69883e-37	0.321597	0.631	0.496	2.46737e-33	7.65685e-26	0.310624	0.677	0.554	1.11208e-21	2.28379e-17	0.298044	0.662	0.436	3.31698e-13	2.28379e-17	6.7953e-37
B	PPP1R15A	2.05434e-14	-0.483819	0.067	0.133	2.98372e-10	1.91179e-37	-1.05806	0.079	0.19	2.77669e-33	3.08716e-16	-0.83101	0.07	0.154	4.48379e-12	2.77261e-08	-0.777901	0.068	0.163	0.000402694	2.77261e-08	7.64716e-37
B	SDHD	8.54047e-32	0.366215	0.43	0.287	1.24042e-27	1.83938e-35	0.343055	0.431	0.295	2.67151e-31	2.54943e-37	0.404008	0.49	0.324	3.7028e-33	5.22746e-20	0.302668	0.508	0.283	7.59236e-16	5.22746e-20	1.01977e-36
B	TTC21B	5.6202e-20	-0.429707	0.081	0.167	8.16277e-16	2.59647e-37	-0.490593	0.057	0.162	3.77111e-33	4.14141e-24	-0.500399	0.071	0.182	6.01499e-20	1.20986e-05	-0.37857	0.086	0.16	0.175719	1.20986e-05	1.03859e-36
B	PKM	2.73227e-37	-0.66799	0.358	0.497	3.96835e-33	1.27966e-25	-0.435171	0.365	0.463	1.85858e-21	5.597e-16	-0.372269	0.411	0.515	8.12908e-12	0.0299837	-0.400949	0.475	0.466	1	0.0299837	1.09291e-36
B	RIN2	4.08917e-18	-0.270052	0.036	0.104	5.93911e-14	3.96145e-37	-0.424468	0.034	0.129	5.75361e-33	1.63534e-17	-0.276095	0.049	0.135	2.37516e-13	1.81401e-05	-0.319878	0.057	0.125	0.263467	1.81401e-05	1.58458e-36
B	LRRC8D	1.04111e-09	-0.296472	0.153	0.216	1.51211e-05	4.7959e-37	-0.481675	0.127	0.253	6.96557e-33	1.22594e-10	-0.310089	0.216	0.301	1.78055e-06	0.013691	-0.275637	0.207	0.252	1	0.013691	1.91836e-36
B	APOBEC3H	1.93998e-13	-0.294437	0.127	0.2	2.81763e-09	5.29733e-37	-0.393367	0.09	0.205	7.69385e-33	3.2838e-30	-0.398015	0.097	0.24	4.76939e-26	0.000165567	-0.307437	0.129	0.196	1	0.000165567	2.11893e-36
B	ZBTB4	4.80327e-26	-0.403947	0.118	0.237	6.97627e-22	7.5898e-37	-0.42602	0.105	0.228	1.10234e-32	2.07834e-25	-0.376237	0.1	0.232	3.01858e-21	0.030515	-0.271168	0.179	0.215	1	0.030515	3.03592e-36
B	FABP5	0.00164838	-0.597384	0.108	0.133	1	1.34331e-32	0.539712	0.152	0.07	1.95102e-28	9.29107e-37	0.578286	0.201	0.085	1.34944e-32	5.07714e-05	-0.565435	0.209	0.283	0.737403	0.00164838	3.71643e-36
B	MARCKSL1	9.88334e-37	-1.7848	0.06	0.178	1.43546e-32	0.126067	-0.93939	0.165	0.143	1	0.115813	-0.757203	0.14	0.12	1	6.98375e-12	-1.40201	0.082	0.207	1.01432e-07	0.126067	3.95333e-36
B	APBB1IP	7.97801e-29	-0.439702	0.472	0.591	1.15873e-24	3.14409e-36	-0.456778	0.453	0.57	4.56648e-32	1.13492e-15	-0.359615	0.474	0.579	1.64836e-11	0.011844	-0.317955	0.492	0.503	1	0.011844	1.25764e-35
B	ST13	4.92753e-29	0.315188	0.64	0.504	7.15674e-25	6.97169e-36	0.342985	0.643	0.509	1.01257e-31	8.39026e-26	0.334888	0.704	0.593	1.2186e-21	9.79526e-25	0.445552	0.766	0.53	1.42266e-20	9.79526e-25	2.78867e-35
B	EVI2A	1.07128e-35	-0.598177	0.146	0.285	1.55593e-31	3.10871e-21	-0.355355	0.143	0.23	4.51509e-17	1.48e-14	-0.35691	0.144	0.236	2.14955e-10	0.00635439	-0.321033	0.171	0.216	1	0.00635439	4.28512e-35
B	IL1RN	1.53703e-35	-2.73759	0.027	0.129	2.23239e-31	1.46608e-21	-4.1895	0.085	0.158	2.12933e-17	7.68733e-12	-4.09223	0.056	0.117	1.11651e-07	2.30775e-16	-2.78968	0.103	0.262	3.35178e-12	7.68733e-12	6.14814e-35
B	DENND10	3.4332e-28	-0.418248	0.064	0.168	4.98638e-24	2.95725e-35	-0.351011	0.041	0.137	4.29512e-31	5.59382e-26	-0.370753	0.044	0.153	8.12446e-22	2.16215e-05	-0.304578	0.07	0.139	0.314031	2.16215e-05	1.1829e-34
B	TXNIP	0.00791501	-0.683593	0.328	0.355	1	3.60181e-35	-0.585853	0.191	0.328	5.23127e-31	1.31827e-18	-0.574292	0.203	0.32	1.91466e-14	0.000252959	-0.475665	0.19	0.264	1	0.00791501	1.44072e-34
B	OSGEP	1.66814e-22	0.267844	0.231	0.134	2.42281e-18	4.34876e-35	0.333302	0.288	0.171	6.31613e-31	6.72521e-33	0.402376	0.369	0.221	9.76769e-29	3.27708e-30	0.404686	0.395	0.16	4.75963e-26	1.66814e-22	1.7395e-34
B	NOL7	4.42774e-32	0.319436	0.323	0.191	6.43086e-28	1.87827e-34	0.284664	0.336	0.208	2.728e-30	6.01111e-23	0.287765	0.38	0.249	8.73054e-19	1.03193e-19	0.311407	0.409	0.209	1.49877e-15	1.03193e-19	7.51308e-34
B	SERPINB1	4.93575e-34	-0.514452	0.1	0.234	7.16869e-30	4.89567e-31	-0.309119	0.092	0.202	7.11047e-27	3.39922e-29	-0.365092	0.079	0.217	4.93702e-25	5.41242e-11	-0.386962	0.089	0.221	7.861e-07	5.41242e-11	1.9743e-33
B	CARD19	2.26845e-26	-0.380926	0.096	0.206	3.29469e-22	6.53156e-34	-0.361594	0.072	0.177	9.48644e-30	1.11851e-17	-0.282437	0.094	0.195	1.62452e-13	2.13125e-06	-0.372097	0.118	0.207	0.0309542	2.13125e-06	2.61263e-33
B	COX7B	4.53117e-25	0.322122	0.612	0.502	6.58107e-21	8.01975e-34	0.340256	0.636	0.515	1.16479e-29	7.95904e-11	0.251859	0.635	0.573	1.15597e-06	4.24885e-16	0.332254	0.77	0.543	6.17103e-12	7.95904e-11	3.2079e-33
B	CCL3	6.01864e-23	-2.72424	0.13	0.227	8.74148e-19	3.70106e-09	-2.71663	0.2	0.245	5.37542e-05	4.11585e-06	-2.92573	0.12	0.165	0.0597786	1.88424e-33	-2.90761	0.232	0.476	2.73667e-29	4.11585e-06	7.53697e-33
B	KDM5B	7.03196e-33	-0.383501	0.025	0.122	1.02132e-28	2.2632e-33	-0.340116	0.034	0.121	3.28707e-29	5.24868e-24	-0.298948	0.032	0.129	7.62318e-20	1.02431e-06	-0.278635	0.042	0.116	0.0148771	1.02431e-06	9.05278e-33
B	RUFY1	1.38758e-27	0.308378	0.272	0.158	2.01532e-23	3.4066e-33	0.289509	0.304	0.185	4.94774e-29	2.4965e-27	0.357423	0.325	0.197	3.62591e-23	8.7127e-17	0.267696	0.325	0.156	1.26543e-12	8.7127e-17	1.36264e-32
B	SLC2A3	1.6718e-29	-1.01657	0.112	0.23	2.42812e-25	1.60562e-32	-1.0549	0.116	0.225	2.332e-28	3.78095e-31	-1.04509	0.085	0.224	5.49145e-27	1.78893e-11	-1.28087	0.148	0.276	2.59825e-07	1.78893e-11	6.42247e-32
B	CXCL8	1.24758e-24	-3.81513	0.201	0.305	1.81199e-20	1.20091e-17	-5.18932	0.283	0.355	1.7442e-13	9.93717e-06	-4.8536	0.195	0.242	0.144327	1.63408e-32	-4.25605	0.365	0.567	2.37334e-28	9.93717e-06	6.53632e-32
B	SELENOK	3.55997e-19	-0.463389	0.497	0.574	5.1705e-15	2.05845e-32	-0.505354	0.5	0.597	2.98969e-28	7.63253e-25	-0.511846	0.513	0.625	1.10855e-20	0.0308137	-0.400186	0.542	0.52	1	0.0308137	8.2338e-32
B	FBXO21	3.03513e-12	-0.271969	0.098	0.163	4.40822e-08	2.27953e-32	-0.427025	0.084	0.189	3.31078e-28	4.4027e-18	-0.359712	0.109	0.213	6.39448e-14	0.000177321	-0.324424	0.127	0.192	1	0.000177321	9.1181e-32
B	DNAJC8	1.30387e-22	0.323349	0.428	0.315	1.89374e-18	2.33931e-32	0.299979	0.478	0.345	3.39761e-28	2.33246e-16	0.270281	0.546	0.443	3.38766e-12	3.12048e-24	0.442966	0.574	0.342	4.53218e-20	2.33246e-16	9.35724e-32
B	GRO1	2.43121e-12	-2.89096	0.371	0.422	3.53109e-08	1.167e-12	-4.64076	0.431	0.469	1.69496e-08	4.55274e-05	-4.03187	0.231	0.274	0.66124	2.82291e-32	-3.73288	0.489	0.663	4.1e-28	4.55274e-05	1.12916e-31
B	PPP1R16B	4.17873e-19	-0.370875	0.083	0.167	6.06918e-15	4.54497e-30	-0.410255	0.096	0.199	6.60112e-26	6.62025e-32	-0.496414	0.08	0.219	9.61526e-28	0.000114996	-0.37544	0.103	0.168	1	0.000114996	2.6481e-31
B	WARS1	1.02476e-15	0.419389	0.397	0.308	1.48835e-11	3.58911e-25	0.414112	0.439	0.334	5.21282e-21	4.06875e-11	0.276782	0.566	0.489	5.90946e-07	8.32868e-32	0.732031	0.703	0.432	1.20966e-27	4.06875e-11	3.33147e-31
B	CXCL3	8.00978e-12	-2.15141	0.224	0.286	1.16334e-07	9.90407e-08	-2.63917	0.226	0.267	0.00143847	2.67588e-05	-1.62507	0.094	0.133	0.388644	8.69493e-32	-2.75454	0.234	0.472	1.26285e-27	2.67588e-05	3.47797e-31
B	EHBP1	2.26339e-15	-0.35067	0.064	0.133	3.28735e-11	1.36264e-31	-0.467444	0.07	0.167	1.97909e-27	6.7585e-24	-0.47714	0.082	0.196	9.81605e-20	0.000214582	-0.299907	0.091	0.152	1	0.000214582	5.45054e-31
B	MNF1	1.44505e-31	0.351779	0.323	0.194	2.09879e-27	1.46815e-28	0.276663	0.289	0.181	2.13235e-24	8.47486e-21	0.296965	0.347	0.231	1.23089e-16	6.13946e-21	0.295193	0.409	0.202	8.91696e-17	8.47486e-21	5.78021e-31
B	FOXO1	8.40078e-23	-0.352297	0.09	0.19	1.22013e-18	1.57019e-31	-0.383298	0.092	0.199	2.28055e-27	8.60378e-15	-0.258474	0.108	0.202	1.24961e-10	0.000360081	-0.298204	0.118	0.182	1	0.000360081	6.28077e-31
B	CXCL2	1.39047e-15	-3.59076	0.528	0.579	2.01952e-11	1.05201e-15	-4.57286	0.49	0.541	1.52794e-11	2.67197e-08	-4.3364	0.279	0.349	0.000388077	2.28761e-31	-3.77741	0.576	0.716	3.32253e-27	2.67197e-08	9.15045e-31
B	ATIC	6.74859e-22	0.292882	0.275	0.173	9.80165e-18	2.54813e-31	0.281638	0.288	0.175	3.70091e-27	2.86662e-26	0.353507	0.337	0.207	4.16348e-22	3.48367e-22	0.298524	0.388	0.179	5.05968e-18	6.74859e-22	1.01925e-30
B	SARAF	3.96399e-10	-0.329758	0.313	0.387	5.7573e-06	3.05696e-31	-0.427285	0.284	0.412	4.43993e-27	9.47615e-21	-0.430462	0.327	0.457	1.37632e-16	0.205451	-0.261501	0.357	0.357	1	0.205451	1.22279e-30
B	NELFCD	3.26952e-31	0.299671	0.302	0.175	4.74864e-27	6.90621e-28	0.255762	0.287	0.179	1.00306e-23	5.80508e-24	0.31948	0.334	0.212	8.4313e-20	3.40851e-19	0.250459	0.354	0.172	4.95052e-15	3.40851e-19	1.30781e-30
B	LCP2	3.16011e-19	-0.303581	0.044	0.116	4.58974e-15	1.05837e-30	-0.321092	0.029	0.109	1.53718e-26	2.16036e-20	-0.279531	0.03	0.114	3.13771e-16	8.24474e-07	-0.250906	0.04	0.115	0.0119747	8.24474e-07	4.23348e-30
B	ADD3	1.25872e-09	-0.262174	0.396	0.47	1.82817e-05	1.0686e-30	-0.452204	0.318	0.443	1.55203e-26	1.76266e-24	-0.409217	0.225	0.38	2.56009e-20	0.00110588	-0.366591	0.367	0.419	1	0.00110588	4.2744e-30
B	ZYX	1.32028e-30	-0.607438	0.243	0.376	1.91758e-26	2.51847e-24	-0.505262	0.232	0.329	3.65782e-20	2.59069e-21	-0.481353	0.222	0.352	3.76272e-17	1.2818e-09	-0.654028	0.192	0.311	1.86169e-05	1.2818e-09	5.28113e-30
B	IL1B	2.68306e-27	-3.11995	0.12	0.226	3.89688e-23	5.79436e-21	-3.20236	0.163	0.242	8.41573e-17	2.58804e-12	-2.74042	0.07	0.136	3.75887e-08	2.02965e-30	-2.81605	0.203	0.439	2.94787e-26	2.58804e-12	8.1186e-30
B	IFI27L2	6.09113e-13	-0.365962	0.334	0.4	8.84676e-09	2.61263e-30	-0.446183	0.271	0.382	3.79458e-26	2.75322e-30	-0.451784	0.242	0.408	3.99877e-26	0.00670251	-0.340246	0.34	0.367	1	0.00670251	1.04505e-29
B	GNG5	1.01715e-10	-0.269205	0.78	0.778	1.47731e-06	1.02357e-27	-0.349515	0.729	0.763	1.48663e-23	2.96279e-30	-0.408593	0.773	0.806	4.30316e-26	3.14417e-09	-0.479891	0.85	0.766	4.56659e-05	3.14417e-09	1.18512e-29
B	HOPX	5.67446e-26	0.416348	0.246	0.137	8.24159e-22	4.17075e-30	0.429995	0.187	0.097	6.05759e-26	9.22845e-05	0.277879	0.135	0.1	1	1.80193e-07	0.328894	0.175	0.094	0.00261713	9.22845e-05	1.6683e-29
B	KLHL2	3.16935e-24	-0.459194	0.076	0.173	4.60317e-20	1.26317e-29	-0.417664	0.086	0.185	1.83463e-25	3.07978e-20	-0.460379	0.109	0.215	4.47307e-16	0.000184647	-0.357452	0.154	0.225	1	0.000184647	5.05269e-29
B	TKT	1.34131e-29	0.361923	0.271	0.154	1.94812e-25	2.4939e-22	0.296802	0.204	0.123	3.62213e-18	7.70346e-13	0.277186	0.199	0.127	1.11885e-08	1.67286e-19	0.281852	0.323	0.146	2.42967e-15	7.70346e-13	5.36526e-29
B	PPA1	1.04894e-21	-0.522442	0.318	0.428	1.52349e-17	9.54692e-18	-0.422598	0.412	0.488	1.3866e-13	1.42447e-29	-0.661545	0.415	0.554	2.0689e-25	0.000486103	-0.495198	0.443	0.468	1	0.000486103	5.69789e-29
B	PAXX	3.74421e-10	-0.259938	0.414	0.482	5.43809e-06	1.63082e-29	-0.379937	0.343	0.464	2.3686e-25	1.51609e-25	-0.418375	0.315	0.469	2.20196e-21	9.12694e-05	-0.44428	0.359	0.419	1	9.12694e-05	6.52328e-29
B	DNAJC3	2.50725e-29	-0.444709	0.144	0.274	3.64153e-25	1.0822e-21	-0.33953	0.182	0.28	1.57179e-17	9.90309e-14	-0.294024	0.208	0.31	1.43832e-09	1.63031e-05	-0.416219	0.15	0.233	0.236787	1.63031e-05	1.0029e-28
B	YJEFN3	7.59014e-25	0.31736	0.324	0.209	1.10239e-20	3.84063e-29	0.272309	0.33	0.214	5.57813e-25	1.00053e-19	0.258939	0.353	0.238	1.45316e-15	8.26619e-16	0.252254	0.384	0.203	1.20058e-11	8.26619e-16	1.53625e-28
B	LNPEP	1.78593e-16	-0.40385	0.162	0.252	2.59389e-12	3.93275e-29	-0.463327	0.155	0.265	5.71192e-25	2.68914e-16	-0.376919	0.184	0.292	3.90571e-12	0.0272702	-0.331452	0.222	0.252	1	0.0272702	1.5731e-28
B	JAML	1.36689e-07	-0.283454	0.12	0.17	0.00198528	4.32757e-29	-0.475302	0.093	0.191	6.28536e-25	4.41837e-20	-0.479939	0.141	0.255	6.41724e-16	0.0262254	-0.29115	0.154	0.189	1	0.0262254	1.73103e-28
B	SUCLG2	4.78389e-29	0.311497	0.453	0.313	6.94812e-25	1.26884e-26	0.28931	0.41	0.296	1.84286e-22	4.40909e-19	0.305648	0.472	0.358	6.40376e-15	1.69989e-15	0.301539	0.511	0.312	2.46892e-11	1.69989e-15	1.91356e-28
B	CXCL5	1.70401e-09	-3.44966	0.836	0.83	2.4749e-05	1.44145e-08	-3.58173	0.527	0.548	0.000209356	0.00337156	-3.42306	0.43	0.454	1	5.40612e-29	-3.45072	0.785	0.833	7.85185e-25	0.00337156	2.16245e-28
B	TMEM263	7.56021e-13	-0.267535	0.122	0.195	1.09805e-08	5.85015e-29	-0.376979	0.104	0.206	8.49676e-25	1.21249e-15	-0.303651	0.147	0.252	1.76102e-11	0.000999631	-0.299665	0.156	0.214	1	0.000999631	2.34006e-28
B	ACAD9	1.89797e-20	-0.466724	0.066	0.15	2.75662e-16	7.11195e-29	-0.400017	0.065	0.158	1.03294e-24	1.05643e-16	-0.328867	0.076	0.164	1.53436e-12	0.0128907	-0.375398	0.11	0.148	1	0.0128907	2.84478e-28
B	RNF10	4.45699e-15	-0.343639	0.376	0.465	6.47334e-11	5.3681e-28	-0.428209	0.395	0.502	7.79663e-24	6.22084e-27	-0.472335	0.403	0.545	9.03514e-23	0.139218	-0.347215	0.46	0.436	1	0.139218	2.14724e-27
B	UTRN	6.82677e-14	-0.373379	0.195	0.281	9.91521e-10	8.98336e-28	-0.467002	0.168	0.276	1.30474e-23	3.18077e-27	-0.549678	0.118	0.256	4.61976e-23	0.000154756	-0.343153	0.148	0.222	1	0.000154756	3.59334e-27
B	PHF5A	3.03871e-17	0.259834	0.387	0.286	4.41342e-13	1.13631e-27	0.268647	0.417	0.293	1.65038e-23	9.07384e-17	0.285103	0.46	0.361	1.31788e-12	4.97242e-21	0.323222	0.521	0.287	7.22194e-17	9.07384e-17	4.54525e-27
B	SUZ12	2.53734e-20	0.257426	0.365	0.253	3.68523e-16	1.15468e-27	0.265586	0.382	0.259	1.67705e-23	3.64555e-15	0.254316	0.412	0.311	5.2948e-11	2.17363e-13	0.254192	0.43	0.256	3.15698e-09	2.17363e-13	4.61871e-27
B	RNGTT	2.77676e-11	-0.320731	0.236	0.311	4.03297e-07	3.75248e-27	-0.444211	0.25	0.362	5.4501e-23	6.62041e-08	-0.269663	0.297	0.371	0.000961549	0.222839	-0.299818	0.304	0.306	1	0.222839	1.50099e-26
B	CEP70	4.39208e-27	0.282879	0.188	0.092	6.37906e-23	9.626e-25	0.251549	0.159	0.085	1.39808e-20	5.45779e-15	0.255336	0.193	0.117	7.92689e-11	1.50215e-24	0.355002	0.264	0.095	2.18172e-20	5.45779e-15	1.75683e-26
B	JCHAIN	5.25608e-27	1.6993	0.157	0.072	7.63393e-23	2.95052e-15	0.564548	0.113	0.062	4.28534e-11	1.90598e-13	0.427016	0.109	0.053	2.76825e-09	2.6337e-05	-0.763209	0.165	0.236	0.382519	2.6337e-05	2.10243e-26
B	PRDX6	2.55735e-15	-0.357949	0.392	0.482	3.7143e-11	7.77027e-27	-0.423551	0.416	0.518	1.12855e-22	1.07235e-17	-0.447775	0.443	0.551	1.55748e-13	0.470139	-0.273168	0.462	0.446	1	0.470139	3.10811e-26
B	IGF2R	1.65165e-18	-0.523895	0.107	0.194	2.39886e-14	8.55741e-27	-0.475266	0.089	0.181	1.24288e-22	2.71261e-20	-0.475084	0.079	0.182	3.9398e-16	0.000153054	-0.444761	0.114	0.177	1	0.000153054	3.42296e-26
B	FXYD6	1.63956e-09	0.327031	0.125	0.08	2.38129e-05	6.75807e-12	0.273208	0.12	0.075	9.81542e-08	1.11837e-26	0.459934	0.159	0.07	1.62431e-22	0.00041476	0.282764	0.108	0.065	1	0.00041476	4.47346e-26
B	CCL4	2.56777e-25	-3.11563	0.12	0.224	3.72943e-21	1.09745e-13	-2.56888	0.173	0.235	1.59393e-09	7.89829e-05	-2.29875	0.089	0.125	1	4.08828e-26	-2.63081	0.198	0.408	5.93782e-22	7.89829e-05	1.63531e-25
B	SDHC	5.28701e-23	0.289627	0.426	0.302	7.67886e-19	4.78103e-26	0.274663	0.434	0.314	6.94397e-22	3.00046e-17	0.262025	0.465	0.356	4.35786e-13	3.75066e-24	0.394801	0.53	0.28	5.44746e-20	3.00046e-17	1.91241e-25
B	ARL6IP1	1.16126e-25	-0.653911	0.55	0.618	1.68661e-21	4.3125e-24	-0.539039	0.574	0.621	6.26347e-20	9.86844e-25	-0.639384	0.587	0.664	1.43329e-20	0.790781	-0.345814	0.707	0.576	1	0.790781	4.64502e-25
B	SEPTIN1	4.5984e-25	-0.41409	0.204	0.325	6.67872e-21	3.95724e-22	-0.345086	0.178	0.272	5.7475e-18	2.37742e-19	-0.419056	0.204	0.322	3.45296e-15	3.82339e-06	-0.401365	0.215	0.301	0.0555309	3.82339e-06	1.83936e-24
B	ISCU	7.71918e-25	0.387808	0.458	0.345	1.12113e-20	3.41899e-11	0.286726	0.391	0.335	4.96575e-07	3.15977e-23	0.445149	0.501	0.393	4.58925e-19	1.37502e-19	0.421054	0.549	0.33	1.99708e-15	3.41899e-11	3.08767e-24
B	MAP1LC3A	2.02437e-23	-0.405576	0.39	0.512	2.9402e-19	6.21282e-23	-0.372597	0.46	0.549	9.0235e-19	1.05724e-24	-0.41266	0.48	0.615	1.53554e-20	0.00154378	-0.352124	0.445	0.466	1	0.00154378	4.22896e-24
B	IVNS1ABP	3.55778e-24	-0.393066	0.067	0.162	5.16732e-20	1.61328e-22	-0.339212	0.079	0.159	2.34313e-18	1.26101e-18	-0.324074	0.075	0.171	1.83149e-14	4.72801e-05	-0.399836	0.091	0.157	0.686697	4.72801e-05	1.42311e-23
B	FNDC3A	1.0138e-23	-0.433815	0.214	0.333	1.47244e-19	1.99686e-22	-0.388951	0.239	0.34	2.90025e-18	6.78557e-19	-0.398988	0.239	0.361	9.85536e-15	0.0396097	-0.291688	0.262	0.289	1	0.0396097	4.05518e-23
B	TNFAIP3	2.01084e-23	-0.605593	0.073	0.166	2.92055e-19	0.0569306	-0.9481	0.307	0.31	1	0.00484472	-0.825649	0.255	0.275	1	0.0012402	-0.899133	0.171	0.221	1	0.0569306	8.04336e-23
B	PTX3	9.40379e-18	-2.15204	0.077	0.152	1.36581e-13	5.12844e-11	-3.25893	0.155	0.207	7.44855e-07	9.32924e-07	-3.23663	0.071	0.114	0.0135498	2.89125e-23	-2.80025	0.152	0.356	4.19925e-19	9.32924e-07	1.1565e-22
B	FGD3	3.37651e-11	-0.295947	0.126	0.194	4.90405e-07	3.92166e-23	-0.335293	0.086	0.173	5.69582e-19	1.26161e-15	-0.284294	0.091	0.184	1.83236e-11	0.00181888	-0.369063	0.133	0.187	1	0.00181888	1.56867e-22
B	YBX3	1.01068e-19	-0.539899	0.162	0.254	1.46792e-15	4.47232e-19	-0.45502	0.19	0.271	6.49559e-15	6.16395e-23	-0.569025	0.179	0.302	8.95252e-19	0.0453493	-0.434519	0.184	0.205	1	0.0453493	2.46558e-22
B	NAP1L4	6.94379e-15	0.252579	0.395	0.3	1.00852e-10	6.34616e-23	0.26781	0.435	0.325	9.21716e-19	7.16945e-15	0.269962	0.469	0.373	1.04129e-10	1.3096e-17	0.286401	0.544	0.323	1.90207e-13	7.16945e-15	2.53846e-22
B	MVP	5.56814e-12	-0.268289	0.078	0.139	8.08717e-08	7.28784e-23	-0.283776	0.067	0.146	1.05849e-18	3.12151e-17	-0.28256	0.072	0.162	4.53369e-13	0.00208715	-0.343891	0.105	0.154	1	0.00208715	2.91514e-22
B	NCK1	2.7882e-21	-0.374285	0.183	0.297	4.04957e-17	8.98129e-23	-0.358136	0.219	0.318	1.30444e-18	1.51378e-18	-0.354706	0.212	0.33	2.19862e-14	0.00388968	-0.287832	0.245	0.29	1	0.00388968	3.59252e-22
B	IER3	9.28938e-23	-1.6383	0.062	0.146	1.34919e-18	0.00359345	-1.56759	0.135	0.151	1	0.24521	-1.41434	0.121	0.128	1	0.000349698	-1.49024	0.137	0.19	1	0.24521	3.71575e-22
B	VPS37B	1.19713e-22	-0.325534	0.056	0.143	1.73872e-18	3.21997e-19	-0.27469	0.078	0.15	4.67668e-15	2.87313e-12	-0.277115	0.096	0.171	4.17293e-08	1.83744e-07	-0.309791	0.055	0.142	0.0026687	1.83744e-07	4.78853e-22
B	ARAF	1.40053e-22	-1.98901	0.229	0.332	2.03412e-18	1.52342e-10	-0.78202	0.189	0.245	2.21262e-06	5.82422e-08	-0.811565	0.19	0.254	0.000845909	5.2369e-10	-1.1489	0.253	0.357	7.60607e-06	5.82422e-08	5.6021e-22
B	GALNT1	2.26127e-22	-0.426445	0.232	0.352	3.28427e-18	8.56309e-22	-0.412785	0.241	0.336	1.2437e-17	5.94521e-13	-0.359833	0.263	0.357	8.63482e-09	0.00765984	-0.357982	0.297	0.331	1	0.00765984	9.04508e-22
B	NABP1	2.473e-22	-0.38578	0.079	0.174	3.59179e-18	7.34656e-21	-0.360385	0.119	0.204	1.06701e-16	1.55486e-20	-0.376742	0.108	0.22	2.25828e-16	2.4844e-12	-0.528338	0.055	0.182	3.60835e-08	2.4844e-12	9.892e-22
B	BATF3	4.60593e-22	-1.36481	0.05	0.128	6.68965e-18	0.633893	-1.18837	0.109	0.104	1	4.41248e-05	-1.10415	0.157	0.109	0.640869	0.0139036	-1.09667	0.116	0.148	1	0.633893	1.84237e-21
B	ARL6IP5	1.03516e-12	-0.330854	0.36	0.435	1.50346e-08	1.16143e-16	-0.324559	0.305	0.393	1.68685e-12	4.46253e-21	-0.405698	0.35	0.483	6.48138e-17	0.0811685	-0.312255	0.392	0.404	1	0.0811685	1.78501e-20
B	CFLAR	3.99443e-14	-0.301094	0.175	0.262	5.80151e-10	8.87413e-21	-0.417259	0.223	0.317	1.28888e-16	4.52031e-15	-0.362507	0.243	0.354	6.5653e-11	0.00197895	-0.340005	0.226	0.278	1	0.00197895	3.54965e-20
B	ITGAL	3.956e-20	-0.396584	0.105	0.199	5.7457e-16	1.00042e-20	-0.344541	0.081	0.157	1.45302e-16	9.00995e-13	-0.292141	0.101	0.18	1.3086e-08	0.174282	-0.25142	0.167	0.185	1	0.174282	4.0017e-20
B	ATP6V0E1	4.71366e-15	-0.439895	0.548	0.621	6.84613e-11	1.0955e-16	-0.366232	0.544	0.606	1.59111e-12	1.11813e-20	-0.433818	0.556	0.667	1.62397e-16	0.000277582	-0.542263	0.61	0.592	1	0.000277582	4.47252e-20
B	SLC20A1	5.56108e-20	-0.389614	0.088	0.177	8.07692e-16	4.14904e-16	-0.337601	0.113	0.183	6.02607e-12	1.18065e-14	-0.346316	0.118	0.209	1.71477e-10	0.00274939	-0.414642	0.156	0.207	1	0.00274939	2.22443e-19
B	SSR3	1.97668e-15	-0.334562	0.417	0.504	2.87093e-11	1.28421e-19	-0.360249	0.416	0.495	1.86519e-15	2.74895e-19	-0.411191	0.443	0.554	3.99258e-15	0.060532	-0.366051	0.519	0.479	1	0.060532	5.13685e-19
B	NDFIP1	5.40174e-15	-0.328846	0.131	0.213	7.84549e-11	1.78193e-19	-0.313164	0.133	0.218	2.58808e-15	4.12665e-19	-0.360476	0.14	0.253	5.99354e-15	1.12406e-06	-0.405767	0.108	0.195	0.0163258	1.12406e-06	7.12772e-19
B	TAGAP	6.75672e-15	-0.282996	0.091	0.169	9.81346e-11	6.75005e-19	-0.376138	0.1	0.176	9.80378e-15	1.48864e-17	-0.387398	0.09	0.186	2.1621e-13	9.18947e-05	-0.266232	0.082	0.148	1	9.18947e-05	2.70002e-18
B	ATG2A	2.84553e-12	-0.309403	0.08	0.144	4.13285e-08	3.69991e-18	-0.323671	0.07	0.139	5.37375e-14	3.44949e-16	-0.337704	0.064	0.147	5.01004e-12	0.00020556	-0.389785	0.072	0.129	1	0.00020556	1.47997e-17
B	GNPTAB	7.33495e-09	-0.414687	0.097	0.147	0.000106533	6.49833e-18	-0.509292	0.089	0.155	9.43818e-14	5.31733e-17	-0.600025	0.101	0.192	7.72288e-13	0.00457772	-0.445882	0.122	0.165	1	0.00457772	2.59933e-17
B	PLEC	8.46475e-18	-0.492618	0.116	0.201	1.22942e-13	7.96065e-16	-0.260213	0.061	0.121	1.1562e-11	1.42072e-10	-0.276089	0.055	0.114	2.06345e-06	1.63054e-07	-0.458078	0.063	0.149	0.00236819	1.63054e-07	3.3859e-17
B	CDKN1A	6.08952e-07	-0.35502	0.137	0.187	0.00884441	0.00187466	-0.446507	0.273	0.3	1	1.72261e-17	-0.58205	0.147	0.255	2.50192e-13	0.000703818	-0.460399	0.12	0.182	1	0.00187466	6.89046e-17
B	PICALM	2.44287e-07	-0.337942	0.331	0.393	0.00354802	1.1031e-10	-0.333977	0.327	0.39	1.60214e-06	6.7433e-17	-0.426004	0.271	0.389	9.79397e-13	0.0619917	-0.423045	0.369	0.383	1	0.0619917	2.69732e-16
B	GADD45B	6.75474e-17	-0.612853	0.126	0.212	9.81058e-13	0.000173994	-0.265313	0.36	0.305	1	0.0929664	-0.633504	0.302	0.32	1	0.0239015	-0.648662	0.196	0.233	1	0.0929664	2.7019e-16
B	VIM	8.01914e-11	-0.464523	0.373	0.458	1.1647e-06	1.14109e-13	-0.301761	0.248	0.334	1.65732e-09	1.45709e-16	-0.413664	0.2	0.32	2.11628e-12	3.7082e-15	-0.848677	0.224	0.404	5.38579e-11	8.01914e-11	5.82836e-16
B	MCL1	3.93204e-15	-0.477955	0.514	0.591	5.7109e-11	1.50894e-07	-0.346215	0.648	0.665	0.00219159	0.00256516	-0.354028	0.671	0.691	1	0.043647	-0.389323	0.614	0.588	1	0.043647	1.57282e-14
B	AGTRAP	9.12632e-11	-0.298049	0.108	0.172	1.32551e-06	7.23469e-15	-0.337135	0.098	0.163	1.05077e-10	3.21576e-08	-0.289597	0.109	0.171	0.000467057	0.000760493	-0.405404	0.103	0.156	1	0.000760493	2.89388e-14
B	CARHSP1	2.28984e-09	-0.303753	0.245	0.316	3.32577e-05	1.7773e-14	-0.310131	0.19	0.267	2.58135e-10	1.91077e-09	-0.291564	0.214	0.297	2.7752e-05	0.260197	-0.298286	0.241	0.252	1	0.260197	7.10919e-14
B	ENSBTAG00000047700	8.59592e-06	2.97128	0.172	0.133	0.124847	0.0265917	1.72336	0.118	0.102	1	0.000481502	0.632134	0.139	0.108	1	3.54118e-14	-1.59911	0.213	0.354	5.14321e-10	0.0265917	1.41647e-13
B	HNRNPUL1	1.40742e-09	-0.270249	0.307	0.378	2.04414e-05	4.95142e-14	-0.303647	0.294	0.372	7.19144e-10	6.20671e-12	-0.316884	0.316	0.41	9.01462e-08	0.220145	-0.286213	0.386	0.382	1	0.220145	1.98057e-13
B	B4GALT1	3.91711e-05	-0.286407	0.209	0.251	0.568921	2.0632e-09	-0.286689	0.232	0.289	2.9966e-05	7.17957e-14	-0.379712	0.194	0.29	1.04276e-09	0.0872989	-0.250327	0.211	0.235	1	0.0872989	2.87183e-13
B	ARHGEF1	4.19811e-11	-0.27545	0.258	0.341	6.09733e-07	9.1595e-12	-0.262199	0.212	0.283	1.33033e-07	8.50387e-14	-0.288846	0.184	0.288	1.2351e-09	0.0544757	-0.310846	0.266	0.29	1	0.0544757	3.40155e-13
B	RAB7A	3.43297e-13	-0.403921	0.241	0.322	4.98604e-09	1.09882e-13	-0.300621	0.248	0.324	1.59593e-09	3.75599e-09	-0.337651	0.266	0.343	5.45521e-05	0.150922	-0.366923	0.291	0.297	1	0.150922	4.39528e-13
B	RSPRY1	1.71637e-07	-0.304985	0.123	0.171	0.00249286	2.15135e-13	-0.46733	0.131	0.192	3.12462e-09	9.75828e-10	-0.41163	0.122	0.19	1.41729e-05	0.0199128	-0.374836	0.133	0.171	1	0.0199128	8.60539e-13
B	GNG11	9.08918e-05	-0.264172	0.244	0.29	1	0.000969339	-0.298775	0.303	0.33	1	8.43401e-07	-0.315132	0.165	0.227	0.0122496	3.92743e-13	-1.06452	0.308	0.447	5.7042e-09	0.000969339	1.57097e-12
B	H2AFJ	1.17405e-08	-0.433738	0.589	0.628	0.000170519	3.18355e-09	-0.341569	0.565	0.598	4.62378e-05	4.88714e-12	-0.364044	0.567	0.649	7.09808e-08	0.949307	-0.267924	0.639	0.558	1	0.949307	1.95486e-11
B	NDUFV3	4.30647e-06	-0.337816	0.302	0.345	0.0625472	8.2188e-10	-0.339454	0.321	0.371	1.1937e-05	1.43518e-11	-0.348995	0.355	0.438	2.08446e-07	0.145242	-0.359301	0.384	0.373	1	0.145242	5.74073e-11
B	CYLD	5.55606e-11	-0.264622	0.169	0.242	8.06963e-07	4.31634e-08	-0.251387	0.232	0.283	0.000626906	1.63271e-08	-0.250189	0.225	0.3	0.000237135	0.00128975	-0.338316	0.196	0.253	1	0.00128975	2.22243e-10
B	PFKFB3	2.58216e-08	-0.504923	0.164	0.112	0.000375033	9.68498e-05	-0.411728	0.143	0.11	1	5.41463e-05	-0.568495	0.177	0.132	0.78642	1.4519e-07	-0.641802	0.211	0.116	0.00210874	9.68498e-05	1.03286e-07
B	GCLC	5.4341e-06	-0.596133	0.08	0.119	0.0789248	0.000128999	-0.403122	0.106	0.136	1	1.01082e-07	-0.655583	0.091	0.144	0.00146812	0.0291521	-0.46078	0.116	0.148	1	0.0291521	4.04329e-07
B	BLK	0.160975	-0.455535	0.136	0.137	1	0.0412584	-0.418044	0.126	0.133	1	6.05234e-07	-0.588344	0.109	0.152	0.00879041	0.209839	-0.255772	0.169	0.133	1	0.209839	2.42093e-06
B	VMP1	0.00843656	-1.91447	0.263	0.285	1	7.57762e-07	-2.54015	0.315	0.348	0.0110057	1.94661e-06	-2.22208	0.346	0.397	0.0282725	0.0801852	-1.77631	0.428	0.419	1	0.0801852	3.03105e-06
B	IER2	0.908248	-0.561163	0.409	0.392	1	0.00513524	-0.533149	0.423	0.441	1	1.16854e-06	-0.682581	0.384	0.452	0.0169719	0.388245	-0.546934	0.401	0.345	1	0.908248	4.67417e-06
B	NFKBIA	0.59664	-1.49094	0.632	0.549	1	0.0685648	-1.55537	0.855	0.753	1	0.387135	-1.50532	0.818	0.735	1	4.47578e-06	-1.4419	0.734	0.693	0.0650062	0.59664	1.7903e-05
B	PIM1	0.00364701	-0.393433	0.295	0.252	1	6.27128e-06	-0.356478	0.523	0.444	0.091084	0.00644485	-0.361486	0.492	0.434	1	0.598793	-0.485307	0.354	0.319	1	0.598793	2.50849e-05
B	TOB1	0.00222062	-0.353613	0.118	0.145	1	7.69542e-05	-0.351144	0.107	0.139	1	0.000332413	-0.477835	0.103	0.14	1	0.411514	-0.507366	0.131	0.141	1	0.411514	0.000307781
B	CCNL1	0.0579686	-0.251947	0.252	0.271	1	9.78993e-05	-0.460551	0.297	0.327	1	0.00136315	-0.433261	0.293	0.334	1	0.415887	-0.341078	0.365	0.312	1	0.415887	0.00039154
B	H1-2	0.911869	-0.261396	0.183	0.18	1	0.000445486	-0.392646	0.14	0.169	1	0.0008151	-0.341013	0.159	0.198	1	0.0619718	-0.43902	0.226	0.185	1	0.911869	0.00178075
B	BAZ1A	0.00177799	-0.314449	0.373	0.394	1	0.00109886	-0.312272	0.596	0.507	1	0.943576	-0.302596	0.561	0.522	1	0.0471852	-0.263938	0.464	0.361	1	0.943576	0.00438819
B	SQSTM1	0.960215	-0.317481	0.557	0.542	1	0.00175176	-0.280646	0.638	0.652	1	0.00232033	-0.463923	0.652	0.691	1	0.270863	-0.643182	0.627	0.578	1	0.960215	0.00698867
B	METRNL	0.0583195	-0.652344	0.324	0.322	1	0.387843	-0.471452	0.422	0.379	1	0.013841	-0.557516	0.34	0.366	1	0.0728665	-0.276969	0.384	0.312	1	0.387843	0.054225
CD4	TPT1	0	0.649135	1	0.99	0	0	0.635208	1	0.99	0	3.60948e-300	0.533623	1	0.984	5.2424e-296	2.1025e-215	0.630435	0.998	0.995	3.05367e-211	2.1025e-215	0
CD4	FYB1	0	1.28535	0.834	0.289	0	0	1.12904	0.871	0.353	0	6.62291e-223	0.822812	0.798	0.411	9.61912e-219	1.22091e-168	1.14572	0.855	0.318	1.77325e-164	1.22091e-168	0
CD4	BOLA-DRA	0	-3.16366	0.129	0.611	0	0	-3.17419	0.111	0.561	0	2.76618e-161	-1.48791	0.192	0.496	4.0176e-157	3.59491e-141	-2.57466	0.132	0.571	5.22125e-137	3.59491e-141	0
CD4	CD3E	0	1.35949	0.88	0.28	0	0	1.08803	0.871	0.313	0	2.94998e-204	0.750712	0.8	0.364	4.28455e-200	8.73446e-135	0.937941	0.903	0.378	1.26859e-130	8.73446e-135	0
CD4	GIMAP7.1	3.99204e-300	1.05093	0.835	0.421	5.79804e-296	0	1.17229	0.861	0.38	0	1.30083e-196	0.849515	0.803	0.453	1.88933e-192	5.87987e-133	0.999725	0.875	0.407	8.53992e-129	5.87987e-133	0
CD4	ENSBTAG00000013919	0	-3.21759	0.15	0.632	0	0	-3.25503	0.127	0.578	0	1.3671e-167	-1.59655	0.217	0.518	1.98558e-163	3.92437e-127	-2.52203	0.161	0.564	5.69975e-123	3.92437e-127	0
CD4	UBA52	1.56926e-209	0.458879	0.999	0.949	2.2792e-205	0	0.455837	0.999	0.942	0	1.59498e-150	0.390107	0.998	0.936	2.31655e-146	5.19711e-125	0.47941	0.999	0.959	7.54828e-121	5.19711e-125	0
CD4	SAMHD1	0	1.48686	0.825	0.352	0	0	1.447	0.819	0.358	0	5.07604e-279	1.31967	0.774	0.391	7.37244e-275	8.18525e-118	1.18874	0.838	0.421	1.18883e-113	8.18525e-118	0
CD4	GPR132	0	1.3333	0.747	0.243	0	0	1.10537	0.79	0.338	0	2.52589e-222	0.892505	0.746	0.368	3.66861e-218	1.50004e-112	0.834221	0.77	0.305	2.17866e-108	1.50004e-112	0
CD4	CD4	9.57175e-295	1.17226	0.376	0.033	1.3902e-290	0	1.05128	0.347	0.031	0	7.4103e-199	0.906512	0.307	0.026	1.07627e-194	5.78717e-112	0.850815	0.389	0.056	8.40528e-108	5.78717e-112	0
CD4	LYN	0	-2.12551	0.066	0.553	0	0	-2.06764	0.051	0.509	0	2.89773e-191	-1.29585	0.155	0.494	4.20866e-187	8.27597e-108	-1.96567	0.077	0.447	1.202e-103	8.27597e-108	0
CD4	NSD3	4.06168e-226	0.832282	0.844	0.575	5.89919e-222	0	0.825544	0.914	0.647	0	2.60198e-160	0.618642	0.899	0.692	3.77911e-156	3.31805e-107	0.899251	0.891	0.534	4.81914e-103	3.31805e-107	0
CD4	CD74	0	-3.04821	0.162	0.63	0	0	-3.0583	0.138	0.58	0	3.87181e-182	-1.68368	0.247	0.553	5.62342e-178	1.51033e-100	-2.50318	0.227	0.548	2.19361e-96	1.51033e-100	0
CD4	SLK	8.0481e-261	1.39122	0.575	0.203	1.16891e-256	0	1.37713	0.602	0.222	0	1.15974e-160	1.12232	0.547	0.249	1.6844e-156	3.6428e-98	1.23888	0.596	0.226	5.2908e-94	3.6428e-98	0
CD4	MS4A1	7.41888e-308	-2.44175	0.045	0.445	1.07752e-303	0	-2.53972	0.043	0.481	0	6.07263e-147	-1.24935	0.139	0.421	8.81989e-143	3.74925e-97	-2.0714	0.053	0.393	5.44541e-93	3.74925e-97	0
CD4	FYN	2.79856e-250	0.964975	0.697	0.284	4.06463e-246	0	0.934315	0.731	0.333	0	1.06699e-146	0.720409	0.692	0.38	1.54969e-142	8.59558e-96	0.734099	0.767	0.328	1.24842e-91	8.59558e-96	0
CD4	GIMAP7.2	3.58756e-235	0.821592	0.926	0.627	5.21057e-231	0	0.839505	0.929	0.57	0	1.93048e-118	0.584246	0.879	0.643	2.80384e-114	4.10484e-87	0.750328	0.931	0.579	5.96187e-83	4.10484e-87	0
CD4	IL7R	5.7056e-292	1.2086	0.776	0.319	8.28681e-288	0	1.14952	0.824	0.338	0	9.65447e-191	0.927882	0.769	0.383	1.40221e-186	3.75474e-86	0.952677	0.806	0.412	5.45338e-82	3.75474e-86	0
CD4	ENSBTAG00000037510	9.37966e-225	0.822267	0.895	0.589	1.3623e-220	0	0.881309	0.906	0.592	0	2.97231e-148	0.689053	0.87	0.637	4.31699e-144	2.69076e-84	0.738879	0.898	0.545	3.90806e-80	2.69076e-84	0
CD4	BLA-DQB	0	-2.83031	0.171	0.608	0	0	-2.81797	0.162	0.582	0	1.76578e-147	-1.41851	0.25	0.527	2.56462e-143	5.38059e-84	-2.0274	0.159	0.47	7.81477e-80	5.38059e-84	0
CD4	GIMAP7	6.68333e-285	1.05753	0.857	0.461	9.70687e-281	0	1.07504	0.833	0.399	0	2.31357e-152	0.76896	0.77	0.452	3.36023e-148	1.13215e-80	0.72504	0.875	0.476	1.64434e-76	1.13215e-80	0
CD4	CD19	8.83907e-196	-1.2732	0.034	0.321	1.28379e-191	0	-1.38758	0.028	0.361	0	1.22341e-116	-0.893559	0.12	0.357	1.77688e-112	2.84307e-72	-1.35509	0.062	0.345	4.12927e-68	2.84307e-72	0
CD4	BASP1	2.11814e-211	-2.75866	0.051	0.363	3.07639e-207	0	-3.07255	0.042	0.427	0	1.12733e-151	-2.33872	0.116	0.38	1.63733e-147	5.77671e-71	-2.00679	0.054	0.329	8.39009e-67	5.77671e-71	0
CD4	ENSBTAG00000037605	0	-2.16235	0.051	0.48	0	0	-2.28991	0.054	0.468	0	4.39813e-123	-1.0966	0.118	0.361	6.38785e-119	1.9212e-70	-1.52476	0.054	0.328	2.79035e-66	1.9212e-70	0
CD4	CD79B	3.72491e-251	-1.70407	0.037	0.381	5.41005e-247	0	-1.75777	0.023	0.373	0	6.32131e-154	-1.30055	0.083	0.336	9.18107e-150	2.95849e-59	-1.16576	0.03	0.259	4.29691e-55	2.95849e-59	0
CD4	AOPEP	6.16383e-204	1.19778	0.557	0.227	8.95235e-200	0	1.29721	0.57	0.21	0	9.31691e-177	1.13531	0.497	0.183	1.35319e-172	4.36228e-52	0.595006	0.536	0.241	6.33577e-48	4.36228e-52	0
CD4	ENSBTAG00000009656	2.05356e-224	-1.65813	0.03	0.345	2.9826e-220	0	-1.83183	0.027	0.37	0	2.94894e-108	-1.01726	0.105	0.324	4.28304e-104	1.10012e-49	-1.1995	0.021	0.215	1.59781e-45	1.10012e-49	0
CD4	LGMN	3.16704e-180	0.60796	0.638	0.293	4.5998e-176	0	1.0808	0.679	0.268	0	1.15203e-221	0.996398	0.68	0.318	1.67321e-217	8.61439e-42	0.411405	0.72	0.417	1.25115e-37	8.61439e-42	0
CD4	IFI30	5.27131e-208	-1.48415	0.083	0.401	7.65604e-204	0	-2.34241	0.109	0.474	0	2.30753e-108	-1.11019	0.184	0.416	3.35146e-104	3.71485e-41	-1.19177	0.123	0.322	5.39545e-37	3.71485e-41	0
CD4	CD81	7.584e-168	-1.31028	0.509	0.701	1.1015e-163	0	-1.50962	0.509	0.74	0	5.26925e-124	-1.11646	0.625	0.741	7.65306e-120	1.11553e-13	-0.851517	0.556	0.56	1.6202e-09	1.11553e-13	0
CD4	ENSBTAG00000027204	1.5429e-230	1.00493	0.813	0.433	2.24091e-226	2.93421e-298	0.987141	0.792	0.424	4.26165e-294	9.88264e-122	0.733941	0.733	0.449	1.43536e-117	1.22361e-35	0.548659	0.822	0.546	1.77718e-31	1.22361e-35	1.17368e-297
CD4	CD40	1.22072e-94	-0.657088	0.013	0.161	1.77298e-90	8.75498e-296	-1.59804	0.032	0.342	1.27157e-291	2.62057e-114	-0.863232	0.083	0.296	3.80612e-110	1.1691e-28	-0.594897	0.022	0.147	1.698e-24	1.1691e-28	3.50199e-295
CD4	ETS1	3.94312e-193	0.729985	0.901	0.638	5.72698e-189	2.93928e-295	0.772911	0.922	0.654	4.26901e-291	2.99511e-128	0.574646	0.908	0.72	4.35009e-124	3.66156e-136	1.01004	0.933	0.561	5.31804e-132	2.99511e-128	1.17571e-294
CD4	ENSBTAG00000000432	5.54401e-190	0.942154	0.593	0.249	8.05213e-186	6.04427e-279	0.928198	0.606	0.233	8.7787e-275	1.36047e-124	0.688739	0.588	0.292	1.97595e-120	3.04124e-54	0.546425	0.667	0.333	4.4171e-50	3.04124e-54	2.41771e-278
CD4	CD83	5.89925e-84	-0.989045	0.03	0.18	8.56806e-80	6.43906e-274	-2.28575	0.091	0.404	9.35209e-270	4.6213e-89	-1.17276	0.15	0.35	6.71197e-85	3.08323e-43	-1.28584	0.079	0.28	4.47808e-39	3.08323e-43	2.57562e-273
CD4	TNFRSF13C	2.95434e-233	-1.72153	0.026	0.345	4.29088e-229	5.36863e-268	-1.53918	0.017	0.29	7.7974e-264	1.67336e-104	-1.04047	0.099	0.307	2.43039e-100	8.09221e-60	-1.17928	0.032	0.266	1.17531e-55	8.09221e-60	2.14745e-267
CD4	SUB1	3.70595e-163	0.6558	0.879	0.661	5.38253e-159	9.30596e-267	0.729753	0.914	0.686	1.3516e-262	4.63964e-239	0.840161	0.918	0.687	6.73862e-235	2.64931e-34	0.304668	0.919	0.675	3.84785e-30	2.64931e-34	3.72238e-266
CD4	GIMAP7.3	3.49247e-188	0.762716	0.843	0.533	5.07246e-184	6.11394e-265	0.760381	0.86	0.507	8.87989e-261	5.37092e-134	0.628691	0.839	0.561	7.80072e-130	3.04124e-62	0.55055	0.891	0.542	4.41709e-58	3.04124e-62	2.44558e-264
CD4	CYBA	2.76158e-256	-1.6208	0.457	0.721	4.01091e-252	4.22077e-257	-1.51399	0.385	0.648	6.13024e-253	1.33266e-86	-0.986872	0.425	0.605	1.93556e-82	1.90972e-39	-1.22457	0.434	0.565	2.77368e-35	1.90972e-39	1.68831e-256
CD4	RPL32	2.36697e-175	0.462222	0.999	0.937	3.43778e-171	3.75591e-254	0.461047	0.999	0.922	5.45508e-250	1.29712e-106	0.359469	0.997	0.926	1.88393e-102	7.64038e-131	0.570889	0.999	0.945	1.10969e-126	1.29712e-106	1.50236e-253
CD4	LTB	4.4565e-173	0.819269	0.73	0.412	6.47263e-169	1.32605e-251	0.862153	0.785	0.467	1.92595e-247	1.27984e-93	0.567985	0.758	0.531	1.85884e-89	5.57248e-155	1.14496	0.816	0.347	8.09347e-151	1.27984e-93	5.30419e-251
CD4	PTGER4	5.52277e-215	0.915475	0.454	0.123	8.02127e-211	1.62668e-249	0.83787	0.533	0.198	2.36259e-245	4.91909e-131	0.671689	0.496	0.21	7.14449e-127	5.02923e-78	0.634228	0.526	0.181	7.30445e-74	5.02923e-78	6.50672e-249
CD4	ITM2B	1.15301e-194	0.790996	0.716	0.368	1.67463e-190	1.47803e-248	0.771035	0.71	0.354	2.1467e-244	2.16675e-110	0.544818	0.674	0.389	3.14699e-106	3.01992e-56	0.410037	0.733	0.373	4.38613e-52	3.01992e-56	5.91214e-248
CD4	NAPSA	8.16908e-183	-1.1926	0.023	0.288	1.18648e-178	2.67567e-248	-1.12308	0.017	0.276	3.88614e-244	6.44932e-62	-0.62792	0.072	0.21	9.367e-58	7.709e-53	-1.08581	0.023	0.228	1.11966e-48	7.709e-53	1.07027e-247
CD4	SLA	4.09539e-109	0.484495	0.527	0.277	5.94815e-105	7.36754e-247	0.822671	0.592	0.255	1.07006e-242	1.33377e-141	0.670381	0.588	0.295	1.93716e-137	2.29133e-74	0.629696	0.639	0.281	3.32793e-70	2.29133e-74	2.94702e-246
CD4	RPS27A	2.474e-199	0.469299	0.999	0.939	3.59323e-195	1.35953e-244	0.427244	0.999	0.928	1.97458e-240	1.13711e-108	0.346469	0.997	0.925	1.65154e-104	3.69692e-46	0.310774	0.999	0.95	5.3694e-42	3.69692e-46	5.43811e-244
CD4	EPB41	6.43737e-182	0.78845	0.679	0.336	9.34963e-178	2.29785e-243	0.771491	0.669	0.322	3.33739e-239	1.40028e-81	0.479548	0.617	0.373	2.03376e-77	2.59343e-71	0.610048	0.705	0.328	3.76669e-67	2.59343e-71	9.19139e-243
CD4	SMAP2	1.16437e-96	-0.848289	0.125	0.333	1.69114e-92	9.68422e-243	-1.24063	0.111	0.413	1.40654e-238	6.40894e-103	-0.881629	0.167	0.386	9.30834e-99	5.15644e-18	-0.684446	0.129	0.248	7.48922e-14	5.15644e-18	3.87369e-242
CD4	ENSBTAG00000048782	5.17472e-225	0.387894	0.999	0.983	7.51576e-221	3.61324e-241	0.319464	1	0.99	5.24787e-237	1.92695e-177	0.336828	1	0.979	2.79871e-173	9.47008e-69	0.329044	0.996	0.985	1.37543e-64	9.47008e-69	1.4453e-240
CD4	CD79A	1.06789e-165	-1.19075	0.068	0.337	1.551e-161	1.634e-239	-1.08339	0.044	0.315	2.37323e-235	4.45435e-119	-0.875044	0.067	0.273	6.46949e-115	3.32545e-20	-0.597653	0.062	0.177	4.82989e-16	3.32545e-20	6.53601e-239
CD4	RPL37	4.58487e-158	0.471198	0.998	0.9	6.65906e-154	7.55864e-237	0.478287	0.998	0.897	1.09782e-232	1.88213e-89	0.34655	0.997	0.899	2.73361e-85	1.51602e-160	0.789925	0.998	0.914	2.20186e-156	1.88213e-89	3.02346e-236
CD4	ENSBTAG00000034609	1.2859e-236	1.21491	0.645	0.275	1.86764e-232	8.79839e-205	0.946748	0.585	0.279	1.27788e-200	1.74688e-73	0.608438	0.564	0.353	2.53717e-69	3.09441e-75	0.919139	0.675	0.33	4.49432e-71	1.74688e-73	5.14359e-236
CD4	GRB2	6.35232e-97	-0.997111	0.368	0.559	9.22612e-93	5.14829e-236	-1.32508	0.418	0.661	7.47737e-232	3.58503e-79	-0.836387	0.512	0.658	5.20689e-75	1.77827e-10	-0.840089	0.465	0.485	2.58276e-06	1.77827e-10	2.05932e-235
CD4	CD5	1.78816e-166	0.822569	0.446	0.153	2.59712e-162	4.39619e-235	0.8296	0.475	0.162	6.38503e-231	2.20604e-159	0.772279	0.459	0.156	3.20405e-155	3.15792e-78	0.581458	0.497	0.159	4.58656e-74	3.15792e-78	1.75848e-234
CD4	IRF5	4.91377e-154	-0.924778	0.025	0.257	7.13676e-150	1.0525e-234	-0.95928	0.035	0.299	1.52864e-230	6.32522e-83	-0.674522	0.08	0.249	9.18676e-79	2.58668e-28	-0.7085	0.04	0.175	3.75689e-24	2.58668e-28	4.20998e-234
CD4	BANK1	1.31796e-187	-1.2313	0.016	0.28	1.9142e-183	4.57278e-234	-0.994033	0.015	0.259	6.6415e-230	2.94982e-82	-0.72921	0.061	0.221	4.28432e-78	8.60639e-41	-0.893446	0.022	0.188	1.24999e-36	8.60639e-41	1.82911e-233
CD4	GIMAP4	1.74941e-149	0.695113	0.725	0.409	2.54084e-145	7.24214e-229	0.777267	0.723	0.379	1.05185e-224	1.55645e-90	0.539647	0.707	0.456	2.26059e-86	1.06295e-41	0.374237	0.75	0.441	1.54384e-37	1.06295e-41	2.89686e-228
CD4	F2R	2.64772e-199	0.750313	0.635	0.26	3.84555e-195	4.32096e-228	0.6793	0.666	0.298	6.27576e-224	1.24922e-106	0.475043	0.655	0.358	1.81437e-102	1.72012e-56	0.410182	0.73	0.358	2.49831e-52	1.72012e-56	1.72838e-227
CD4	RPS14	3.46565e-159	0.458797	0.998	0.928	5.03351e-155	3.51434e-227	0.433707	0.999	0.921	5.10423e-223	5.67119e-92	0.332258	0.996	0.917	8.23684e-88	1.45801e-110	0.533843	0.999	0.941	2.11762e-106	5.67119e-92	1.40574e-226
CD4	SOD1	2.17927e-184	0.874609	0.879	0.657	3.16517e-180	2.25787e-224	0.785594	0.912	0.71	3.27933e-220	2.6807e-185	0.896338	0.906	0.72	3.89345e-181	6.01547e-42	0.479031	0.899	0.659	8.73687e-38	6.01547e-42	9.03147e-224
CD4	UBD	2.85353e-106	0.495328	0.988	0.857	4.14447e-102	3.11153e-224	0.576892	0.995	0.904	4.51918e-220	3.46213e-80	0.415401	0.993	0.903	5.0284e-76	1.97906e-21	0.331245	0.996	0.937	2.87439e-17	1.97906e-21	1.24461e-223
CD4	ENSBTAG00000047121	6.35133e-125	-2.07987	0.042	0.251	9.22467e-121	9.05958e-223	-2.51417	0.03	0.277	1.31581e-218	3.56326e-111	-1.82172	0.09	0.3	5.17528e-107	3.79655e-59	-1.83871	0.079	0.33	5.51411e-55	3.79655e-59	3.62383e-222
CD4	BOLA-DOB	4.65416e-190	-1.22001	0.041	0.327	6.7597e-186	5.10588e-221	-1.01115	0.04	0.295	7.41577e-217	3.24226e-76	-0.716961	0.11	0.284	4.70907e-72	2.20004e-42	-0.901884	0.049	0.236	3.19534e-38	2.20004e-42	2.04235e-220
CD4	RPLP1	4.90674e-128	0.385085	1	0.969	7.12655e-124	1.50045e-220	0.397147	1	0.961	2.17925e-216	3.92522e-82	0.287126	1	0.962	5.70099e-78	1.2748e-117	0.527574	1	0.973	1.85152e-113	3.92522e-82	6.00179e-220
CD4	YWHAQ	8.62881e-167	-1.12644	0.118	0.416	1.25325e-162	2.17653e-220	-1.22994	0.122	0.419	3.16119e-216	1.17133e-78	-0.819195	0.191	0.397	1.70124e-74	3.79246e-42	-1.08363	0.132	0.347	5.50816e-38	3.79246e-42	8.7061e-220
CD4	BOLA-DMB	6.08664e-167	-1.07585	0.033	0.286	8.84024e-163	6.73132e-220	-0.988995	0.022	0.261	9.77657e-216	8.60764e-54	-0.493781	0.055	0.171	1.25017e-49	8.21928e-26	-0.576542	0.027	0.144	1.19377e-21	8.21928e-26	2.69253e-219
CD4	KLF13	1.19278e-133	0.595466	0.829	0.586	1.7324e-129	9.58868e-219	0.691507	0.804	0.495	1.39266e-214	5.80252e-63	0.392922	0.751	0.549	8.42757e-59	6.24314e-61	0.543306	0.824	0.469	9.06754e-57	6.24314e-61	3.83547e-218
CD4	PDCD4	9.88622e-140	1.05737	0.714	0.475	1.43587e-135	6.7398e-218	1.01444	0.73	0.443	9.78888e-214	6.76743e-104	0.911077	0.71	0.502	9.82902e-100	2.79604e-60	0.871519	0.753	0.466	4.06097e-56	2.79604e-60	2.69592e-217
CD4	DNASE2	1.54737e-152	-0.966796	0.039	0.28	2.2474e-148	7.52923e-218	-0.966721	0.026	0.268	1.09355e-213	3.70645e-74	-0.614034	0.065	0.216	5.38325e-70	1.87234e-33	-0.714104	0.033	0.181	2.71939e-29	1.87234e-33	3.01169e-217
CD4	PNP	1.67413e-132	-2.1095	0.138	0.384	2.43151e-128	1.44873e-216	-2.26526	0.112	0.387	2.10414e-212	7.67391e-87	-1.59432	0.185	0.384	1.11456e-82	2.56517e-39	-1.57461	0.171	0.365	3.72565e-35	2.56517e-39	5.79492e-216
CD4	CCS	7.31891e-175	0.859664	0.64	0.341	1.063e-170	3.12202e-216	0.848028	0.625	0.339	4.53442e-212	5.61137e-126	0.71333	0.617	0.358	8.14995e-122	3.94178e-39	0.321046	0.623	0.354	5.72504e-35	3.94178e-39	1.24881e-215
CD4	VPREB3	2.45709e-175	-1.74203	0.027	0.284	3.56867e-171	3.41885e-215	-1.47559	0.019	0.251	4.96554e-211	3.48148e-80	-1.11897	0.057	0.212	5.0565e-76	1.05978e-34	-1.08482	0.018	0.159	1.53922e-30	1.05978e-34	1.36754e-214
CD4	RPS29.1	2.34505e-163	0.466975	0.995	0.892	3.40594e-159	6.74983e-215	0.446365	0.997	0.883	9.80345e-211	7.6229e-114	0.369968	0.995	0.885	1.10715e-109	3.92938e-168	0.828736	0.997	0.867	5.70703e-164	7.6229e-114	2.69993e-214
CD4	IQSEC1	4.92588e-121	-0.822238	0.027	0.221	7.15435e-117	1.00613e-214	-0.949849	0.039	0.287	1.4613e-210	6.3907e-98	-0.784941	0.091	0.286	9.28186e-94	1.80348e-37	-0.87339	0.044	0.215	2.61937e-33	1.80348e-37	4.02452e-214
CD4	ENSBTAG00000001219	1.45292e-129	-1.35122	0.097	0.336	2.11022e-125	2.0466e-213	-1.42084	0.088	0.355	2.97249e-209	3.99996e-110	-1.20203	0.126	0.345	5.80954e-106	1.69612e-63	-1.3798	0.101	0.364	2.46344e-59	1.69612e-63	8.18642e-213
CD4	ENSBTAG00000050052	1.30834e-147	0.666809	0.704	0.407	1.90023e-143	1.22319e-212	0.709311	0.738	0.414	1.77656e-208	3.82204e-90	0.503556	0.739	0.487	5.55113e-86	1.65269e-80	0.68646	0.791	0.406	2.40037e-76	1.65269e-80	4.89276e-212
CD4	IFI47	1.0089e-160	0.755364	0.518	0.211	1.46532e-156	1.01542e-211	0.744428	0.542	0.223	1.47479e-207	1.82503e-107	0.594352	0.627	0.352	2.65067e-103	6.80048e-64	0.555135	0.683	0.322	9.87701e-60	6.80048e-64	4.06166e-211
CD4	CD247	6.85458e-188	0.827522	0.541	0.204	9.95559e-184	9.61438e-210	0.686478	0.548	0.231	1.39639e-205	7.60333e-97	0.505641	0.533	0.277	1.10431e-92	1.83295e-85	0.630387	0.622	0.238	2.66218e-81	1.83295e-85	3.84575e-209
CD4	S100A10	1.56102e-111	0.590454	0.651	0.375	2.26722e-107	5.66913e-205	0.969894	0.537	0.236	8.23384e-201	2.52889e-98	0.817843	0.505	0.264	3.67296e-94	6.64571e-36	0.393751	0.637	0.35	9.65222e-32	6.64571e-36	2.26765e-204
CD4	ENSBTAG00000054649	7.86941e-143	0.663774	0.776	0.473	1.14295e-138	6.32032e-204	0.679627	0.786	0.45	9.17963e-200	1.07388e-87	0.510832	0.762	0.517	1.5597e-83	5.84359e-60	0.555783	0.829	0.476	8.48723e-56	5.84359e-60	2.52813e-203
CD4	PLEK	2.92445e-87	-1.19312	0.017	0.159	4.24747e-83	9.67395e-204	-2.93462	0.027	0.254	1.40504e-199	6.23474e-89	-2.06946	0.024	0.163	9.05533e-85	2.56032e-31	-1.24668	0.02	0.151	3.71861e-27	2.56032e-31	3.86958e-203
CD4	BOLA-DMA	1.71288e-154	-0.957978	0.019	0.246	2.48779e-150	2.05065e-203	-0.839083	0.016	0.236	2.97837e-199	2.10458e-61	-0.488868	0.045	0.166	3.05669e-57	9.83736e-33	-0.553822	0.014	0.147	1.42878e-28	9.83736e-33	8.20261e-203
CD4	ENSBTAG00000000715	1.38805e-157	0.756925	0.627	0.297	2.016e-153	1.00497e-201	0.708244	0.639	0.306	1.45962e-197	2.67698e-94	0.551981	0.628	0.367	3.88805e-90	3.18108e-46	0.421599	0.658	0.344	4.62021e-42	3.18108e-46	4.01988e-201
CD4	RPL35A	3.46769e-132	0.423102	0.998	0.925	5.03647e-128	3.18604e-199	0.40734	0.998	0.918	4.62741e-195	6.16791e-81	0.319895	0.997	0.926	8.95827e-77	2.2709e-121	0.565648	0.999	0.945	3.29825e-117	6.16791e-81	1.27442e-198
CD4	LAPTM5	2.19622e-85	0.450889	0.9	0.729	3.18979e-81	1.11749e-198	0.6083	0.905	0.666	1.62304e-194	2.11641e-80	0.426811	0.889	0.698	3.07387e-76	8.28722e-36	0.412599	0.906	0.649	1.20364e-31	8.28722e-36	4.46995e-198
CD4	NUCB1	2.27792e-174	0.745312	0.673	0.35	3.30845e-170	3.84185e-198	0.634223	0.71	0.417	5.5799e-194	1.38487e-117	0.511353	0.725	0.46	2.01139e-113	3.04309e-61	0.461596	0.781	0.423	4.41979e-57	3.04309e-61	1.53674e-197
CD4	SPIB	1.01709e-122	-0.745777	0.009	0.189	1.47723e-118	6.07887e-198	-0.86562	0.009	0.216	8.82895e-194	8.50976e-70	-0.548966	0.03	0.151	1.23596e-65	2.24182e-22	-0.403682	0.012	0.106	3.25602e-18	2.24182e-22	2.43155e-197
CD4	BCL2A1	1.13078e-59	-1.46257	0.284	0.441	1.64234e-55	1.62048e-196	-2.08285	0.36	0.608	2.35359e-192	1.86415e-38	-1.36812	0.43	0.539	2.70749e-34	7.47881e-63	-1.84747	0.352	0.57	1.08622e-58	1.86415e-38	6.48192e-196
CD4	RPLP2	3.09456e-148	0.424478	0.998	0.926	4.49453e-144	2.43285e-195	0.40805	0.998	0.906	3.53348e-191	4.51529e-77	0.302291	0.997	0.912	6.55801e-73	1.24181e-113	0.5631	0.997	0.932	1.8036e-109	4.51529e-77	9.73142e-195
CD4	MARCKS	9.63503e-53	-1.4757	0.052	0.167	1.39939e-48	2.6762e-191	-2.06783	0.143	0.411	3.88692e-187	9.24507e-80	-1.89055	0.168	0.356	1.34275e-75	4.50184e-09	-1.45722	0.106	0.175	6.53847e-05	4.50184e-09	1.07048e-190
CD4	TNFRSF25	3.85891e-117	0.646387	0.34	0.115	5.60468e-113	2.72585e-190	0.779844	0.475	0.195	3.95902e-186	2.44903e-97	0.621777	0.487	0.252	3.55697e-93	5.48541e-52	0.447654	0.428	0.166	7.96701e-48	5.48541e-52	1.09034e-189
CD4	MPP7	1.9855e-105	0.522975	0.216	0.046	2.88375e-101	1.41056e-189	0.75509	0.309	0.071	2.04869e-185	1.48334e-126	0.705647	0.348	0.102	2.15441e-122	9.90725e-77	0.664085	0.354	0.08	1.43893e-72	9.90725e-77	5.64222e-189
CD4	RPS25	3.56299e-135	0.435605	0.998	0.905	5.17488e-131	6.32645e-189	0.399459	0.998	0.904	9.18854e-185	2.86422e-77	0.313364	0.995	0.898	4.16e-73	5.74319e-136	0.623644	0.997	0.919	8.34141e-132	2.86422e-77	2.53058e-188
CD4	SYNGR2	1.26074e-85	-0.995245	0.274	0.463	1.8311e-81	6.81538e-189	-1.30944	0.306	0.54	9.89866e-185	2.39096e-63	-0.81312	0.428	0.567	3.47263e-59	6.51299e-08	-0.691167	0.303	0.356	0.000945947	6.51299e-08	2.72615e-188
CD4	ITM2C	6.29291e-100	-1.49502	0.151	0.356	9.13983e-96	2.01652e-188	-1.62065	0.122	0.371	2.9288e-184	2.74382e-62	-0.975941	0.17	0.334	3.98513e-58	1.64824e-15	-0.979335	0.145	0.25	2.3939e-11	1.64824e-15	8.0661e-188
CD4	LMO2	1.96582e-184	-1.20045	0.015	0.273	2.85516e-180	3.12641e-162	-0.930323	0.009	0.184	4.5408e-158	1.86371e-48	-0.548004	0.068	0.184	2.70686e-44	1.34141e-39	-0.797068	0.022	0.184	1.94826e-35	1.34141e-39	7.86328e-184
CD4	PHGDH	3.17795e-75	-1.02074	0.265	0.442	4.61565e-71	1.07447e-183	-1.32632	0.234	0.488	1.56055e-179	1.26764e-75	-1.0466	0.329	0.501	1.84112e-71	1.82641e-18	-0.807473	0.32	0.424	2.65268e-14	1.82641e-18	4.29786e-183
CD4	GUCY1B1	3.33689e-140	0.703608	0.314	0.081	4.8465e-136	2.32556e-182	0.700454	0.342	0.096	3.37764e-178	3.57913e-104	0.560111	0.322	0.101	5.19833e-100	6.24941e-42	0.434612	0.336	0.121	9.07664e-38	6.24941e-42	9.30223e-182
CD4	PLA2G7	7.66809e-182	1.2025	0.277	0.037	1.11371e-177	3.37613e-166	0.952763	0.268	0.059	4.90349e-162	1.27527e-82	0.741535	0.236	0.065	1.8522e-78	4.54412e-57	0.821555	0.289	0.072	6.59988e-53	4.54412e-57	3.06723e-181
CD4	KIF22	1.21255e-117	0.672284	0.268	0.068	1.76111e-113	1.54041e-181	0.732518	0.327	0.087	2.23729e-177	2.4705e-100	0.614638	0.29	0.086	3.58815e-96	1.16336e-45	0.379937	0.31	0.098	1.68966e-41	1.16336e-45	6.16164e-181
CD4	RPS18	3.23451e-119	0.408963	0.998	0.918	4.6978e-115	4.68282e-181	0.410829	0.999	0.92	6.80133e-177	2.47914e-91	0.331445	0.998	0.926	3.6007e-87	1.53319e-60	0.384406	0.998	0.941	2.2268e-56	1.53319e-60	1.87313e-180
CD4	GIMAP8	8.85965e-111	0.584586	0.675	0.413	1.28677e-106	3.5658e-179	0.652555	0.712	0.419	5.17896e-175	4.75621e-74	0.445378	0.708	0.48	6.90792e-70	2.12667e-63	0.572232	0.766	0.409	3.08878e-59	2.12667e-63	1.42632e-178
CD4	CXXC5	4.65899e-157	-1.06445	0.049	0.303	6.76672e-153	8.17383e-179	-0.971652	0.033	0.246	1.18717e-174	2.04751e-89	-0.781744	0.083	0.263	2.97381e-85	8.27697e-30	-0.783733	0.067	0.221	1.20215e-25	8.27697e-30	3.26953e-178
CD4	ENSBTAG00000000682	2.13097e-137	0.665966	0.55	0.264	3.09502e-133	6.86306e-178	0.618972	0.608	0.316	9.96791e-174	1.38417e-66	0.314389	0.553	0.348	2.01037e-62	1.11583e-68	0.56391	0.627	0.289	1.62063e-64	1.38417e-66	2.74522e-177
CD4	FKBP5	1.33964e-122	0.663959	0.453	0.201	1.94569e-118	2.82847e-177	0.749608	0.491	0.223	4.10807e-173	3.44675e-97	0.591853	0.468	0.236	5.00606e-93	1.13867e-62	0.598137	0.496	0.199	1.6538e-58	1.13867e-62	1.13139e-176
CD4	JSP.1	7.40002e-177	0.46758	0.998	0.976	1.07478e-172	2.41721e-176	0.378357	1	0.984	3.51076e-172	1.35813e-90	0.295126	0.999	0.984	1.97255e-86	4.13321e-82	0.464681	0.997	0.981	6.00308e-78	4.13321e-82	2.96001e-176
CD4	SSR2	3.40611e-85	0.427056	0.905	0.747	4.94703e-81	2.08451e-176	0.541758	0.901	0.702	3.02754e-172	5.12692e-69	0.363605	0.893	0.715	7.44634e-65	1.0193e-36	0.349379	0.903	0.618	1.48043e-32	1.0193e-36	8.33803e-176
CD4	RPL13A	5.85297e-126	0.396793	0.998	0.925	8.50086e-122	6.38326e-175	0.377851	0.998	0.912	9.27105e-171	1.0744e-96	0.338248	0.998	0.914	1.56047e-92	7.13218e-111	0.527213	0.997	0.922	1.03588e-106	1.0744e-96	2.55331e-174
CD4	RPL37A	2.26178e-128	0.412976	0.996	0.914	3.285e-124	2.39272e-174	0.397473	0.997	0.896	3.47518e-170	2.02728e-99	0.338991	0.996	0.901	2.94441e-95	3.10773e-173	0.88766	0.996	0.889	4.51367e-169	2.02728e-99	9.57086e-174
CD4	ADD1	7.74883e-148	0.682549	0.737	0.461	1.12544e-143	1.0815e-172	0.617449	0.747	0.488	1.57078e-168	8.41869e-81	0.442986	0.726	0.506	1.22273e-76	8.78865e-54	0.460386	0.777	0.447	1.27646e-49	8.78865e-54	4.32602e-172
CD4	RPL30	1.47603e-127	0.394787	0.997	0.923	2.14379e-123	1.66935e-171	0.385618	0.998	0.91	2.42457e-167	1.2123e-54	0.275363	0.996	0.909	1.76075e-50	1.58153e-61	0.388024	0.999	0.922	2.29702e-57	1.2123e-54	6.67741e-171
CD4	BHLHE40	1.26447e-99	-1.00386	0.034	0.206	1.83652e-95	1.81638e-171	-1.18668	0.103	0.347	2.63812e-167	1.8717e-52	-1.07065	0.199	0.349	2.71845e-48	1.06106e-24	-1.12254	0.108	0.25	1.54108e-20	1.06106e-24	7.26554e-171
CD4	SLC37A3	7.39624e-148	0.675701	0.377	0.116	1.07423e-143	3.47074e-169	0.650788	0.369	0.122	5.0409e-165	3.22299e-93	0.456766	0.38	0.156	4.68106e-89	3.26495e-74	0.505819	0.501	0.169	4.74202e-70	3.26495e-74	1.38829e-168
CD4	PTPRC	2.68403e-140	0.630748	0.85	0.64	3.89828e-136	7.33632e-169	0.592666	0.835	0.622	1.06553e-164	3.48641e-86	0.461883	0.822	0.624	5.06366e-82	9.7618e-57	0.550054	0.87	0.562	1.4178e-52	9.7618e-57	2.93453e-168
CD4	PXDC1	5.79563e-144	-1.02488	0.035	0.262	8.41757e-140	2.23311e-167	-0.896216	0.025	0.222	3.24337e-163	6.48129e-45	-0.537768	0.084	0.199	9.41342e-41	5.76269e-31	-0.753439	0.039	0.182	8.36973e-27	5.76269e-31	8.93243e-167
CD4	PLAC8B	5.31503e-109	0.635874	0.877	0.653	7.71955e-105	9.08771e-167	0.716327	0.863	0.633	1.3199e-162	1.5364e-141	0.873419	0.891	0.688	2.23147e-137	9.18383e-14	0.335282	0.869	0.728	1.33386e-09	9.18383e-14	3.63508e-166
CD4	RPS24	1.811e-102	0.386591	0.999	0.928	2.6303e-98	1.2029e-165	0.375862	0.999	0.92	1.74708e-161	4.12441e-66	0.284006	0.999	0.928	5.9903e-62	5.97304e-120	0.598527	0.999	0.945	8.67524e-116	4.12441e-66	4.81158e-165
CD4	RPS13	1.11972e-117	0.400614	0.998	0.904	1.62628e-113	3.61569e-164	0.381286	0.999	0.904	5.25144e-160	4.46665e-75	0.306258	0.995	0.901	6.48736e-71	9.76359e-58	0.358659	0.997	0.925	1.41806e-53	9.76359e-58	1.44628e-163
CD4	FKBP11	9.90603e-109	0.446951	0.61	0.344	1.43875e-104	3.67954e-164	0.535933	0.575	0.291	5.34416e-160	1.512e-68	0.369789	0.579	0.358	2.19603e-64	1.68464e-40	0.253802	0.66	0.356	2.44677e-36	1.68464e-40	1.47181e-163
CD4	FCRLA	1.52784e-144	-1.02238	0.011	0.219	2.21904e-140	6.54844e-164	-0.8314	0.006	0.179	9.51095e-160	1.3509e-52	-0.55604	0.055	0.172	1.96205e-48	4.9679e-36	-0.740077	0.012	0.154	7.21538e-32	4.9679e-36	2.61938e-163
CD4	MTSS1	5.80854e-150	-1.04597	0.068	0.325	8.43632e-146	7.80281e-164	-0.883358	0.054	0.269	1.13328e-159	3.35493e-42	-0.570009	0.097	0.215	4.8727e-38	2.79537e-21	-0.69615	0.07	0.193	4.05999e-17	2.79537e-21	3.12112e-163
CD4	LEPROTL1	1.73246e-111	0.593984	0.576	0.324	2.51623e-107	9.30283e-164	0.63537	0.592	0.329	1.35114e-159	2.07575e-77	0.446464	0.591	0.378	3.01482e-73	7.52209e-47	0.368194	0.606	0.313	1.09251e-42	7.52209e-47	3.72113e-163
CD4	TCF7	4.33346e-162	0.793629	0.476	0.174	6.29392e-158	4.24246e-156	0.639078	0.435	0.176	6.16175e-152	1.38731e-78	0.51252	0.426	0.209	2.01492e-74	2.63275e-47	0.38599	0.527	0.228	3.8238e-43	2.63275e-47	1.73338e-161
CD4	NCF1	9.53158e-118	-1.06806	0.02	0.204	1.38437e-113	4.97303e-158	-1.01907	0.028	0.217	7.22283e-154	8.11782e-39	-0.531475	0.08	0.185	1.17903e-34	2.10889e-22	-0.69916	0.044	0.161	3.06295e-18	2.10889e-22	1.98921e-157
CD4	CD82	1.20569e-97	-1.18348	0.068	0.255	1.75115e-93	5.70782e-158	-1.33653	0.072	0.288	8.29003e-154	6.33007e-113	-1.26368	0.124	0.343	9.19379e-109	5.62927e-27	-1.11385	0.086	0.232	8.17595e-23	5.62927e-27	2.28313e-157
CD4	SSR4	1.36746e-96	0.43543	0.96	0.813	1.9861e-92	1.75107e-156	0.46949	0.976	0.823	2.54326e-152	9.70439e-71	0.352902	0.971	0.838	1.40947e-66	2.36678e-21	0.265778	0.979	0.8	3.43751e-17	2.36678e-21	7.00428e-156
CD4	RPL13	6.42827e-122	0.427259	0.991	0.885	9.33642e-118	2.73572e-156	0.397528	0.997	0.896	3.97335e-152	2.21179e-78	0.318777	0.994	0.896	3.21241e-74	8.03157e-95	0.560875	0.996	0.871	1.1665e-90	2.21179e-78	1.09429e-155
CD4	LEF1	3.52406e-92	0.518651	0.277	0.092	5.11834e-88	1.65502e-155	0.593024	0.301	0.084	2.40375e-151	5.42501e-82	0.462452	0.301	0.109	7.87928e-78	9.88657e-58	0.485756	0.4	0.134	1.43593e-53	9.88657e-58	6.62008e-155
CD4	RPS26	4.86082e-111	0.413043	0.993	0.89	7.05986e-107	5.17449e-155	0.380814	0.998	0.9	7.51543e-151	1.87047e-73	0.307441	0.997	0.903	2.71667e-69	4.44839e-88	0.506317	0.997	0.908	6.46084e-84	1.87047e-73	2.0698e-154
CD4	SPI1	7.37513e-153	-0.9866	0.02	0.246	1.07116e-148	5.51887e-149	-0.711435	0.011	0.177	8.0156e-145	3.84671e-57	-0.499437	0.036	0.145	5.58696e-53	2.82014e-32	-0.677431	0.02	0.156	4.09598e-28	2.82014e-32	2.95005e-152
CD4	ICOS	3.09901e-119	0.586222	0.235	0.047	4.501e-115	1.70054e-152	0.607947	0.263	0.064	2.46987e-148	4.68407e-113	0.586504	0.288	0.072	6.80315e-109	1.17819e-71	0.565658	0.341	0.077	1.7112e-67	1.17819e-71	6.80217e-152
CD4	CTSZ	6.8354e-147	-1.99475	0.076	0.327	9.92773e-143	3.66672e-152	-1.08471	0.039	0.231	5.32555e-148	8.52145e-64	-0.966156	0.077	0.216	1.23766e-59	8.62169e-77	-1.79254	0.092	0.387	1.25221e-72	8.52145e-64	1.46669e-151
CD4	RPS12	8.69137e-106	0.376771	0.999	0.954	1.26233e-101	6.22605e-152	0.348994	0.999	0.949	9.04271e-148	1.11274e-79	0.300736	0.999	0.955	1.61614e-75	3.13424e-45	0.305527	0.999	0.977	4.55217e-41	3.13424e-45	2.49042e-151
CD4	INPP4B	9.80134e-103	0.515005	0.293	0.093	1.42355e-98	4.66855e-151	0.604611	0.316	0.097	6.78061e-147	3.80698e-70	0.400194	0.317	0.134	5.52926e-66	2.4373e-52	0.475992	0.338	0.108	3.53993e-48	2.4373e-52	1.86742e-150
CD4	RPL15	3.72344e-124	0.441061	0.996	0.896	5.40792e-120	4.78236e-151	0.409246	0.998	0.9	6.94591e-147	4.74799e-72	0.329538	0.995	0.901	6.89599e-68	6.76095e-91	0.557239	0.996	0.904	9.81961e-87	4.74799e-72	1.91295e-150
CD4	ENSBTAG00000055240	1.8589e-99	-1.4135	0.053	0.235	2.69986e-95	2.97664e-150	-1.27032	0.031	0.215	4.32328e-146	9.50772e-38	-0.677159	0.084	0.189	1.3809e-33	6.16703e-80	-1.67505	0.058	0.362	8.95699e-76	9.50772e-38	1.19066e-149
CD4	GATA3	8.25155e-134	0.757239	0.263	0.056	1.19845e-129	6.82178e-150	0.714778	0.304	0.088	9.90795e-146	3.26954e-64	0.430552	0.283	0.111	4.74869e-60	1.24406e-78	0.773046	0.324	0.063	1.80687e-74	3.26954e-64	2.72871e-149
CD4	BOLA	8.14798e-148	0.482087	1	0.99	1.18341e-143	1.38384e-135	0.348111	1	0.992	2.00988e-131	9.34844e-101	0.345932	1	0.988	1.35777e-96	2.27574e-52	0.444577	0.998	0.991	3.30528e-48	2.27574e-52	3.25919e-147
CD4	SMC2	2.03597e-113	0.962744	0.394	0.169	2.95705e-109	9.16564e-148	0.878938	0.419	0.186	1.33122e-143	4.2991e-66	0.661732	0.367	0.188	6.24401e-62	1.55592e-45	0.71661	0.407	0.174	2.25982e-41	1.55592e-45	3.66625e-147
CD4	ENSBTAG00000030593	2.99605e-79	-0.784768	0.221	0.411	4.35147e-75	1.19431e-147	-0.887186	0.22	0.458	1.73462e-143	4.92884e-48	-0.521716	0.328	0.479	7.15865e-44	4.3407e-11	-0.656517	0.276	0.351	6.30444e-07	4.3407e-11	4.77725e-147
CD4	ARL6IP1	6.39557e-147	0.875695	0.736	0.499	9.28893e-143	1.07161e-107	0.623254	0.705	0.53	1.5564e-103	1.79496e-77	0.651489	0.734	0.557	2.607e-73	2.17652e-50	0.710018	0.771	0.495	3.16118e-46	2.17652e-50	2.55823e-146
CD4	NFKBID	1.10469e-71	-0.834665	0.041	0.181	1.60446e-67	1.26938e-144	-1.07533	0.079	0.287	1.84364e-140	1.6294e-43	-0.722835	0.104	0.223	2.36654e-39	1.88592e-13	-0.672401	0.071	0.158	2.7391e-09	1.88592e-13	5.07751e-144
CD4	IL6R	1.89765e-97	0.538452	0.259	0.076	2.75615e-93	2.52713e-144	0.560551	0.279	0.075	3.6704e-140	7.74915e-92	0.509766	0.315	0.106	1.12549e-87	2.82509e-43	0.338065	0.313	0.101	4.10315e-39	2.82509e-43	1.01085e-143
CD4	FCER1G	2.93699e-144	-2.60067	0.071	0.306	4.26568e-140	4.75614e-131	-1.94983	0.048	0.22	6.90782e-127	1.87171e-85	-1.81004	0.04	0.184	2.71847e-81	1.65158e-74	-2.07571	0.083	0.365	2.39876e-70	1.65158e-74	1.1748e-143
CD4	RPS27	1.11516e-79	0.33541	0.998	0.925	1.61966e-75	2.72085e-137	0.352932	0.999	0.912	3.95177e-133	6.57899e-64	0.288963	0.997	0.918	9.55532e-60	4.455e-144	0.655305	0.999	0.95	6.47044e-140	6.57899e-64	1.782e-143
CD4	CD3D	5.01576e-144	0.697357	0.382	0.123	7.28489e-140	2.98949e-143	0.535191	0.35	0.124	4.34194e-139	5.42387e-76	0.433892	0.37	0.167	7.87762e-72	3.35732e-66	0.523555	0.433	0.143	4.87617e-62	3.35732e-66	2.0063e-143
CD4	NPAS2	2.20929e-73	0.338087	0.996	0.911	3.20878e-69	7.8031e-144	0.353927	0.999	0.907	1.13332e-139	6.5255e-56	0.274786	0.997	0.906	9.47764e-52	8.93237e-138	0.683858	0.997	0.909	1.29734e-133	6.5255e-56	3.12124e-143
CD4	RPS23	2.58577e-127	0.412554	0.999	0.923	3.75558e-123	9.89474e-143	0.353494	0.999	0.925	1.43711e-138	3.08001e-53	0.271206	0.998	0.92	4.4734e-49	1.12163e-92	0.475502	1	0.938	1.62906e-88	3.08001e-53	3.95789e-142
CD4	LY86	3.38949e-119	-0.876807	0.036	0.236	4.9229e-115	1.79645e-142	-0.741873	0.03	0.208	2.60916e-138	7.82063e-31	-0.397151	0.072	0.161	1.13587e-26	1.28937e-25	-0.623024	0.047	0.178	1.87268e-21	1.28937e-25	7.1858e-142
CD4	SYK	2.11017e-116	-0.691934	0.011	0.186	3.06481e-112	3.65368e-139	-0.641468	0.008	0.159	5.30661e-135	1.8955e-72	-0.578504	0.037	0.168	2.75303e-68	4.13332e-29	-0.527176	0.005	0.116	6.00323e-25	4.13332e-29	1.46147e-138
CD4	GRN	1.20922e-112	-1.09757	0.046	0.242	1.75627e-108	5.52942e-138	-0.900232	0.031	0.204	8.03093e-134	1.11769e-33	-0.581438	0.084	0.18	1.62334e-29	1.06471e-31	-1.04063	0.063	0.218	1.54639e-27	1.06471e-31	2.21177e-137
CD4	EFHD2	1.64546e-84	-1.03517	0.162	0.355	2.38986e-80	1.03807e-137	-0.978148	0.175	0.4	1.5077e-133	7.80845e-64	-0.825476	0.23	0.394	1.1341e-59	3.93651e-20	-0.980755	0.205	0.332	5.71738e-16	3.93651e-20	4.15229e-137
CD4	LAT	1.73036e-137	0.683904	0.385	0.132	2.51318e-133	6.52479e-128	0.549382	0.308	0.107	9.47661e-124	2.08491e-43	0.286159	0.29	0.149	3.02813e-39	8.60852e-50	0.302484	0.417	0.153	1.2503e-45	2.08491e-43	6.92146e-137
CD4	SERF2	4.82428e-109	0.470475	0.957	0.849	7.00678e-105	7.98607e-137	0.466879	0.959	0.838	1.1599e-132	1.72001e-92	0.434108	0.976	0.858	2.49814e-88	1.53006e-87	0.694253	0.98	0.732	2.22225e-83	1.53006e-87	3.19443e-136
CD4	LCP1	7.44184e-66	-0.734311	0.615	0.716	1.08085e-61	1.01595e-136	-0.874438	0.584	0.726	1.47557e-132	4.95062e-56	-0.601692	0.664	0.748	7.19028e-52	6.69131e-23	-0.752017	0.688	0.69	9.71845e-19	6.69131e-23	4.06382e-136
CD4	CMTM7	5.24506e-107	-0.908396	0.065	0.265	7.61792e-103	3.36219e-136	-0.824328	0.051	0.236	4.88325e-132	4.5128e-32	-0.534565	0.079	0.171	6.55439e-28	1.08523e-20	-0.725074	0.054	0.165	1.57619e-16	1.08523e-20	1.34488e-135
CD4	CAST	3.85605e-54	0.412045	0.633	0.453	5.60053e-50	5.59613e-134	0.596464	0.673	0.422	8.12782e-130	1.88898e-52	0.429037	0.591	0.398	2.74356e-48	5.49415e-53	0.543794	0.674	0.345	7.9797e-49	1.88898e-52	2.23845e-133
CD4	ZFP36L2	1.81347e-114	0.630683	0.685	0.453	2.63389e-110	4.18057e-133	0.53086	0.651	0.41	6.07185e-129	1.56019e-67	0.405213	0.655	0.446	2.26601e-63	1.84436e-40	0.38249	0.747	0.472	2.67875e-36	1.84436e-40	1.67223e-132
CD4	SKAP1	5.29202e-121	0.749771	0.421	0.179	7.68612e-117	1.33325e-132	0.66832	0.394	0.173	1.93641e-128	8.74628e-64	0.533287	0.363	0.187	1.27031e-59	1.14923e-65	0.628521	0.439	0.155	1.66913e-61	8.74628e-64	5.33301e-132
CD4	CTSH	5.05787e-119	-1.13524	0.125	0.36	7.34605e-115	2.9632e-132	-0.883601	0.104	0.309	4.30376e-128	2.62078e-59	-0.742464	0.166	0.327	3.80641e-55	5.57904e-39	-1.16499	0.166	0.367	8.10299e-35	5.57904e-39	1.18528e-131
CD4	WDFY4	8.56156e-103	-1.00358	0.017	0.181	1.24348e-98	7.29029e-132	-0.938772	0.012	0.161	1.05884e-127	1.93409e-43	-1.11523	0.046	0.142	2.80907e-39	4.11167e-29	-0.958084	0.01	0.125	5.97179e-25	4.11167e-29	2.91612e-131
CD4	POU2AF1	1.56713e-111	-0.705761	0.015	0.186	2.2761e-107	8.78919e-132	-0.63672	0.014	0.167	1.27654e-127	5.92499e-73	-0.608292	0.052	0.193	8.60545e-69	6.45197e-29	-0.611551	0.019	0.141	9.37084e-25	6.45197e-29	3.51567e-131
CD4	REL	1.02447e-37	-0.646997	0.184	0.306	1.48794e-33	1.3069e-131	-0.969667	0.241	0.459	1.89814e-127	3.43193e-62	-0.794836	0.28	0.446	4.98453e-58	0.00211045	-0.497242	0.226	0.258	1	0.00211045	5.22758e-131
CD4	S100A13	1.77858e-131	0.813061	0.259	0.053	2.58321e-127	9.38224e-127	0.658731	0.23	0.057	1.36268e-122	4.27802e-60	0.476739	0.213	0.072	6.2134e-56	1.03643e-44	0.637814	0.257	0.071	1.50531e-40	1.03643e-44	7.11433e-131
CD4	NCF4	1.42812e-83	-0.560784	0.007	0.133	2.0742e-79	1.94978e-131	-0.712646	0.008	0.154	2.83187e-127	6.05515e-57	-0.85556	0.036	0.144	8.7945e-53	1.57485e-20	-0.524583	0.014	0.103	2.28731e-16	1.57485e-20	7.79913e-131
CD4	BLNK	2.22055e-85	-0.532281	0.021	0.164	3.22513e-81	6.71197e-131	-0.583255	0.012	0.162	9.74847e-127	2.29058e-60	-0.470638	0.057	0.184	3.32684e-56	2.53395e-29	-0.630726	0.024	0.152	3.68032e-25	2.53395e-29	2.68479e-130
CD4	CHD3	9.07232e-106	0.59954	0.445	0.212	1.31766e-101	7.26157e-130	0.614712	0.49	0.264	1.05467e-125	2.88773e-76	0.472835	0.524	0.322	4.19415e-72	7.87001e-76	0.710741	0.522	0.208	1.14304e-71	7.87001e-76	2.90463e-129
CD4	RGCC	1.32726e-34	0.305251	0.249	0.134	1.92771e-30	1.42139e-129	0.704683	0.294	0.098	2.06443e-125	3.38466e-66	0.578478	0.291	0.122	4.91587e-62	8.41309e-26	0.284825	0.259	0.107	1.22192e-21	8.41309e-26	5.68556e-129
CD4	CD72	3.95031e-90	-0.71689	0.04	0.205	5.73744e-86	2.82973e-129	-0.715406	0.033	0.2	4.10989e-125	1.63971e-65	-0.539741	0.059	0.196	2.38152e-61	2.08659e-19	-0.501408	0.036	0.137	3.03057e-15	2.08659e-19	1.13189e-128
CD4	IQGAP2	2.57207e-105	0.611605	0.282	0.087	3.73567e-101	4.49492e-129	0.555522	0.29	0.093	6.52842e-125	1.5379e-79	0.523422	0.313	0.122	2.23365e-75	5.19807e-57	0.513406	0.34	0.1	7.54968e-53	5.19807e-57	1.79797e-128
CD4	TSPO	2.18079e-128	-1.49328	0.473	0.654	3.16738e-124	8.0308e-60	-0.816645	0.431	0.547	1.16639e-55	5.21714e-20	-0.508616	0.454	0.522	7.57737e-16	1.29081e-23	-1.11223	0.479	0.549	1.87478e-19	5.21714e-20	8.72316e-128
CD4	ENSBTAG00000040331	1.37097e-78	0.50698	0.553	0.344	1.9912e-74	4.6019e-128	0.607325	0.518	0.275	6.6838e-124	3.38527e-54	0.417617	0.512	0.328	4.91676e-50	9.22019e-38	0.34707	0.563	0.299	1.33914e-33	9.22019e-38	1.84076e-127
CD4	IFI27L2	4.72002e-121	0.750566	0.521	0.279	6.85536e-117	2.26903e-127	0.660648	0.473	0.256	3.29555e-123	3.45504e-91	0.570837	0.486	0.255	5.01809e-87	2.16071e-59	0.55721	0.552	0.253	3.13821e-55	2.16071e-59	9.07614e-127
CD4	ARL11	4.32955e-76	-0.520075	0.007	0.124	6.28824e-72	4.25695e-127	-0.614001	0.008	0.148	6.1828e-123	4.08007e-60	-0.651	0.038	0.153	5.92589e-56	1.3701e-24	-0.72885	0.009	0.107	1.98993e-20	1.3701e-24	1.70278e-126
CD4	FST	2.11684e-60	0.397026	0.132	0.028	3.0745e-56	1.541e-126	0.768205	0.193	0.036	2.23815e-122	3.6734e-91	0.681803	0.225	0.052	5.33524e-87	3.97022e-40	0.645722	0.197	0.046	5.76634e-36	3.97022e-40	6.16401e-126
CD4	GIMAP5	1.04463e-67	0.448527	0.686	0.483	1.51722e-63	2.48796e-126	0.530692	0.703	0.462	3.61351e-122	2.65452e-47	0.329254	0.699	0.518	3.85542e-43	1.68835e-39	0.417403	0.74	0.453	2.45216e-35	1.68835e-39	9.95183e-126
CD4	RPL9	4.14881e-97	0.381583	0.994	0.893	6.02573e-93	6.48867e-125	0.353253	0.997	0.899	9.42414e-121	3.06718e-41	0.254658	0.996	0.894	4.45477e-37	4.66952e-60	0.399634	0.996	0.907	6.782e-56	3.06718e-41	2.59547e-124
CD4	HHEX	8.70918e-125	-0.795248	0.025	0.222	1.26492e-120	3.21911e-113	-0.582303	0.02	0.16	4.67543e-109	8.13873e-40	-0.416456	0.058	0.156	1.18207e-35	5.84528e-25	-0.535865	0.02	0.128	8.48968e-21	5.84528e-25	3.48367e-124
CD4	LAT2	3.08854e-123	-0.838598	0.036	0.241	4.48579e-119	6.75523e-123	-0.554904	0.023	0.175	9.81129e-119	1.35715e-63	-0.477011	0.068	0.206	1.97112e-59	4.12848e-21	-0.567503	0.052	0.165	5.99621e-17	4.12848e-21	1.23541e-122
CD4	BATF3	5.14681e-87	-1.74009	0.025	0.171	7.47523e-83	3.60402e-123	-1.8956	0.023	0.174	5.23447e-119	4.33739e-65	-2.14037	0.056	0.186	6.29962e-61	4.7997e-39	-1.66679	0.037	0.205	6.97108e-35	4.7997e-39	1.44161e-122
CD4	RPL34	3.04431e-98	0.382572	0.996	0.902	4.42155e-94	6.13538e-116	0.33555	0.997	0.901	8.91103e-112	5.65029e-54	0.271532	0.996	0.9	8.20649e-50	2.4132e-122	0.594649	0.996	0.917	3.50493e-118	5.65029e-54	9.65279e-122
CD4	RPL8	3.72253e-85	0.348959	0.997	0.923	5.4066e-81	2.53379e-121	0.340048	0.998	0.914	3.68007e-117	8.90357e-56	0.272914	0.997	0.914	1.29315e-51	2.94458e-51	0.347099	0.998	0.935	4.27671e-47	2.94458e-51	1.01352e-120
CD4	CD52	2.12939e-80	0.528531	0.943	0.774	3.09273e-76	4.30918e-121	0.59805	0.944	0.788	6.25865e-117	6.27425e-34	0.380308	0.912	0.786	9.11272e-30	2.64644e-37	0.62971	0.939	0.792	3.8437e-33	6.27425e-34	1.72367e-120
CD4	RPS3	9.61853e-80	0.32512	0.999	0.92	1.39699e-75	5.99999e-120	0.328231	0.998	0.913	8.71439e-116	5.92407e-61	0.274778	0.996	0.912	8.60412e-57	7.57056e-39	0.303676	1	0.939	1.09955e-34	7.57056e-39	2.4e-119
CD4	TNFSF10	2.04716e-60	0.477757	0.31	0.148	2.9733e-56	1.00422e-89	0.475495	0.309	0.135	1.45853e-85	1.02097e-119	0.681372	0.512	0.233	1.48286e-115	1.56798e-56	0.523983	0.465	0.179	2.27734e-52	1.56798e-56	4.08388e-119
CD4	VAV3	4.94263e-102	-0.896274	0.144	0.368	7.17867e-98	9.57685e-119	-0.786938	0.144	0.353	1.39094e-114	2.44856e-43	-0.575666	0.208	0.354	3.55629e-39	2.52636e-11	-0.621516	0.174	0.269	3.66928e-07	2.52636e-11	3.83074e-118
CD4	ACTB	1.4898e-103	-0.878177	0.991	0.973	2.16378e-99	4.8205e-118	-0.721403	0.981	0.947	7.0013e-114	8.40841e-17	-0.314125	0.986	0.934	1.22124e-12	1.63878e-53	-0.674099	0.994	0.968	2.38017e-49	8.40841e-17	1.9282e-117
CD4	PKIG	6.58484e-45	-0.551403	0.02	0.106	9.56382e-41	1.41122e-117	-1.16037	0.024	0.171	2.04965e-113	2.7195e-47	-0.792761	0.067	0.183	3.9498e-43	7.56899e-23	-0.664495	0.025	0.131	1.09932e-18	7.56899e-23	5.64487e-117
CD4	PMEPA1	5.51846e-53	0.364099	0.625	0.437	8.01501e-49	8.80211e-117	0.525076	0.664	0.429	1.27842e-112	7.5082e-41	0.323388	0.701	0.531	1.09049e-36	1.6196e-43	0.428678	0.661	0.366	2.3523e-39	7.5082e-41	3.52084e-116
CD4	TIFA	9.86902e-73	0.509378	0.482	0.279	1.43338e-68	3.98901e-116	0.566925	0.549	0.315	5.79363e-112	8.36899e-92	0.592693	0.636	0.405	1.21551e-87	4.76747e-33	0.332474	0.605	0.347	6.92427e-29	4.76747e-33	1.5956e-115
CD4	CREB3L1	3.58007e-115	0.586523	0.219	0.041	5.19969e-111	3.32931e-100	0.515827	0.19	0.048	4.8355e-96	2.22589e-51	0.401205	0.194	0.069	3.23289e-47	2.11848e-45	0.421036	0.231	0.055	3.07688e-41	2.11848e-45	1.43203e-114
CD4	BTK	1.61788e-108	-0.627455	0.011	0.175	2.3498e-104	5.85329e-115	-0.446429	0.007	0.134	8.50132e-111	1.54399e-58	-0.421547	0.046	0.165	2.2425e-54	2.8474e-32	-0.567127	0.022	0.16	4.13556e-28	2.8474e-32	2.34132e-114
CD4	RPS2	2.00311e-61	0.302656	0.999	0.943	2.90932e-57	5.88689e-114	0.295654	1	0.942	8.55012e-110	1.65929e-59	0.263637	0.999	0.944	2.40995e-55	6.14117e-42	0.283379	0.999	0.966	8.91944e-38	6.14117e-42	2.35476e-113
CD4	MARCKSL1	2.61453e-78	-2.08592	0.061	0.214	3.79734e-74	9.0146e-114	-1.86813	0.059	0.223	1.30928e-109	1.02284e-59	-1.60771	0.063	0.189	1.48557e-55	4.70695e-41	-1.77544	0.07	0.257	6.83638e-37	4.70695e-41	3.60584e-113
CD4	CD22	5.56462e-70	-0.37467	0.004	0.109	8.08205e-66	1.97516e-113	-0.448285	0.01	0.14	2.86873e-109	3.20383e-56	-0.390832	0.043	0.156	4.65325e-52	3.75863e-26	-0.594729	0.021	0.136	5.45903e-22	3.75863e-26	7.90065e-113
CD4	FTH1	3.38118e-113	-2.08017	0.991	0.985	4.91083e-109	9.94556e-99	-1.05537	0.984	0.972	1.44449e-94	1.80444e-33	-0.751638	0.987	0.959	2.62077e-29	1.29471e-111	-2.24401	0.993	0.991	1.88043e-107	1.80444e-33	1.35247e-112
CD4	CYSTM1	3.74586e-113	-1.14295	0.494	0.671	5.44048e-109	6.34566e-113	-0.931485	0.495	0.656	9.21644e-109	1.52608e-20	-0.523148	0.567	0.621	2.21647e-16	3.70554e-20	-0.891403	0.55	0.593	5.38193e-16	3.70554e-20	1.49834e-112
CD4	GGT5	1.60783e-81	-0.85868	0.021	0.16	2.33521e-77	6.33889e-113	-0.85727	0.016	0.153	9.2066e-109	3.53295e-29	-0.495539	0.05	0.127	5.13126e-25	6.12657e-26	-0.747466	0.019	0.13	8.89824e-22	6.12657e-26	2.53555e-112
CD4	IFI27	3.57708e-73	0.434864	0.144	0.027	5.19535e-69	6.80994e-113	0.570016	0.168	0.03	9.89076e-109	1.05089e-82	0.802432	0.191	0.04	1.52631e-78	8.73134e-42	0.515179	0.2	0.045	1.26814e-37	8.73134e-42	2.72398e-112
CD4	RCAN3	1.51629e-105	0.637479	0.37	0.148	2.20226e-101	1.69877e-112	0.549841	0.32	0.127	2.4673e-108	6.23911e-57	0.423839	0.312	0.149	9.06169e-53	3.34224e-37	0.360526	0.371	0.158	4.85427e-33	3.34224e-37	6.79509e-112
CD4	TCF4	4.38354e-74	-0.532564	0.034	0.174	6.36665e-70	3.25309e-112	-0.57134	0.031	0.18	4.72478e-108	1.02096e-23	-0.281627	0.1	0.186	1.48285e-19	2.57919e-15	-0.388254	0.039	0.125	3.74602e-11	2.57919e-15	1.30123e-111
CD4	CD55	2.09371e-106	-1.16852	0.029	0.205	3.0409e-102	6.88437e-112	-1.11896	0.026	0.17	9.99886e-108	4.87559e-56	-1.00192	0.034	0.139	7.08131e-52	5.8171e-39	-1.25548	0.044	0.216	8.44876e-35	5.8171e-39	2.75375e-111
CD4	ST6GALNAC2	2.85147e-95	-0.799652	0.048	0.224	4.14148e-91	1.35119e-111	-0.711448	0.032	0.181	1.96247e-107	1.05974e-34	-0.460299	0.063	0.154	1.53917e-30	1.44993e-18	-0.527301	0.037	0.135	2.10588e-14	1.44993e-18	5.40476e-111
CD4	LY6E	9.13298e-52	0.428099	0.696	0.519	1.32647e-47	4.63951e-78	0.461796	0.673	0.5	6.73843e-74	1.13682e-110	0.632934	0.778	0.536	1.65112e-106	1.09103e-47	0.528433	0.76	0.442	1.58462e-43	1.09103e-47	4.54729e-110
CD4	PLA2G16	2.81061e-110	0.647651	0.248	0.063	4.08214e-106	1.99701e-86	0.437495	0.196	0.061	2.90046e-82	2.22452e-43	0.342846	0.176	0.066	3.23089e-39	1.67821e-35	0.319479	0.197	0.051	2.43743e-31	1.67821e-35	1.12425e-109
CD4	PEBP1	5.22204e-54	-0.666871	0.395	0.526	7.58449e-50	1.38202e-109	-0.782125	0.398	0.567	2.00724e-105	1.66933e-46	-0.608821	0.427	0.545	2.42453e-42	3.44665e-11	-0.676104	0.439	0.475	5.00591e-07	3.44665e-11	5.52807e-109
CD4	ARHGAP12	8.17956e-62	0.457217	0.331	0.166	1.188e-57	1.49676e-109	0.545825	0.376	0.174	2.1739e-105	2.74733e-65	0.462691	0.381	0.198	3.99023e-61	4.22838e-42	0.419273	0.42	0.184	6.1413e-38	4.22838e-42	5.98705e-109
CD4	RPS15A	3.05376e-67	0.322684	0.998	0.912	4.43528e-63	1.8848e-109	0.330804	0.997	0.901	2.73749e-105	1.00951e-45	0.260549	0.997	0.904	1.46621e-41	6.24256e-105	0.576363	0.999	0.916	9.0667e-101	1.00951e-45	7.53922e-109
CD4	CAMK4	3.67058e-79	0.458145	0.217	0.065	5.33115e-75	4.38017e-109	0.483011	0.207	0.055	6.36176e-105	8.4843e-36	0.259809	0.173	0.072	1.23226e-31	5.58828e-41	0.366747	0.248	0.073	8.11642e-37	8.4843e-36	1.75207e-108
CD4	TESC	1.25687e-59	0.447622	0.227	0.088	1.82548e-55	6.26769e-109	0.564614	0.299	0.114	9.10319e-105	1.56105e-64	0.459484	0.309	0.134	2.26727e-60	1.10586e-36	0.328467	0.264	0.088	1.60615e-32	1.10586e-36	2.50708e-108
CD4	CD37	9.90429e-63	-0.758578	0.481	0.603	1.4385e-58	5.05748e-108	-0.87798	0.419	0.583	7.34549e-104	2.51433e-47	-0.777888	0.475	0.573	3.65181e-43	0.00631181	-0.517619	0.513	0.462	1	0.00631181	2.02299e-107
CD4	TYROBP	9.27842e-108	-2.19462	0.045	0.23	1.3476e-103	1.30683e-75	-1.03454	0.013	0.108	1.89804e-71	3.75935e-52	-1.1359	0.018	0.106	5.46007e-48	1.34489e-56	-1.81316	0.035	0.254	1.95331e-52	3.75935e-52	3.71137e-107
CD4	ZFP36L1	3.02354e-32	-0.833123	0.377	0.48	4.39138e-28	1.40186e-107	-1.13463	0.411	0.569	2.03607e-103	1.2028e-26	-0.709111	0.485	0.562	1.74694e-22	0.000387565	-0.625677	0.468	0.47	1	0.000387565	5.60746e-107
CD4	ZNF106	1.83294e-40	-0.601373	0.261	0.394	2.66216e-36	3.87146e-107	-0.808124	0.287	0.483	5.62291e-103	2.52121e-27	-0.484416	0.354	0.458	3.66181e-23	0.0100704	-0.431011	0.297	0.313	1	0.0100704	1.54859e-106
CD4	CXCL8	9.88395e-53	-4.34914	0.202	0.336	1.43554e-48	4.31854e-39	-5.67812	0.285	0.381	6.27225e-35	2.69506e-28	-5.51922	0.187	0.281	3.9143e-24	4.83542e-107	-4.7054	0.349	0.645	7.02296e-103	2.69506e-28	1.93417e-106
CD4	SNX8	7.77975e-54	-0.542685	0.077	0.21	1.12993e-49	6.80465e-106	-0.650895	0.091	0.268	9.88307e-102	3.02713e-19	-0.352949	0.167	0.252	4.3966e-15	9.884e-13	-0.521557	0.081	0.169	1.43555e-08	9.884e-13	2.72186e-105
CD4	CXCL2	5.02652e-48	-4.2314	0.511	0.608	7.30052e-44	3.05971e-37	-4.99693	0.485	0.566	4.44393e-33	9.33503e-13	-4.92528	0.313	0.358	1.35582e-08	1.51768e-105	-4.31945	0.572	0.766	2.20428e-101	9.33503e-13	6.07073e-105
CD4	STN1	6.63752e-87	0.577097	0.249	0.081	9.64034e-83	3.43269e-105	0.530232	0.25	0.085	4.98564e-101	8.13136e-45	0.391556	0.246	0.117	1.181e-40	8.47934e-34	0.357889	0.256	0.092	1.23154e-29	8.47934e-34	1.37308e-104
CD4	RGS1	5.36815e-62	0.543244	0.327	0.16	7.7967e-58	9.40341e-105	0.778082	0.411	0.203	1.36575e-100	7.82029e-39	0.362103	0.424	0.269	1.13582e-34	6.11166e-14	0.399346	0.418	0.281	8.87658e-10	6.11166e-14	3.76136e-104
CD4	PDE4D	1.25125e-82	0.542538	0.297	0.115	1.81731e-78	1.33988e-104	0.518203	0.336	0.14	1.94605e-100	5.04337e-36	0.303533	0.32	0.181	7.32499e-32	3.62209e-49	0.545024	0.377	0.143	5.26072e-45	5.04337e-36	5.35953e-104
CD4	ATP5F1E	2.31849e-83	0.48376	0.914	0.791	3.36737e-79	1.35959e-104	0.460925	0.926	0.79	1.97468e-100	2.46204e-74	0.405369	0.956	0.822	3.57587e-70	1.71762e-56	0.571347	0.975	0.72	2.49467e-52	1.71762e-56	5.43838e-104
CD4	POLD3	1.21729e-83	0.549195	0.353	0.16	1.76799e-79	8.567e-104	0.543655	0.384	0.187	1.24427e-99	3.161e-72	0.470136	0.423	0.225	4.59104e-68	3.51649e-44	0.430685	0.428	0.187	5.10735e-40	3.51649e-44	3.4268e-103
CD4	TLE5	3.19421e-90	0.574212	0.439	0.22	4.63927e-86	2.20575e-103	0.530458	0.395	0.193	3.20363e-99	1.08757e-53	0.388857	0.382	0.208	1.57958e-49	5.22325e-64	0.521142	0.483	0.18	7.58625e-60	1.08757e-53	8.82299e-103
CD4	ENSBTAG00000000144	5.32497e-103	1.52781	0.262	0.079	7.73398e-99	4.74062e-56	0.919392	0.209	0.095	6.88527e-52	6.68517e-20	0.676645	0.196	0.118	9.70954e-16	9.99006e-17	0.946587	0.231	0.122	1.45096e-12	9.99006e-17	2.12999e-102
CD4	RPSA	1.0222e-68	0.331883	0.996	0.902	1.48464e-64	1.20017e-101	0.33294	0.997	0.896	1.74313e-97	1.00448e-69	0.312893	0.997	0.896	1.4589e-65	1.8425e-60	0.416972	0.996	0.917	2.67604e-56	1.8425e-60	4.8007e-101
CD4	CXCL5	1.09214e-52	-4.03216	0.805	0.852	1.58623e-48	1.99886e-28	-4.03085	0.508	0.572	2.90314e-24	1.17918e-14	-4.12522	0.426	0.474	1.71264e-10	1.50848e-101	-3.96589	0.745	0.873	2.19092e-97	1.17918e-14	6.03394e-101
CD4	CCL4	1.71197e-47	-3.4089	0.126	0.252	2.48646e-43	2.97298e-20	-2.85416	0.183	0.25	4.31795e-16	1.23279e-19	-2.93325	0.086	0.152	1.7905e-15	4.69691e-101	-3.08386	0.156	0.503	6.82179e-97	1.23279e-19	1.87876e-100
CD4	FADS3	6.39184e-100	-0.772959	0.012	0.165	9.28351e-96	2.10502e-99	-0.614794	0.014	0.133	3.05733e-95	4.12202e-47	-0.524634	0.021	0.104	5.98682e-43	6.26196e-24	-0.627195	0.011	0.108	9.09488e-20	6.26196e-24	2.55674e-99
CD4	DENND4A	2.74937e-38	-0.478297	0.065	0.166	3.99318e-34	1.51291e-99	-0.690438	0.093	0.262	2.19736e-95	1.0028e-33	-0.486651	0.12	0.225	1.45647e-29	2.86061e-11	-0.499004	0.077	0.157	4.15475e-07	2.86061e-11	6.05166e-99
CD4	SWAP70	1.81005e-36	-0.460202	0.344	0.49	2.62892e-32	5.47602e-99	-0.751221	0.357	0.558	7.95337e-95	2.59083e-38	-0.573471	0.378	0.506	3.76292e-34	0.000245372	-0.437827	0.358	0.391	1	0.000245372	2.19041e-98
CD4	CRLF3	3.87828e-45	0.376456	0.377	0.234	5.63281e-41	2.08846e-98	0.487734	0.42	0.22	3.03328e-94	3.37969e-53	0.420079	0.421	0.253	4.90866e-49	1.66175e-48	0.438991	0.483	0.216	2.41353e-44	3.87828e-45	8.35383e-98
CD4	KIF2A	4.80758e-56	0.479548	0.446	0.28	6.98252e-52	5.33417e-97	0.529793	0.482	0.287	7.74735e-93	5.30336e-43	0.409805	0.476	0.327	7.70261e-39	6.64946e-49	0.485953	0.52	0.253	9.65768e-45	5.30336e-43	2.13367e-96
CD4	GRO1	2.72382e-45	-3.35438	0.34	0.462	3.95608e-41	6.30374e-38	-5.11624	0.41	0.502	9.15555e-34	6.91643e-18	-4.66777	0.232	0.301	1.00454e-13	1.02807e-95	-4.12885	0.502	0.715	1.49318e-91	6.91643e-18	4.1123e-95
CD4	CXCL3	2.07182e-29	-2.46256	0.215	0.312	3.00911e-25	4.23119e-27	-3.08033	0.213	0.294	6.14538e-23	1.30695e-08	-2.12879	0.106	0.146	0.000189821	3.37847e-95	-3.31411	0.242	0.548	4.9069e-91	1.30695e-08	1.35139e-94
CD4	PTTG1IP	2.44406e-43	0.385147	0.508	0.361	3.54975e-39	7.26694e-95	0.509205	0.498	0.297	1.05545e-90	1.58368e-58	0.462598	0.526	0.343	2.30014e-54	8.14862e-56	0.521664	0.57	0.271	1.18351e-51	2.44406e-43	2.90678e-94
CD4	CCL3	1.7786e-43	-3.06096	0.135	0.253	2.58323e-39	4.23723e-39	-3.17936	0.179	0.28	6.15415e-35	1.71768e-31	-3.59459	0.111	0.205	2.49476e-27	3.44227e-94	-3.28451	0.244	0.551	4.99956e-90	1.71768e-31	1.37691e-93
CD4	CD8B	1.41347e-63	-0.558384	0.016	0.125	2.05292e-59	3.30296e-93	-0.501356	0.011	0.121	4.79722e-89	1.08886e-85	-0.556836	0.014	0.141	1.58146e-81	2.17337e-21	-0.512121	0.022	0.12	3.15661e-17	2.17337e-21	1.32118e-92
CD4	NREP	8.17795e-93	-0.684694	0.01	0.152	1.18777e-88	1.70747e-79	-0.455448	0.008	0.102	2.47993e-75	2.25748e-38	-0.439453	0.047	0.137	3.27877e-34	9.64255e-30	-0.692933	0.024	0.154	1.40048e-25	9.64255e-30	3.27118e-92
CD4	SH2B2	2.74516e-86	-0.571583	0.019	0.163	3.98707e-82	1.13885e-92	-0.501234	0.033	0.164	1.65407e-88	1.5584e-20	-0.289297	0.067	0.134	2.26342e-16	5.93e-12	-0.357457	0.035	0.103	8.61273e-08	5.93e-12	4.55541e-92
CD4	TTC21B	2.8046e-74	0.525799	0.232	0.079	4.07341e-70	3.03795e-92	0.480296	0.216	0.07	4.41231e-88	6.05774e-47	0.361143	0.222	0.094	8.79826e-43	1.39501e-40	0.4128	0.262	0.082	2.02611e-36	1.39501e-40	1.21518e-91
CD4	LCK	1.49489e-81	0.535494	0.419	0.209	2.17119e-77	3.78048e-92	0.480105	0.367	0.176	5.49077e-88	1.86651e-42	0.352997	0.38	0.221	2.71092e-38	1.65895e-30	0.282315	0.442	0.22	2.40947e-26	1.65895e-30	1.51219e-91
CD4	CD38	4.69241e-92	-0.667643	0.027	0.185	6.81526e-88	4.62717e-75	-0.504927	0.044	0.164	6.7205e-71	3.9688e-13	-0.301014	0.113	0.173	5.76429e-09	1.8526e-13	-0.519334	0.048	0.129	2.69072e-09	3.9688e-13	1.87696e-91
CD4	TNFSF8	6.33414e-45	0.375871	0.27	0.137	9.19971e-41	1.77476e-91	0.471882	0.333	0.152	2.57766e-87	3.32458e-53	0.353358	0.334	0.17	4.82862e-49	9.6746e-51	0.513972	0.382	0.141	1.40514e-46	6.33414e-45	7.09903e-91
CD4	SLC25A19	9.86543e-33	-0.319049	0.031	0.107	1.43286e-28	1.89605e-91	-0.55767	0.044	0.182	2.75382e-87	4.98707e-21	-0.380722	0.097	0.171	7.24321e-17	4.81366e-07	-0.335611	0.052	0.103	0.00699136	4.81366e-07	7.58419e-91
CD4	PLAU	1.21498e-57	-1.18438	0.014	0.113	1.76464e-53	3.27879e-91	-2.08201	0.015	0.126	4.76211e-87	4.42548e-55	-1.69907	0.017	0.107	6.42757e-51	6.93913e-28	-1.48827	0.027	0.149	1.00784e-23	6.93913e-28	1.31152e-90
CD4	RHEX	4.95732e-91	0.939953	0.202	0.047	7.20002e-87	2.51579e-44	0.468169	0.148	0.059	3.65393e-40	4.6425e-16	0.378277	0.141	0.078	6.74277e-12	1.28542e-19	0.559751	0.176	0.07	1.86695e-15	4.6425e-16	1.98293e-90
CD4	APEX1	1.72267e-10	-0.302917	0.273	0.33	2.50201e-06	1.391e-90	-0.770719	0.317	0.482	2.02029e-86	6.70104e-32	-0.512841	0.388	0.494	9.73259e-28	0.0184253	-0.409246	0.367	0.356	1	0.0184253	5.56399e-90
CD4	ENSBTAG00000039129	2.47522e-76	0.4054	0.154	0.03	3.59501e-72	2.13151e-89	0.407856	0.183	0.05	3.0958e-85	1.48131e-49	0.283039	0.167	0.052	2.15146e-45	5.24876e-37	0.340715	0.169	0.036	7.6233e-33	5.24876e-37	8.52603e-89
CD4	PTX3	3.81573e-37	-2.54265	0.078	0.175	5.54197e-33	1.07569e-25	-3.65156	0.153	0.229	1.56234e-21	6.01903e-17	-3.74981	0.078	0.136	8.74204e-13	5.12009e-88	-3.36242	0.125	0.441	7.43642e-84	6.01903e-17	2.04804e-87
CD4	TMA7	1.72994e-57	0.367567	0.829	0.69	2.51256e-53	6.19773e-88	0.384842	0.833	0.665	9.00159e-84	2.5892e-56	0.345637	0.881	0.734	3.76055e-52	4.19508e-42	0.438862	0.936	0.652	6.09293e-38	4.19508e-42	2.47909e-87
CD4	PPA1	1.32109e-86	0.689801	0.522	0.308	1.91875e-82	2.88877e-83	0.614644	0.562	0.391	4.19565e-79	1.09903e-87	0.748918	0.628	0.417	1.59623e-83	5.53186e-35	0.416556	0.629	0.368	8.03447e-31	5.53186e-35	4.39613e-87
CD4	IL1B	3.84089e-79	-3.60851	0.105	0.271	5.57851e-75	8.31173e-50	-3.62062	0.161	0.274	1.2072e-45	4.71859e-34	-3.35989	0.079	0.169	6.85328e-30	1.84996e-87	-3.07575	0.211	0.515	2.68688e-83	4.71859e-34	7.39982e-87
CD4	NCOA7	6.01528e-31	-0.313196	0.048	0.13	8.73659e-27	2.92897e-87	-0.529596	0.058	0.199	4.25404e-83	9.98079e-26	-0.317847	0.12	0.212	1.44961e-21	7.2832e-07	-0.296239	0.075	0.131	0.0105781	7.2832e-07	1.17159e-86
CD4	GPX1	3.01996e-87	-0.986327	0.232	0.437	4.38618e-83	5.35567e-38	-0.627011	0.185	0.291	7.77858e-34	9.50767e-20	-0.505964	0.167	0.252	1.38089e-15	6.13266e-10	-0.856714	0.217	0.293	8.90707e-06	6.13266e-10	1.20798e-86
CD4	CCL5	8.64027e-87	-3.10872	0.068	0.235	1.25491e-82	2.99854e-83	-2.89103	0.065	0.198	4.35508e-79	1.94968e-80	-3.25291	0.059	0.208	2.83171e-76	4.18757e-74	-3.0329	0.076	0.357	6.08203e-70	4.18757e-74	3.45611e-86
CD4	MX1	1.34728e-33	-0.456315	0.078	0.176	1.95679e-29	2.44265e-85	-0.750191	0.126	0.291	3.54771e-81	1.59789e-05	0.417628	0.495	0.466	0.232077	0.0637908	-0.292927	0.179	0.195	1	0.0637908	9.77061e-85
CD4	CDH20	5.49876e-83	0.446445	0.173	0.037	7.9864e-79	5.27878e-85	0.367334	0.178	0.05	7.6669e-81	8.27168e-49	0.263331	0.162	0.05	1.20138e-44	1.86869e-40	0.35232	0.218	0.057	2.71408e-36	1.86869e-40	2.11151e-84
CD4	GRAMD1A	4.9576e-34	-0.414048	0.082	0.184	7.20042e-30	3.32026e-84	-0.612613	0.121	0.283	4.82234e-80	8.0696e-30	-0.46734	0.172	0.282	1.17203e-25	2.20647e-20	-0.739933	0.124	0.256	3.20467e-16	2.20647e-20	1.3281e-83
CD4	LITAF	9.99714e-83	-0.672494	0.018	0.155	1.45198e-78	3.49193e-68	-0.489767	0.016	0.107	5.07168e-64	7.0923e-29	-0.377812	0.038	0.107	1.03009e-24	1.73426e-17	-0.520107	0.02	0.102	2.51885e-13	1.73426e-17	3.99886e-82
CD4	PIP4K2A	2.99452e-33	0.351442	0.419	0.292	4.34924e-29	1.24695e-82	0.440436	0.491	0.301	1.81106e-78	1.79747e-28	0.267874	0.448	0.319	2.61064e-24	1.77271e-34	0.270732	0.513	0.272	2.57469e-30	1.79747e-28	4.98778e-82
CD4	SOD2	5.46732e-49	-2.98961	0.236	0.368	7.94073e-45	1.8935e-20	-2.57726	0.311	0.373	2.75012e-16	2.97575e-13	-2.79319	0.304	0.361	4.32198e-09	1.2499e-82	-3.02972	0.319	0.578	1.81535e-78	2.97575e-13	4.99959e-82
CD4	NT5C	3.37904e-62	-0.643922	0.263	0.434	4.90771e-58	1.68906e-82	-0.598711	0.252	0.424	2.45319e-78	6.58457e-18	-0.353787	0.307	0.389	9.56343e-14	4.15532e-13	-0.70687	0.281	0.363	6.03518e-09	4.15532e-13	6.75625e-82
CD4	STX7	2.76706e-82	-0.537483	0.037	0.19	4.01888e-78	3.96483e-55	-0.374994	0.037	0.13	5.75852e-51	9.8797e-21	-0.261876	0.066	0.133	1.43493e-16	1.1259e-18	-0.473871	0.041	0.139	1.63526e-14	1.1259e-18	1.10682e-81
CD4	CD2	6.2315e-62	0.441923	0.254	0.105	9.05063e-58	1.23938e-81	0.426076	0.26	0.107	1.80007e-77	4.22289e-43	0.391639	0.269	0.136	6.13332e-39	2.40874e-39	0.442223	0.321	0.122	3.49845e-35	2.40874e-39	4.95751e-81
CD4	ARHGEF2	3.10075e-34	-0.456723	0.074	0.172	4.50353e-30	5.10967e-81	-0.66112	0.101	0.253	7.42129e-77	4.3885e-20	-0.432088	0.129	0.207	6.37386e-16	6.13055e-06	-0.419357	0.107	0.161	0.0890401	6.13055e-06	2.04387e-80
CD4	BTG1	2.18069e-37	-0.556922	0.92	0.91	3.16724e-33	2.87795e-80	-0.657031	0.943	0.941	4.17994e-76	4.89856e-47	-0.655412	0.946	0.937	7.11467e-43	1.63552e-07	-0.522944	0.935	0.823	0.00237543	1.63552e-07	1.15118e-79
CD4	ARID5B	5.53505e-48	0.406321	0.521	0.358	8.03911e-44	8.9858e-80	0.420963	0.566	0.372	1.3051e-75	2.61225e-45	0.307572	0.564	0.387	3.79403e-41	5.09585e-39	0.417692	0.584	0.327	7.40121e-35	5.09585e-39	3.59432e-79
CD4	CDKN1B	1.10199e-41	0.388406	0.44	0.293	1.60053e-37	1.01418e-79	0.464138	0.437	0.258	1.47299e-75	5.55834e-38	0.342948	0.447	0.301	8.07293e-34	3.5494e-47	0.50592	0.558	0.28	5.15515e-43	5.55834e-38	4.05671e-79
CD4	CPNE3	1.14128e-53	0.411528	0.358	0.201	1.6576e-49	1.86808e-79	0.490327	0.361	0.195	2.7132e-75	2.27893e-35	0.307305	0.289	0.166	3.30993e-31	6.65623e-42	0.411015	0.362	0.149	9.6675e-38	2.27893e-35	7.47232e-79
CD4	IER3	2.21201e-79	-1.9941	0.041	0.187	3.21273e-75	1.15561e-76	-2.34465	0.076	0.207	1.6784e-72	1.28492e-50	-2.24499	0.071	0.186	1.86622e-46	1.08994e-34	-2.03757	0.076	0.243	1.58303e-30	1.08994e-34	8.84804e-79
CD4	ARHGAP10	2.98216e-40	0.391537	0.166	0.067	4.3313e-36	7.61571e-78	0.513827	0.167	0.049	1.10611e-73	9.99556e-47	0.383917	0.177	0.063	1.45176e-42	4.0443e-22	0.307452	0.2	0.078	5.87394e-18	4.0443e-22	3.04628e-77
CD4	CERK	7.63363e-53	0.387802	0.204	0.081	1.10871e-48	8.05251e-78	0.407341	0.209	0.075	1.16955e-73	1.97379e-36	0.265438	0.237	0.118	2.86673e-32	1.69235e-44	0.348224	0.291	0.091	2.45797e-40	1.97379e-36	3.22101e-77
CD4	ENSBTAG00000047700	0.00102498	-2.55507	0.129	0.154	1	0.00727165	-1.21441	0.097	0.113	1	0.00128447	-0.334707	0.103	0.126	1	1.14825e-77	-2.29335	0.147	0.44	1.66771e-73	0.00727165	4.59299e-77
CD4	MAP3K8	2.85977e-54	-0.42684	0.022	0.124	4.15353e-50	4.7487e-77	-0.65505	0.052	0.177	6.89701e-73	4.11919e-40	-0.537535	0.056	0.152	5.98271e-36	1.16313e-17	-0.550292	0.036	0.128	1.68933e-13	1.16313e-17	1.89948e-76
CD4	SMAGP	6.1418e-57	-0.412639	0.037	0.155	8.92036e-53	6.80901e-77	-0.407912	0.027	0.137	9.88941e-73	2.46237e-22	-0.261665	0.068	0.138	3.57634e-18	2.80856e-10	-0.340525	0.043	0.107	4.07915e-06	2.80856e-10	2.7236e-76
CD4	TNFAIP3	3.99775e-28	-0.639223	0.092	0.18	5.80634e-24	7.5961e-77	-1.62394	0.227	0.378	1.10326e-72	5.94624e-34	-1.2501	0.218	0.329	8.63632e-30	7.22799e-08	-1.10176	0.175	0.235	0.00104979	7.22799e-08	3.03844e-76
CD4	CYB561A3	1.97783e-46	-0.480285	0.034	0.132	2.8726e-42	2.27368e-76	-0.480956	0.026	0.135	3.30229e-72	3.56222e-36	-0.433584	0.049	0.135	5.17376e-32	1.14452e-15	-0.441623	0.024	0.101	1.6623e-11	1.14452e-15	9.09471e-76
CD4	AFDN	7.92313e-47	0.295666	0.259	0.125	1.15076e-42	7.67433e-76	0.372974	0.308	0.148	1.11462e-71	1.73e-61	0.319675	0.332	0.154	2.51266e-57	3.77126e-38	0.290497	0.353	0.144	5.47738e-34	3.77126e-38	3.06973e-75
CD4	ZNF365	1.38775e-60	0.299516	0.102	0.014	2.01556e-56	1.53333e-74	0.290986	0.101	0.014	2.22701e-70	1.94729e-49	0.25317	0.101	0.015	2.82825e-45	4.45303e-35	0.287816	0.138	0.022	6.46758e-31	4.45303e-35	6.13332e-74
CD4	MGAT5	9.30296e-65	0.418613	0.239	0.092	1.35116e-60	9.37124e-74	0.33906	0.258	0.112	1.36108e-69	1.33799e-46	0.29681	0.276	0.134	1.9433e-42	4.56965e-46	0.396971	0.293	0.09	6.63696e-42	4.56965e-46	3.7485e-73
CD4	PKIB	3.37769e-73	-0.811098	0.043	0.187	4.90576e-69	1.78382e-69	-0.58788	0.034	0.142	2.59082e-65	1.52553e-14	-0.331545	0.067	0.121	2.21568e-10	1.61524e-21	-0.874204	0.049	0.162	2.34597e-17	1.52553e-14	1.35108e-72
CD4	DNLZ	2.31837e-64	-0.67996	0.177	0.347	3.3672e-60	4.37754e-73	-0.591191	0.198	0.357	6.35794e-69	5.25334e-30	-0.430006	0.244	0.354	7.62995e-26	5.66251e-09	-0.56178	0.216	0.286	8.22422e-05	5.66251e-09	1.75102e-72
CD4	HOPX	1.13699e-71	-0.91106	0.076	0.232	1.65136e-67	7.58456e-73	-0.749673	0.054	0.174	1.10158e-68	9.45412e-38	-0.601064	0.062	0.156	1.37312e-33	3.83774e-12	-0.507678	0.058	0.135	5.57393e-08	3.83774e-12	3.03383e-72
CD4	STAT5A	7.5979e-73	0.44688	0.348	0.165	1.10352e-68	4.07462e-71	0.37767	0.412	0.246	5.91798e-67	5.62743e-48	0.330588	0.452	0.285	8.17328e-44	1.10073e-29	0.267987	0.48	0.259	1.59869e-25	1.10073e-29	3.03916e-72
CD4	IL1RN	4.03917e-71	-3.06004	0.03	0.158	5.8665e-67	3.67207e-63	-4.65888	0.078	0.192	5.33331e-59	1.52106e-39	-4.76862	0.06	0.153	2.20919e-35	2.17856e-61	-3.47608	0.083	0.328	3.16414e-57	1.52106e-39	1.61567e-70
CD4	MXI1	3.22797e-63	-0.520463	0.038	0.166	4.6883e-59	2.56873e-70	-0.520244	0.029	0.134	3.73082e-66	3.15191e-28	-0.376447	0.049	0.123	4.57783e-24	9.69326e-10	-0.411476	0.051	0.116	1.40785e-05	9.69326e-10	1.02749e-69
CD4	HIF1A	4.45535e-70	-1.04946	0.132	0.3	6.47095e-66	1.16413e-55	-0.873073	0.167	0.3	1.69078e-51	2.88629e-24	-0.808459	0.219	0.316	4.19205e-20	2.6298e-16	-1.05619	0.228	0.335	3.81952e-12	2.6298e-16	1.78214e-69
CD4	ITGA4	9.80027e-53	0.425811	0.352	0.191	1.42339e-48	1.24867e-69	0.401679	0.291	0.141	1.81357e-65	2.34355e-30	0.3129	0.281	0.166	3.40377e-26	8.40987e-28	0.33359	0.333	0.155	1.22145e-23	8.40987e-28	4.99469e-69
CD4	AHI1	1.44654e-41	-0.639095	0.128	0.252	2.10095e-37	1.34938e-68	-0.622853	0.143	0.29	1.95984e-64	2.86155e-27	-0.469576	0.187	0.292	4.15612e-23	3.33749e-06	-0.556847	0.153	0.21	0.0484736	3.33749e-06	5.39753e-68
CD4	LY75	5.16846e-33	-0.570105	0.243	0.364	7.50668e-29	5.8489e-67	-0.687957	0.291	0.439	8.49495e-63	3.74162e-14	-0.407621	0.391	0.455	5.43433e-10	0.0255209	-0.500357	0.349	0.34	1	0.0255209	2.33956e-66
CD4	NFKB1	6.18142e-14	-0.385193	0.286	0.365	8.9779e-10	8.22986e-67	-0.741335	0.445	0.578	1.1953e-62	5.39279e-15	-0.482086	0.502	0.555	7.83249e-11	0.139034	-0.533217	0.395	0.367	1	0.139034	3.29194e-66
CD4	MTPN	3.552e-65	-0.696444	0.28	0.451	5.15892e-61	3.29246e-42	-0.526277	0.3	0.418	4.78197e-38	1.63598e-17	-0.361067	0.337	0.419	2.3761e-13	0.00153584	-0.466664	0.297	0.32	1	0.00153584	1.4208e-64
CD4	DUSP1	1.66467e-64	-1.87289	0.066	0.204	2.41777e-60	8.0939e-54	-1.39667	0.042	0.134	1.17556e-49	5.46986e-42	-1.65082	0.043	0.133	7.94442e-38	4.47799e-60	-2.10687	0.079	0.322	6.50384e-56	5.46986e-42	6.65869e-64
CD4	MKNK2	3.83643e-47	-0.633163	0.204	0.35	5.57202e-43	1.07306e-63	-0.583156	0.177	0.325	1.55852e-59	2.99813e-27	-0.488042	0.208	0.314	4.35448e-23	0.605468	-0.367878	0.257	0.249	1	0.605468	4.29226e-63
CD4	TIPARP	2.38127e-27	0.280749	0.29	0.186	3.45855e-23	2.57996e-63	0.413448	0.33	0.18	3.74714e-59	2.83823e-41	0.367687	0.358	0.212	4.12225e-37	1.62241e-33	0.288679	0.407	0.189	2.35639e-29	2.38127e-27	1.03198e-62
CD4	TRAF3IP3	1.8446e-46	0.409968	0.459	0.304	2.6791e-42	2.9525e-63	0.431836	0.386	0.227	4.28821e-59	4.19465e-31	0.282363	0.436	0.296	6.09232e-27	1.86734e-30	0.318673	0.512	0.282	2.71213e-26	1.86734e-30	1.181e-62
CD4	DTNBP1	8.10735e-63	-0.549601	0.056	0.193	1.17751e-58	4.59759e-60	-0.432599	0.056	0.164	6.67754e-56	6.32078e-30	-0.332551	0.06	0.142	9.1803e-26	1.54973e-07	-0.292613	0.06	0.117	0.00225083	1.54973e-07	3.24294e-62
CD4	ZNF706	1.84662e-34	-0.555565	0.514	0.59	2.68203e-30	2.09478e-62	-0.633268	0.529	0.617	3.04245e-58	2.1604e-14	-0.352245	0.601	0.616	3.13776e-10	1.32129e-05	-0.524702	0.545	0.517	0.191904	1.32129e-05	8.3791e-62
CD4	TARS1	3.02726e-28	-0.643972	0.148	0.249	4.3968e-24	4.83288e-62	-0.71353	0.162	0.304	7.01928e-58	8.28409e-15	-0.388554	0.268	0.345	1.20318e-10	9.0377e-08	-0.689794	0.186	0.253	0.00131264	9.0377e-08	1.93315e-61
CD4	RGS10	6.18447e-34	0.328557	0.252	0.14	8.98232e-30	1.57982e-61	0.403218	0.235	0.107	2.29454e-57	3.18721e-46	0.387895	0.314	0.163	4.6291e-42	6.70753e-42	0.410103	0.371	0.147	9.74202e-38	6.18447e-34	6.31929e-61
CD4	MX2	7.72146e-47	-0.516373	0.026	0.121	1.12146e-42	2.15374e-61	-0.507144	0.038	0.139	3.1281e-57	0.530764	0.250213	0.284	0.297	1	6.69114e-16	-0.621309	0.063	0.16	9.71822e-12	0.530764	8.61497e-61
CD4	APOBEC3H	5.86284e-32	0.305926	0.242	0.136	8.5152e-28	5.78245e-61	0.379702	0.246	0.118	8.39843e-57	3.7787e-33	0.294881	0.268	0.151	5.48818e-29	1.49748e-27	0.255495	0.288	0.125	2.17494e-23	1.49748e-27	2.31298e-60
CD4	IFITM10	1.34423e-44	0.369449	0.191	0.079	1.95236e-40	7.89384e-60	0.357641	0.21	0.09	1.1465e-55	4.00542e-26	0.286737	0.189	0.099	5.81747e-22	1.90509e-18	0.25431	0.195	0.084	2.76695e-14	1.90509e-18	3.15754e-59
CD4	IDH2	1.18706e-09	-0.300213	0.306	0.36	1.72409e-05	2.42293e-59	-0.604483	0.29	0.429	3.51907e-55	2.10159e-16	-0.356112	0.315	0.39	3.05235e-12	0.791784	-0.267239	0.311	0.292	1	0.791784	9.69173e-59
CD4	ENSBTAG00000011511	1.09343e-24	0.278689	0.57	0.454	1.58809e-20	2.78579e-59	0.338357	0.687	0.532	4.04608e-55	3.44341e-51	0.334623	0.814	0.665	5.0012e-47	5.97633e-36	0.440467	0.693	0.435	8.68002e-32	1.09343e-24	1.11432e-58
CD4	SEPTIN1	1.86811e-47	0.374648	0.382	0.229	2.71324e-43	3.40905e-59	0.400043	0.325	0.186	4.95131e-55	6.5405e-28	0.296361	0.354	0.238	9.49942e-24	5.78786e-29	0.255218	0.416	0.213	8.40629e-25	6.5405e-28	1.36362e-58
CD4	ARPC5L	2.43683e-49	-0.643138	0.333	0.477	3.53925e-45	3.01732e-58	-0.691601	0.322	0.453	4.38235e-54	3.16375e-18	-0.392336	0.391	0.465	4.59504e-14	0.00048776	-0.570651	0.356	0.37	1	0.00048776	1.20693e-57
CD4	S100A11	1.71572e-07	-0.916531	0.57	0.465	0.00249192	8.82407e-58	0.516627	0.443	0.285	1.28161e-53	1.03081e-14	0.282165	0.402	0.309	1.49715e-10	2.59472e-06	-0.555988	0.502	0.52	0.0376857	2.59472e-06	3.52963e-57
CD4	ATF4	2.412e-13	-0.377708	0.738	0.755	3.50319e-09	3.14249e-57	-0.526119	0.748	0.785	4.56416e-53	1.46078e-09	-0.27124	0.796	0.783	2.12163e-05	1.38786e-05	-0.490649	0.798	0.689	0.201573	1.38786e-05	1.257e-56
CD4	PSME1	3.03754e-41	0.361402	0.734	0.603	4.41173e-37	4.16109e-54	0.338999	0.746	0.609	6.04356e-50	4.07212e-57	0.362344	0.848	0.705	5.91435e-53	1.90384e-24	0.296202	0.868	0.629	2.76513e-20	1.90384e-24	1.62885e-56
CD4	DOC2G	3.88249e-41	-0.479076	0.052	0.152	5.63893e-37	1.69413e-56	-0.469369	0.037	0.131	2.46056e-52	5.75916e-23	-0.346165	0.051	0.117	8.3646e-19	1.55629e-09	-0.398567	0.05	0.113	2.26035e-05	1.55629e-09	6.77653e-56
CD4	USF2	3.23557e-30	-0.457951	0.239	0.356	4.69935e-26	3.39921e-55	-0.513113	0.216	0.356	4.93701e-51	4.18864e-22	-0.384951	0.278	0.37	6.08358e-18	0.154964	-0.30612	0.284	0.284	1	0.154964	1.35968e-54
CD4	TGM3	4.51932e-50	-2.54486	0.061	0.174	6.56386e-46	6.62008e-55	-2.25775	0.04	0.131	9.615e-51	5.95155e-36	-2.89307	0.038	0.116	8.64404e-32	4.2461e-54	-2.39235	0.077	0.302	6.16704e-50	5.95155e-36	2.64803e-54
CD4	PACSIN2	9.38437e-35	-0.428176	0.141	0.259	1.36299e-30	6.88376e-54	-0.447705	0.128	0.256	9.99798e-50	3.17728e-16	-0.294119	0.187	0.267	4.61468e-12	0.0242163	-0.298345	0.175	0.201	1	0.0242163	2.75351e-53
CD4	TCF3	4.44873e-24	-0.458503	0.143	0.234	6.46134e-20	8.96729e-54	-0.51465	0.146	0.276	1.30241e-49	8.47879e-22	-0.385769	0.191	0.282	1.23146e-17	0.116127	-0.313828	0.204	0.219	1	0.116127	3.58691e-53
CD4	PARP1	4.34132e-16	-0.485973	0.373	0.442	6.30534e-12	1.45367e-52	-0.690135	0.383	0.5	2.11131e-48	8.22338e-13	-0.417535	0.491	0.544	1.19436e-08	0.549936	-0.373488	0.416	0.375	1	0.549936	5.81467e-52
CD4	METRNL	4.49004e-52	-1.2574	0.24	0.385	6.52133e-48	8.85533e-50	-1.04565	0.321	0.447	1.28615e-45	2.3384e-10	-0.932117	0.339	0.384	3.39629e-06	1.61485e-10	-0.907979	0.277	0.35	2.3454e-06	2.3384e-10	1.79601e-51
CD4	PRKAA1	5.91015e-36	0.300451	0.2	0.096	8.5839e-32	1.55511e-51	0.333427	0.234	0.117	2.25864e-47	4.59763e-32	0.291052	0.258	0.143	6.6776e-28	5.57966e-40	0.361126	0.346	0.135	8.10389e-36	4.59763e-32	6.22044e-51
CD4	UNC119	8.60359e-29	-0.490438	0.246	0.356	1.24959e-24	2.6706e-50	-0.540946	0.227	0.358	3.87878e-46	1.01621e-30	-0.445132	0.25	0.365	1.47595e-26	0.14676	-0.274441	0.263	0.268	1	0.14676	1.06824e-49
CD4	PTPN6	5.9238e-37	-0.554777	0.2	0.327	8.60373e-33	8.09708e-50	-0.568002	0.158	0.28	1.17602e-45	2.72495e-26	-0.490914	0.154	0.251	3.95772e-22	0.00322569	-0.441171	0.204	0.237	1	0.00322569	3.23883e-49
CD4	ERP29	3.08017e-36	-0.479062	0.182	0.305	4.47364e-32	3.38144e-49	-0.427231	0.163	0.292	4.91121e-45	4.20726e-13	-0.272649	0.234	0.305	6.11062e-09	0.000617223	-0.35748	0.211	0.255	1	0.000617223	1.35258e-48
CD4	H3F3B	6.73404e-49	-0.658347	0.953	0.932	9.78052e-45	5.16944e-38	-0.612312	0.95	0.938	7.50809e-34	1.12434e-13	-0.615455	0.97	0.94	1.633e-09	5.60509e-41	-0.717298	0.959	0.918	8.14083e-37	1.12434e-13	2.69362e-48
CD4	PRMT1	8.75933e-13	-0.43118	0.552	0.567	1.27221e-08	1.67569e-48	-0.539647	0.659	0.683	2.43377e-44	6.19897e-09	-0.27772	0.709	0.684	9.00338e-05	0.0741466	-0.367713	0.637	0.538	1	0.0741466	6.70276e-48
CD4	CSTB.1	4.97042e-26	-1.98032	0.423	0.499	7.21903e-22	0.0381797	-0.604501	0.359	0.362	1	2.74205e-05	-0.515005	0.316	0.351	0.398255	4.22975e-48	-1.81098	0.407	0.568	6.1433e-44	0.0381797	1.6919e-47
CD4	POLR2I	3.69401e-41	0.42797	0.354	0.22	5.36518e-37	1.49014e-47	0.399147	0.349	0.222	2.16428e-43	1.25892e-26	0.317545	0.364	0.252	1.82845e-22	3.25822e-35	0.37218	0.441	0.22	4.73223e-31	1.25892e-26	5.96055e-47
CD4	NFKB2	6.00466e-07	-0.321483	0.274	0.328	0.00872117	3.30114e-47	-0.807899	0.497	0.603	4.79458e-43	8.99425e-15	-0.673241	0.532	0.584	1.30632e-10	0.241805	-0.510947	0.469	0.392	1	0.241805	1.32046e-46
CD4	ISG15	6.6368e-09	-1.29977	0.138	0.186	9.63929e-05	3.39999e-47	-0.655308	0.302	0.424	4.93815e-43	9.40649e-11	0.585218	0.671	0.627	1.3662e-06	4.10085e-06	-0.883369	0.306	0.364	0.0595607	4.10085e-06	1.36e-46
CD4	MIF4GD	5.01179e-19	-0.311091	0.18	0.266	7.27912e-15	3.75565e-47	-0.483859	0.211	0.336	5.45471e-43	7.81096e-15	-0.298018	0.269	0.344	1.13446e-10	0.112275	-0.262643	0.216	0.227	1	0.112275	1.50226e-46
CD4	KDM6B	2.90317e-08	-0.517972	0.124	0.168	0.000421657	1.12191e-46	-0.816359	0.284	0.402	1.62946e-42	6.6963e-16	-0.804397	0.268	0.336	9.72571e-12	0.0949864	-0.7135	0.203	0.21	1	0.0949864	4.48762e-46
CD4	BATF	8.67023e-35	-0.513903	0.155	0.276	1.25926e-30	2.14974e-46	-0.429402	0.315	0.457	3.12228e-42	5.89553e-15	-0.447565	0.391	0.479	8.56267e-11	1.0263e-05	-0.588393	0.254	0.309	0.14906	1.0263e-05	8.59897e-46
CD4	PXN	9.73563e-32	-0.429933	0.053	0.139	1.414e-27	6.8751e-46	-0.47803	0.067	0.163	9.9854e-42	8.04293e-32	-0.422949	0.061	0.146	1.16815e-27	1.93388e-05	-0.451028	0.074	0.119	0.280877	1.93388e-05	2.75004e-45
CD4	CALCOCO2	4.18102e-44	0.376772	0.478	0.324	6.07252e-40	8.76711e-46	0.332514	0.487	0.35	1.27334e-41	5.71375e-40	0.33185	0.529	0.373	8.29864e-36	8.42411e-41	0.357456	0.535	0.272	1.22352e-36	5.71375e-40	3.50684e-45
CD4	AHNAK	9.47944e-46	-0.783626	0.16	0.299	1.37679e-41	2.11335e-27	-0.58896	0.147	0.235	3.06944e-23	0.00048948	-0.381945	0.162	0.189	1	0.000146264	-0.613258	0.159	0.202	1	0.00048948	3.79178e-45
CD4	CNPY3	2.64916e-45	-0.563803	0.17	0.31	3.84764e-41	6.06784e-37	-0.454782	0.176	0.282	8.81293e-33	1.57424e-13	-0.325587	0.226	0.295	2.28643e-09	0.000108763	-0.485237	0.195	0.238	1	0.000108763	1.05966e-44
CD4	BMP2K	2.80156e-20	-0.301612	0.067	0.135	4.06899e-16	3.07765e-45	-0.393205	0.078	0.178	4.46998e-41	2.74916e-23	-0.36101	0.113	0.197	3.99288e-19	0.000901524	-0.301782	0.101	0.138	1	0.000901524	1.23106e-44
CD4	LFNG	1.08258e-44	-0.715787	0.15	0.288	1.57234e-40	6.25788e-28	-0.501226	0.198	0.295	9.08894e-24	9.87864e-23	-0.625618	0.196	0.294	1.43477e-18	4.00142e-08	-0.747736	0.157	0.229	0.000581167	4.00142e-08	4.33032e-44
CD4	TMEM263	2.21076e-29	0.307384	0.234	0.133	3.21091e-25	3.28741e-42	0.306884	0.24	0.132	4.77464e-38	2.54266e-31	0.266971	0.288	0.17	3.69296e-27	4.63023e-44	0.450862	0.338	0.126	6.72495e-40	2.21076e-29	1.85209e-43
CD4	VASP	0.000182862	-0.393136	0.347	0.375	1	7.55986e-44	-0.556627	0.295	0.42	1.09799e-39	6.88117e-08	-0.328982	0.338	0.387	0.000999421	0.55478	-0.466261	0.384	0.332	1	0.55478	3.02394e-43
CD4	CD63	1.82368e-43	-1.33229	0.12	0.236	2.64872e-39	5.34727e-08	-0.315714	0.075	0.106	0.000776637	3.43416e-10	-0.287751	0.07	0.113	4.98777e-06	8.14203e-21	-1.08128	0.13	0.253	1.18255e-16	5.34727e-08	7.29473e-43
CD4	RIDA	4.23985e-40	-0.919748	0.19	0.318	6.15797e-36	2.16361e-43	-0.572003	0.172	0.289	3.14243e-39	1.45691e-09	-0.392626	0.232	0.288	2.11602e-05	2.6686e-06	-0.632334	0.226	0.279	0.0387588	2.6686e-06	8.65444e-43
CD4	PLEKHO1	1.39562e-33	-0.38741	0.075	0.173	2.027e-29	3.08421e-43	-0.291004	0.063	0.155	4.47951e-39	2.10709e-17	-0.269056	0.1	0.168	3.06034e-13	1.91062e-07	-0.323698	0.067	0.125	0.00277498	1.91062e-07	1.23368e-42
CD4	TUT4	7.33734e-31	-0.667161	0.408	0.494	1.06568e-26	1.2738e-42	-0.589917	0.402	0.512	1.85006e-38	3.51325e-06	-0.389209	0.474	0.503	0.0510265	0.0291335	-0.250666	0.5	0.387	1	0.0291335	5.09519e-42
CD4	TNIP1	1.88347e-29	-0.796325	0.23	0.336	2.73554e-25	2.3475e-42	-0.849421	0.303	0.417	3.40951e-38	1.13048e-18	-0.729988	0.325	0.404	1.6419e-14	0.138138	-0.629991	0.321	0.318	1	0.138138	9.39002e-42
CD4	LRRK2	4.33291e-36	-0.504648	0.077	0.178	6.29311e-32	3.05273e-42	-0.428085	0.083	0.18	4.43378e-38	1.64674e-08	-0.310451	0.129	0.174	0.000239173	0.000145938	-0.416023	0.099	0.143	1	0.000145938	1.22109e-41
CD4	FABP5	2.31052e-23	-1.06797	0.084	0.159	3.3558e-19	5.10929e-14	-0.484569	0.066	0.11	7.42073e-10	3.93489e-08	-0.266644	0.089	0.129	0.000571504	9.91005e-42	-1.58242	0.148	0.344	1.43934e-37	3.93489e-08	3.96402e-41
CD4	UGCG	1.95847e-41	-0.588548	0.162	0.295	2.84448e-37	4.22505e-27	-0.418571	0.201	0.294	6.13646e-23	3.80154e-15	-0.458178	0.277	0.347	5.52136e-11	0.00632539	-0.409882	0.225	0.252	1	0.00632539	7.83386e-41
CD4	DDIT4	0.000194932	-0.509584	0.078	0.103	1	3.4285e-41	-0.9157	0.075	0.165	4.97955e-37	3.19383e-21	-1.03883	0.079	0.148	4.63872e-17	2.33465e-05	-0.785294	0.066	0.109	0.339085	0.000194932	1.3714e-40
CD4	MEF2A	1.50186e-40	-0.471217	0.12	0.246	2.18131e-36	9.44951e-37	-0.388013	0.135	0.239	1.37245e-32	8.69047e-20	-0.31303	0.171	0.256	1.2622e-15	1.30654e-06	-0.401107	0.182	0.249	0.0189762	1.30654e-06	6.00745e-40
CD4	ATP13A3	1.84713e-40	-0.522065	0.064	0.168	2.68278e-36	4.95394e-33	-0.346505	0.064	0.141	7.19511e-29	3.6059e-09	-0.282054	0.103	0.149	5.23721e-05	0.00182995	-0.288071	0.089	0.123	1	0.00182995	7.38853e-40
CD4	PTK2B	1.53279e-30	-0.363782	0.066	0.153	2.22622e-26	2.88366e-40	-0.328703	0.07	0.16	4.18823e-36	8.47859e-19	-0.317414	0.123	0.197	1.23143e-14	8.13531e-08	-0.419905	0.085	0.15	0.00118157	8.13531e-08	1.15347e-39
CD4	RAPGEF1	1.06663e-27	-0.481274	0.113	0.209	1.54917e-23	5.38848e-40	-0.626609	0.127	0.231	7.82622e-36	1.73113e-14	-0.703265	0.197	0.262	2.5143e-10	0.00228102	-0.551832	0.171	0.205	1	0.00228102	2.15539e-39
CD4	B3GNT2	5.62231e-18	-0.32053	0.08	0.147	8.16584e-14	8.7867e-40	-0.395592	0.064	0.151	1.27618e-35	2.91859e-16	-0.355897	0.133	0.204	4.23896e-12	0.00358741	-0.341748	0.115	0.148	1	0.00358741	3.51468e-39
CD4	TXNRD1	8.99209e-40	-0.61409	0.137	0.261	1.30601e-35	2.77123e-20	-0.330615	0.12	0.19	4.02494e-16	3.66453e-11	-0.307583	0.157	0.217	5.32237e-07	0.000672877	-0.487649	0.164	0.203	1	0.000672877	3.59684e-39
CD4	SPTSSA	1.61732e-39	-0.500186	0.084	0.195	2.34899e-35	1.83781e-38	-0.431591	0.094	0.188	2.66923e-34	3.33411e-14	-0.342158	0.124	0.188	4.84246e-10	8.68637e-08	-0.601127	0.132	0.199	0.00126161	8.68637e-08	6.46927e-39
CD4	TNFRSF1B	2.14938e-13	-0.353771	0.492	0.362	3.12175e-09	9.04278e-39	-0.313961	0.558	0.385	1.31337e-34	2.30287e-25	-0.471099	0.555	0.39	3.34469e-21	3.02358e-16	-0.306702	0.544	0.329	4.39145e-12	2.14938e-13	3.61711e-38
CD4	ZFP36	1.93606e-33	-0.630356	0.19	0.309	2.81194e-29	2.13387e-38	-0.945212	0.197	0.304	3.09923e-34	1.64994e-15	-0.851402	0.246	0.315	2.39638e-11	0.151255	-0.632641	0.285	0.28	1	0.151255	8.53546e-38
CD4	ST6GALNAC4	4.22302e-38	-0.671485	0.102	0.214	6.13352e-34	2.98454e-31	-0.446239	0.072	0.146	4.33475e-27	2.19226e-15	-0.358191	0.105	0.169	3.18404e-11	1.66007e-05	-0.460479	0.107	0.158	0.241108	1.66007e-05	1.68921e-37
CD4	ID3	5.26128e-06	-0.313037	0.134	0.172	0.0764148	2.75634e-27	-0.44959	0.053	0.117	4.0033e-23	3.7267e-37	-0.586955	0.069	0.166	5.41266e-33	0.0360227	-0.369743	0.099	0.12	1	0.0360227	1.49068e-36
CD4	SFT2D1	1.22064e-36	-0.475525	0.305	0.435	1.77286e-32	7.38485e-28	-0.422565	0.316	0.409	1.07258e-23	8.02706e-08	-0.274512	0.375	0.419	0.00116585	0.00160871	-0.486395	0.371	0.377	1	0.00160871	4.88256e-36
CD4	C18H16orf87	8.42175e-23	0.37421	0.217	0.131	1.22317e-18	1.06977e-35	0.336984	0.203	0.11	1.55373e-31	5.29639e-32	0.277112	0.216	0.109	7.69248e-28	1.39298e-28	0.360818	0.266	0.109	2.02316e-24	8.42175e-23	4.27907e-35
CD4	SREBF2	4.76906e-25	-0.44145	0.2	0.305	6.92659e-21	1.09054e-35	-0.430197	0.208	0.32	1.58391e-31	8.22451e-13	-0.363207	0.262	0.328	1.19453e-08	0.748279	-0.268749	0.285	0.273	1	0.748279	4.36218e-35
CD4	IFNGR1	3.61657e-32	-0.524213	0.116	0.222	5.2527e-28	3.28275e-34	-0.394124	0.114	0.209	4.76787e-30	3.70971e-20	-0.468519	0.141	0.222	5.38798e-16	0.0063204	-0.422754	0.142	0.174	1	0.0063204	1.3131e-33
CD4	CXCL16	4.45959e-34	-0.837452	0.061	0.15	6.4771e-30	3.47238e-28	-0.440644	0.071	0.141	5.04328e-24	5.69409e-06	-0.254176	0.092	0.125	0.0827009	1.30833e-09	-0.767659	0.098	0.168	1.90022e-05	5.69409e-06	1.78383e-33
CD4	STK17A	4.75471e-33	-0.617263	0.541	0.618	6.90575e-29	2.0462e-20	-0.505305	0.506	0.553	2.9719e-16	2.40251e-06	-0.311483	0.64	0.652	0.034894	0.122539	-0.434762	0.63	0.532	1	0.122539	1.90189e-32
CD4	BLK	8.69607e-33	0.686796	0.189	0.098	1.26302e-28	2.23536e-06	0.306898	0.146	0.118	0.0324664	0.000175814	0.252089	0.157	0.129	1	9.87131e-05	0.300599	0.168	0.121	1	0.000175814	3.47843e-32
CD4	RAB32	1.42761e-16	-0.299382	0.072	0.133	2.07346e-12	9.13301e-33	-0.263712	0.091	0.179	1.32648e-28	7.07386e-12	-0.250578	0.107	0.163	1.02741e-07	0.00799237	-0.279831	0.094	0.123	1	0.00799237	3.6532e-32
CD4	TBC1D1	7.36761e-20	-0.437058	0.166	0.254	1.07007e-15	1.45996e-32	-0.443156	0.171	0.272	2.12045e-28	0.000672656	-0.250272	0.263	0.292	1	0.343202	-0.350652	0.233	0.232	1	0.343202	5.83985e-32
CD4	ENSBTAG00000050846	1.81629e-32	-0.520135	0.228	0.346	2.63797e-28	1.58607e-18	-0.326623	0.157	0.227	2.30361e-14	6.42572e-14	-0.301855	0.146	0.212	9.33271e-10	0.00362887	-0.338834	0.194	0.226	1	0.00362887	7.26515e-32
CD4	IDO1	4.66619e-25	-1.24099	0.041	0.107	6.77718e-21	2.03662e-31	-1.20038	0.039	0.102	2.95799e-27	7.67553e-20	-1.04915	0.058	0.118	1.11479e-15	1.40093e-17	-1.13666	0.053	0.154	2.03472e-13	1.40093e-17	8.14648e-31
CD4	JPT1	9.74889e-19	-0.396789	0.51	0.575	1.41593e-14	1.38068e-30	-0.426433	0.464	0.548	2.0053e-26	4.90687e-08	-0.309948	0.49	0.518	0.000712674	0.0630166	-0.47945	0.519	0.47	1	0.0630166	5.52271e-30
CD4	SIPA1	9.13991e-19	-0.338231	0.224	0.317	1.32748e-14	2.49008e-30	-0.347123	0.184	0.287	3.61659e-26	1.11316e-14	-0.315557	0.209	0.287	1.61676e-10	0.283067	-0.333947	0.274	0.274	1	0.283067	9.96031e-30
CD4	NFE2L2	6.37847e-26	-0.432597	0.047	0.118	9.2641e-22	3.70027e-30	-0.364473	0.064	0.137	5.37428e-26	2.30807e-24	-0.484147	0.086	0.167	3.35224e-20	5.62267e-07	-0.496722	0.08	0.136	0.00816637	5.62267e-07	1.48011e-29
CD4	FLNA	3.71143e-30	-0.551189	0.104	0.202	5.39049e-26	5.60261e-26	-0.363699	0.077	0.147	8.13723e-22	2.29372e-25	-0.533824	0.076	0.155	3.3314e-21	4.42197e-07	-0.645686	0.105	0.165	0.00642247	4.42197e-07	1.48457e-29
CD4	CDKN1A	0.000418535	-0.431926	0.158	0.187	1	5.86159e-30	-0.88646	0.242	0.336	8.51338e-26	0.0343062	-0.496917	0.229	0.238	1	0.390432	-0.439617	0.189	0.163	1	0.390432	2.34464e-29
CD4	AMDHD2	8.22749e-30	-0.612075	0.635	0.684	1.19496e-25	5.28919e-14	-0.337319	0.67	0.685	7.68202e-10	3.42483e-05	-0.311675	0.691	0.677	0.497422	1.28426e-15	-0.787783	0.663	0.647	1.86525e-11	3.42483e-05	3.291e-29
CD4	PAICS	1.81781e-20	-0.323829	0.242	0.335	2.64019e-16	9.76762e-30	-0.393249	0.26	0.36	1.41865e-25	2.85576e-13	-0.270994	0.327	0.398	4.1477e-09	0.040922	-0.288193	0.274	0.287	1	0.040922	3.90705e-29
CD4	PRDX5	2.37773e-28	-1.49075	0.434	0.507	3.45341e-24	1.24119e-07	-0.434105	0.354	0.397	0.0018027	0.0149078	-0.351971	0.402	0.41	1	4.21046e-16	-1.11177	0.478	0.519	6.11527e-12	0.0149078	9.5109e-28
CD4	ETF1	4.82904e-17	-0.365022	0.134	0.21	7.0137e-13	1.22174e-27	-0.345151	0.187	0.282	1.77446e-23	1.03997e-05	-0.2734	0.231	0.269	0.151046	0.29299	-0.353936	0.207	0.209	1	0.29299	4.88697e-27
CD4	CD96	1.2816e-18	-0.450422	0.069	0.132	1.86139e-14	7.59491e-18	-0.384751	0.067	0.118	1.10308e-13	3.89014e-27	-0.446395	0.066	0.144	5.65005e-23	2.27759e-06	-0.346459	0.065	0.115	0.0330797	2.27759e-06	1.55606e-26
CD4	DDIT3	1.6888e-11	-0.339379	0.122	0.18	2.45282e-07	5.55476e-27	-0.366786	0.121	0.205	8.06773e-23	4.67378e-12	-0.387184	0.145	0.204	6.78819e-08	0.530493	-0.297493	0.155	0.158	1	0.530493	2.2219e-26
CD4	PIM1	1.05569e-24	-0.851924	0.205	0.306	1.53329e-20	2.32403e-26	-0.851455	0.417	0.502	3.37543e-22	4.72069e-09	-0.796631	0.426	0.467	6.85634e-05	0.0251292	-0.989104	0.327	0.323	1	0.0251292	9.29613e-26
CD4	PLAUR	6.58761e-26	-1.49818	0.104	0.183	9.56784e-22	2.97514e-26	-1.45961	0.076	0.14	4.32109e-22	2.54979e-06	-1.12861	0.08	0.109	0.0370332	3.23069e-06	-1.01456	0.107	0.156	0.0469226	3.23069e-06	1.19006e-25
CD4	ATP1A1	5.51193e-08	-0.38254	0.18	0.228	0.000800553	5.31292e-26	-0.440361	0.191	0.279	7.71649e-22	0.00262567	-0.300165	0.268	0.291	1	0.00814464	-0.350909	0.275	0.216	1	0.00814464	2.12517e-25
CD4	RHOH	1.9568e-25	-0.386828	0.118	0.21	2.84205e-21	2.26188e-17	-0.484018	0.142	0.205	3.28515e-13	9.07114e-13	-0.51191	0.164	0.226	1.31749e-08	1.45498e-05	-0.392983	0.124	0.178	0.211321	1.45498e-05	7.82719e-25
CD4	TCIRG1	3.40963e-25	-0.561882	0.117	0.207	4.95215e-21	7.12114e-15	-0.337142	0.091	0.143	1.03427e-10	2.57132e-17	-0.586355	0.105	0.171	3.73459e-13	8.54751e-22	-1.02036	0.123	0.252	1.24144e-17	7.12114e-15	1.36385e-24
CD4	GABARAP	1.07547e-24	-0.455096	0.685	0.712	1.56202e-20	1.08766e-22	-0.341048	0.675	0.709	1.57972e-18	2.40385e-17	-0.383508	0.692	0.716	3.49135e-13	0.0278866	-0.464265	0.702	0.602	1	0.0278866	4.3019e-24
CD4	BTG3	3.61623e-11	-0.270524	0.068	0.114	5.25221e-07	5.99615e-24	-0.357612	0.086	0.155	8.70881e-20	1.14989e-06	-0.262597	0.096	0.132	0.016701	0.0126053	-0.331636	0.087	0.112	1	0.0126053	2.39846e-23
CD4	H1-4	4.57646e-18	-0.573652	0.227	0.315	6.64686e-14	6.77465e-24	-0.572965	0.185	0.273	9.83951e-20	4.48112e-15	-0.496874	0.23	0.308	6.50838e-11	0.840586	-0.454084	0.256	0.25	1	0.840586	2.70986e-23
CD4	JAK2	1.17268e-07	-0.345013	0.101	0.142	0.0017032	9.82654e-24	-0.797822	0.107	0.178	1.42721e-19	5.80396e-08	-0.603816	0.141	0.183	0.000842967	0.621459	-0.272692	0.125	0.115	1	0.621459	3.93062e-23
CD4	GPX4	1.85469e-23	-0.4097	0.196	0.299	2.69375e-19	1.56879e-17	-0.274876	0.205	0.281	2.27852e-13	2.53178e-09	-0.255841	0.244	0.303	3.67716e-05	0.0150435	-0.372953	0.222	0.247	1	0.0150435	7.41875e-23
CD4	RNF19A	2.85458e-23	-0.472594	0.276	0.377	4.14599e-19	1.10464e-21	-0.492556	0.278	0.36	1.60438e-17	3.9146e-07	-0.377726	0.344	0.382	0.00568557	0.543892	-0.372504	0.327	0.309	1	0.543892	1.14183e-22
CD4	NFKBIA	6.05191e-20	-1.78628	0.539	0.593	8.7898e-16	2.77457e-13	-1.88854	0.77	0.785	4.02978e-09	0.113759	-1.69103	0.775	0.726	1	1.39414e-22	-1.64241	0.687	0.706	2.02485e-18	0.113759	5.57658e-22
CD4	UBTF	4.39389e-22	-0.381303	0.297	0.399	6.38169e-18	2.69022e-15	-0.332722	0.303	0.371	3.90728e-11	2.09378e-07	-0.283589	0.352	0.393	0.00304101	0.0850558	-0.382545	0.324	0.321	1	0.0850558	1.75756e-21
CD4	SLC2A3	5.03836e-20	-1.0505	0.157	0.233	7.31771e-16	7.37645e-20	-1.11365	0.164	0.227	1.07136e-15	1.61843e-05	-0.995738	0.182	0.211	0.235061	4.87782e-08	-1.27229	0.22	0.277	0.000708454	1.61843e-05	2.01534e-19
CD4	PPP1R15A	1.19293e-07	-0.495577	0.095	0.133	0.0017326	7.20124e-20	-1.12165	0.13	0.19	1.04591e-15	1.11915e-09	-1.00689	0.117	0.159	1.62546e-05	0.496545	-0.738019	0.151	0.147	1	0.496545	2.8805e-19
CD4	RTN4	7.9602e-20	-0.406306	0.229	0.318	1.15614e-15	2.10277e-12	-0.309647	0.21	0.269	3.05407e-08	2.15915e-17	-0.355445	0.23	0.314	3.13595e-13	0.00227829	-0.498461	0.259	0.287	1	0.00227829	3.18408e-19
CD4	VMP1	0.793136	-2.13343	0.281	0.279	1	1.44537e-19	-2.92624	0.301	0.373	2.09926e-15	0.0126656	-2.68023	0.387	0.387	1	5.16385e-08	-2.33684	0.401	0.431	0.000749998	0.793136	5.78148e-19
CD4	LASP1	3.29745e-08	-0.323315	0.191	0.244	0.000478922	2.68008e-19	-0.292221	0.194	0.275	3.89255e-15	5.98629e-18	-0.333824	0.201	0.285	8.69449e-14	0.42821	-0.29809	0.226	0.231	1	0.42821	1.07203e-18
CD4	NINJ1	3.40049e-19	-0.817859	0.084	0.148	4.93887e-15	3.13826e-08	-0.663685	0.073	0.103	0.0004558	5.65058e-05	-0.663274	0.084	0.11	0.82069	0.00518863	-0.728125	0.106	0.131	1	0.00518863	1.3602e-18
CD4	AKIRIN2	1.72572e-18	-0.574158	0.199	0.281	2.50643e-14	8.86701e-19	-0.551099	0.226	0.3	1.28784e-14	1.35794e-06	-0.482108	0.264	0.301	0.0197227	0.903521	-0.52401	0.274	0.247	1	0.903521	3.5468e-18
CD4	NUPR1	2.55307e-15	-0.644455	0.094	0.155	3.70808e-11	0.0121434	-0.278296	0.131	0.147	1	1.6985e-17	-0.689682	0.114	0.182	2.46689e-13	1.32721e-06	-0.712233	0.107	0.164	0.0192764	0.0121434	6.79398e-17
CD4	ALDOA	1.20092e-15	-0.534958	0.598	0.644	1.74422e-11	1.72709e-17	-0.407825	0.611	0.659	2.50843e-13	3.051e-12	-0.413789	0.679	0.696	4.43127e-08	4.11723e-06	-0.657586	0.701	0.635	0.0597986	4.11723e-06	6.90838e-17
CD4	ATP2B1	1.22821e-12	-0.433089	0.214	0.283	1.78385e-08	1.47632e-16	-0.446167	0.206	0.272	2.1442e-12	2.01591e-07	-0.386955	0.224	0.269	0.00292791	0.721378	-0.333504	0.234	0.215	1	0.721378	5.90526e-16
CD4	ABTB1	2.6859e-09	-0.413236	0.338	0.396	3.901e-05	6.5813e-15	-0.438278	0.317	0.382	9.55868e-11	1.35409e-06	-0.491033	0.339	0.374	0.0196668	8.65145e-07	-0.809674	0.361	0.39	0.0125654	1.35409e-06	2.63252e-14
CD4	ANTXR2	6.83111e-09	-0.281612	0.287	0.212	9.92151e-05	9.67212e-15	-0.270701	0.265	0.185	1.40478e-10	1.34745e-05	-0.423302	0.256	0.196	0.195704	0.000249018	-0.445827	0.286	0.206	1	0.000249018	3.86885e-14
CD4	SRSF2	0.0207673	-0.31707	0.699	0.643	1	0.101304	-0.339261	0.721	0.69	1	0.016445	-0.463619	0.75	0.729	1	4.40641e-13	-0.83233	0.761	0.705	6.39987e-09	0.101304	1.76256e-12
CD4	BRI3	6.86918e-12	-0.563104	0.418	0.465	9.97679e-08	0.00762969	-0.2622	0.405	0.421	1	0.00336529	-0.281704	0.433	0.445	1	0.000327234	-0.672727	0.424	0.419	1	0.00762969	2.74767e-11
CD4	LAMP1	5.72505e-11	-0.788674	0.512	0.536	8.31507e-07	0.751706	-0.299563	0.511	0.491	1	0.869301	-0.319642	0.553	0.508	1	4.26522e-05	-0.780678	0.543	0.517	0.61948	0.869301	2.29002e-10
CD4	CMTM3	6.85166e-11	-0.935325	0.294	0.341	9.95135e-07	3.62672e-08	-0.755507	0.269	0.308	0.000526745	0.00394404	-0.477869	0.295	0.314	1	0.967225	-0.531583	0.321	0.289	1	0.967225	2.74066e-10
CD4	PIM3	1.62969e-10	-0.439117	0.383	0.438	2.36695e-06	0.00029821	-0.33607	0.498	0.502	1	0.230041	-0.265294	0.511	0.501	1	0.00194958	-0.600836	0.436	0.43	1	0.230041	6.51874e-10
CD4	PFKFB3	2.43385e-06	-0.903857	0.105	0.141	0.0353493	8.7376e-10	-0.826152	0.096	0.137	1.26905e-05	0.000533482	-1.07985	0.129	0.155	1	0.09752	-1.12576	0.121	0.137	1	0.09752	3.49504e-09
CD4	CEBPD	2.34344e-06	-1.48426	0.25	0.268	0.0340362	0.0454447	-0.767691	0.234	0.2	1	0.708761	-0.646527	0.201	0.184	1	2.26201e-09	-1.21663	0.23	0.287	3.28534e-05	0.708761	9.04804e-09
CD4	UBAP1	6.41348e-07	-0.268393	0.09	0.127	0.00931494	4.51579e-09	-0.379242	0.102	0.14	6.55874e-05	2.98794e-07	-0.380174	0.112	0.15	0.00433969	0.575723	-0.326565	0.121	0.123	1	0.575723	1.80632e-08
CD4	ATP6V1E1	1.01203e-08	-0.477663	0.369	0.414	0.000146987	2.76618e-06	-0.326441	0.376	0.415	0.040176	0.0139233	-0.457787	0.435	0.438	1	0.8826	-0.482145	0.458	0.404	1	0.8826	4.04811e-08
CD4	ENSBTAG00000054755	1.54397e-08	-0.270275	0.096	0.14	0.000224247	0.000188773	-0.285991	0.096	0.118	1	4.87408e-07	-0.269836	0.086	0.122	0.00707911	0.341687	-0.27364	0.1	0.108	1	0.341687	6.17589e-08
CD4	ARAF	4.12971e-07	-1.99754	0.289	0.318	0.00599799	0.363719	-0.620934	0.238	0.226	1	0.0417524	-0.430996	0.253	0.228	1	3.20735e-08	-1.02427	0.309	0.359	0.000465835	0.363719	1.28294e-07
CD4	PRDX1	0.771453	-0.387612	0.676	0.634	1	4.16705e-08	-0.379846	0.702	0.667	0.000605222	0.485733	-0.252219	0.744	0.673	1	0.000160621	-0.63821	0.726	0.624	1	0.771453	1.66682e-07
CD4	TUBB4B	0.000382974	-0.253996	0.338	0.374	1	4.72292e-06	-0.367854	0.336	0.371	0.0685957	3.85079e-07	-0.467568	0.339	0.381	0.00559289	0.220615	-0.537711	0.396	0.335	1	0.220615	1.54032e-06
CD4	PICALM	0.000141655	-0.335264	0.363	0.388	1	7.30329e-07	-0.382762	0.355	0.391	0.0106073	0.193147	-0.289592	0.365	0.365	1	0.861108	-0.472768	0.41	0.363	1	0.861108	2.92131e-06
CD4	JUNB	9.6837e-05	-0.761355	0.596	0.522	1	0.405817	-0.822585	0.761	0.702	1	0.185704	-0.953946	0.698	0.633	1	2.53214e-06	-0.855767	0.687	0.499	0.0367768	0.405817	1.01285e-05
CD4	IER2	0.00207953	-0.714392	0.379	0.41	1	0.932458	-0.637287	0.444	0.43	1	0.922963	-0.772424	0.45	0.426	1	9.782e-06	-0.565014	0.422	0.314	0.142074	0.932458	3.91274e-05
CD4	WSB1	5.36997e-05	-0.300142	0.217	0.255	0.779935	2.25132e-05	-0.271115	0.226	0.26	0.326981	0.0297435	-0.268781	0.244	0.262	1	0.634488	-0.323255	0.266	0.243	1	0.634488	9.00496e-05
CD4	UBC	0.000104385	-0.341796	0.52	0.55	1	0.00235241	-0.30541	0.553	0.566	1	2.43221e-05	-0.483328	0.568	0.584	0.353254	0.625079	-0.460066	0.614	0.521	1	0.625079	9.72848e-05
CD4	WTAP	2.59521e-05	-0.3593	0.303	0.341	0.376928	0.00446884	-0.319382	0.36	0.381	1	0.0855337	-0.392139	0.386	0.389	1	0.21783	-0.34274	0.394	0.338	1	0.21783	0.000103804
CD4	AKAP13	5.95577e-05	-0.310306	0.42	0.449	0.865016	0.0157639	-0.292399	0.419	0.427	1	0.418256	-0.377954	0.448	0.424	1	0.0260078	-0.327225	0.473	0.379	1	0.418256	0.00023821
CD4	SQSTM1	0.0930407	-0.371612	0.568	0.53	1	0.000215542	-0.28992	0.684	0.618	1	0.778444	-0.579515	0.711	0.653	1	0.572824	-0.780107	0.663	0.54	1	0.778444	0.000861891
CD4	NUCB2	0.0538073	-0.407952	0.225	0.228	1	0.025862	-0.328935	0.265	0.225	1	0.000686549	-0.528189	0.24	0.255	1	0.54101	-0.534516	0.25	0.23	1	0.54101	0.00274337
CD4	RSPRY1	0.00528361	-0.252289	0.146	0.168	1	0.221687	-0.312342	0.174	0.18	1	0.539581	-0.375271	0.176	0.176	1	0.00106545	-0.269866	0.201	0.144	1	0.539581	0.00425499
CD4	RBM38	0.414617	-0.355812	0.098	0.103	1	0.151607	-0.325177	0.095	0.103	1	0.00162931	-0.546588	0.096	0.118	1	0.227307	-0.654608	0.115	0.127	1	0.414617	0.00650135
CD4	H1-2	0.0529371	-0.376778	0.171	0.188	1	0.0472451	-0.435146	0.155	0.167	1	0.04756	-0.560241	0.183	0.197	1	0.0477694	-0.526254	0.217	0.176	1	0.0529371	0.176005
CD4	GCLC	0.143234	-0.655819	0.104	0.113	1	0.212968	-0.477633	0.134	0.124	1	0.104697	-0.764061	0.128	0.138	1	0.97099	-0.658608	0.149	0.14	1	0.97099	0.357491
CD8	CD8B	0	1.42753	0.404	0.017	0	0	1.23716	0.379	0.011	0	0	1.24074	0.38	0.015	0	3.13625e-190	1.30147	0.453	0.024	4.55508e-186	3.13625e-190	0
CD8	CD8A	5.74327e-305	0.936761	0.298	0.013	8.34153e-301	0	0.958633	0.266	0.015	0	7.30662e-300	0.945853	0.311	0.015	1.06121e-295	1.72011e-142	0.996874	0.335	0.016	2.49828e-138	1.72011e-142	0
CD8	NUCB2	5.7482e-272	1.63593	0.612	0.154	8.34868e-268	1.72216e-295	1.53	0.601	0.175	2.50127e-291	2.02567e-236	1.60585	0.612	0.174	2.94208e-232	1.42252e-102	1.38922	0.642	0.172	2.06607e-98	1.42252e-102	6.88866e-295
CD8	CD96	1.95224e-187	1.14784	0.35	0.059	2.83544e-183	9.12958e-195	1.01485	0.301	0.055	1.32598e-190	3.19209e-167	0.977388	0.332	0.058	4.63619e-163	1.21512e-84	0.903653	0.358	0.054	1.76484e-80	1.21512e-84	3.65183e-194
CD8	PRF1	2.33975e-124	0.907998	0.254	0.045	3.39825e-120	9.23674e-159	0.873941	0.239	0.04	1.34154e-154	1.00066e-144	0.916762	0.26	0.038	1.45336e-140	2.94867e-47	0.630652	0.233	0.041	4.28265e-43	2.94867e-47	3.6947e-158
CD8	KLRK1	2.82819e-131	0.637313	0.193	0.022	4.10766e-127	3.02762e-158	0.568002	0.173	0.018	4.39731e-154	4.60648e-112	0.456369	0.169	0.019	6.69045e-108	3.00988e-64	0.610299	0.208	0.021	4.37156e-60	3.00988e-64	1.21105e-157
CD8	NFKBIA	6.59132e-93	-2.23805	0.328	0.615	9.57323e-89	4.27517e-158	-2.37796	0.559	0.82	6.20925e-154	1.01894e-143	-2.38075	0.488	0.804	1.47991e-139	7.11423e-56	-2.13139	0.436	0.742	1.03327e-51	7.11423e-56	1.71007e-157
CD8	CTSW	1.11504e-118	1.05705	0.223	0.035	1.61948e-114	1.39596e-151	0.994528	0.207	0.03	2.0275e-147	3.35188e-134	1.16569	0.224	0.029	4.86827e-130	7.89785e-31	0.761951	0.179	0.038	1.14708e-26	7.89785e-31	5.58385e-151
CD8	DAPL1	1.77576e-147	1.1131	0.401	0.1	2.57912e-143	8.14805e-121	0.932842	0.379	0.132	1.18342e-116	3.12344e-95	1.05344	0.403	0.147	4.53648e-91	7.59442e-58	1.06841	0.476	0.148	1.10301e-53	7.59442e-58	7.10306e-147
CD8	NUPR1	2.00454e-91	0.577796	0.316	0.094	2.9114e-87	1.12543e-146	0.963451	0.351	0.099	1.63457e-142	1.93971e-140	1.12456	0.386	0.099	2.81723e-136	3.50437e-48	0.776762	0.377	0.105	5.08975e-44	3.50437e-48	4.50171e-146
CD8	ACTB	5.31947e-143	-1.19668	0.946	0.987	7.72599e-139	1.49919e-119	-0.801668	0.931	0.969	2.17743e-115	5.63861e-87	-0.76688	0.927	0.968	8.18951e-83	7.85959e-61	-1.08193	0.962	0.98	1.14153e-56	7.85959e-61	2.12779e-142
CD8	CCL5	1.12138e-88	2.4269	0.349	0.128	1.6287e-84	2.0733e-116	2.72777	0.312	0.104	3.01126e-112	6.32979e-136	3.04088	0.346	0.088	9.19339e-132	0.0737718	1.96066	0.259	0.252	1	0.0737718	2.53192e-135
CD8	FTH1	2.79149e-114	-1.98005	0.964	0.992	4.05435e-110	1.42042e-120	-1.06177	0.933	0.986	2.06302e-116	5.08845e-88	-0.965505	0.91	0.986	7.39047e-84	4.60337e-65	-2.15507	0.979	0.994	6.68593e-61	4.60337e-65	5.68167e-120
CD8	GPM6A	4.69923e-84	0.452314	0.126	0.014	6.82516e-80	3.66072e-120	0.509762	0.131	0.013	5.31684e-116	1.85382e-81	0.475594	0.129	0.015	2.69249e-77	1.8983e-70	0.714594	0.212	0.019	2.75709e-66	1.8983e-70	1.46429e-119
CD8	NKG7	2.50778e-106	0.941347	0.245	0.05	3.6423e-102	3.10875e-118	0.74022	0.183	0.032	4.51516e-114	2.96711e-106	0.769433	0.208	0.034	4.30943e-102	1.08734e-12	0.27274	0.149	0.054	1.57925e-08	1.08734e-12	1.2435e-117
CD8	CD74	2.67382e-117	-2.5975	0.135	0.485	3.88345e-113	3.21392e-97	-1.97901	0.152	0.422	4.6679e-93	8.86195e-76	-2.17127	0.176	0.438	1.28711e-71	4.44523e-40	-2.31231	0.16	0.473	6.45625e-36	4.44523e-40	1.06953e-116
CD8	ENSBTAG00000039588	3.39034e-115	0.941055	0.615	0.277	4.92413e-111	2.3479e-102	0.7981	0.557	0.285	3.4101e-98	7.88367e-85	0.86853	0.568	0.289	1.14502e-80	1.61342e-49	0.833362	0.677	0.302	2.34334e-45	1.61342e-49	1.35614e-114
CD8	IDO1	5.59153e-88	1.86157	0.222	0.051	8.12113e-84	1.24226e-111	1.77274	0.211	0.047	1.80426e-107	1.87378e-63	1.52612	0.213	0.061	2.72148e-59	1.56414e-07	1.04707	0.186	0.105	0.00227176	1.56414e-07	4.96904e-111
CD8	SELL	4.7592e-92	1.16224	0.595	0.325	6.91226e-88	3.56755e-110	1.22903	0.572	0.319	5.18151e-106	3.49601e-104	1.34919	0.588	0.31	5.0776e-100	2.56288e-62	1.41898	0.663	0.301	3.72232e-58	2.56288e-62	1.42702e-109
CD8	BOLA-DRA	1.29288e-107	-2.79151	0.127	0.457	1.87778e-103	2.04108e-83	-1.76901	0.144	0.397	2.96447e-79	8.59074e-74	-2.09074	0.114	0.384	1.24772e-69	2.00039e-44	-2.43927	0.116	0.456	2.90537e-40	2.00039e-44	5.17151e-107
CD8	RPLP1	6.74588e-107	0.4072	0.981	0.983	9.79772e-103	1.25511e-94	0.303922	0.99	0.977	1.82292e-90	4.75001e-78	0.293766	0.983	0.981	6.89891e-74	4.79129e-47	0.452941	0.988	0.982	6.95887e-43	4.79129e-47	2.69835e-106
CD8	GPR183	7.39342e-60	-0.756804	0.116	0.368	1.07382e-55	6.62252e-105	-0.981956	0.114	0.419	9.61854e-101	5.34924e-86	-0.917948	0.151	0.471	7.76924e-82	4.14576e-23	-0.886982	0.12	0.362	6.0213e-19	4.14576e-23	2.64901e-104
CD8	CD81	3.14983e-81	-1.14275	0.407	0.659	4.57481e-77	2.98589e-101	-1.09681	0.423	0.675	4.33671e-97	1.21232e-80	-1.06678	0.483	0.721	1.76078e-76	1.31269e-20	-1.07413	0.422	0.58	1.90655e-16	1.31269e-20	1.19436e-100
CD8	ENSBTAG00000013919	1.61881e-99	-2.70962	0.168	0.474	2.35115e-95	1.98854e-75	-1.80618	0.18	0.41	2.88815e-71	1.25168e-66	-2.15409	0.159	0.403	1.81795e-62	3.49017e-39	-2.36665	0.153	0.457	5.06913e-35	3.49017e-39	6.47522e-99
CD8	SRGN	1.09405e-68	-1.07209	0.954	0.976	1.58899e-64	4.96938e-89	-0.717593	0.969	0.982	7.21753e-85	2.516e-71	-0.863299	0.931	0.971	3.65424e-67	1.52079e-33	-0.793279	0.948	0.969	2.2088e-29	1.52079e-33	1.98775e-88
CD8	MS4A1	1.63345e-80	-1.9668	0.042	0.317	2.37242e-76	5.02034e-89	-1.85879	0.072	0.321	7.29154e-85	8.39031e-71	-1.68486	0.06	0.318	1.21861e-66	2.31515e-30	-1.71748	0.042	0.304	3.36253e-26	2.31515e-30	2.00814e-88
CD8	HCST	2.05895e-88	0.772034	0.48	0.204	2.99042e-84	1.57382e-52	0.568586	0.41	0.227	2.28582e-48	3.1102e-61	0.714704	0.487	0.257	4.51726e-57	7.70168e-38	0.852069	0.512	0.226	1.11859e-33	7.70168e-38	8.23581e-88
CD8	F2R	1.96677e-53	0.734941	0.631	0.381	2.85654e-49	1.11521e-86	0.804745	0.681	0.425	1.61973e-82	1.41867e-58	0.759292	0.718	0.47	2.06048e-54	8.52857e-45	0.908958	0.814	0.444	1.23869e-40	8.52857e-45	4.46085e-86
CD8	SWAP70	3.47551e-72	-0.9732	0.193	0.471	5.04784e-68	1.70568e-84	-1.02429	0.237	0.51	2.47733e-80	2.14125e-67	-0.931295	0.208	0.487	3.10995e-63	3.63209e-17	-0.912531	0.215	0.405	5.27525e-13	3.63209e-17	6.82272e-84
CD8	LYN	4.82444e-83	-1.61113	0.107	0.389	7.00702e-79	9.90394e-55	-1.18184	0.143	0.331	1.43845e-50	1.78116e-63	-1.47918	0.119	0.359	2.58695e-59	2.89907e-27	-1.56522	0.097	0.345	4.2106e-23	2.89907e-27	1.92978e-82
CD8	LCK	1.58292e-82	0.764796	0.544	0.253	2.29903e-78	7.76279e-56	0.577327	0.428	0.231	1.12747e-51	1.32266e-59	0.594939	0.509	0.263	1.92103e-55	1.27349e-24	0.4829	0.526	0.266	1.84962e-20	1.27349e-24	6.33167e-82
CD8	ENSBTAG00000037605	1.35311e-80	-1.75601	0.061	0.34	1.96526e-76	3.48632e-73	-1.18237	0.083	0.317	5.06354e-69	1.86397e-52	-1.28209	0.062	0.27	2.70723e-48	5.97095e-23	-1.29778	0.042	0.257	8.67221e-19	5.97095e-23	5.41244e-80
CD8	CYBA	2.12594e-80	-1.3513	0.429	0.642	3.08772e-76	7.71434e-60	-1.07894	0.383	0.556	1.12043e-55	1.12177e-31	-0.863646	0.395	0.535	1.62927e-27	2.21216e-18	-1.11628	0.392	0.537	3.21294e-14	2.21216e-18	8.50376e-80
CD8	PVRIG	5.88831e-77	0.775256	0.533	0.252	8.55218e-73	1.3273e-79	0.736097	0.46	0.224	1.92777e-75	4.90457e-80	0.85663	0.477	0.216	7.1234e-76	2.94059e-37	0.771448	0.568	0.253	4.27091e-33	2.94059e-37	1.96183e-79
CD8	ENSBTAG00000027204	2.28209e-79	0.785304	0.825	0.553	3.31451e-75	2.45258e-63	0.695535	0.765	0.559	3.56213e-59	3.75043e-57	0.686475	0.788	0.558	5.44712e-53	9.37137e-12	0.470762	0.8	0.623	1.3611e-07	9.37137e-12	9.12838e-79
CD8	PHGDH	1.60636e-64	-1.33453	0.162	0.405	2.33307e-60	3.65432e-78	-1.1223	0.164	0.412	5.30753e-74	2.37153e-73	-1.35025	0.185	0.458	3.44441e-69	5.18639e-30	-1.3033	0.158	0.422	7.53272e-26	5.18639e-30	1.46173e-77
CD8	CD79B	5.83963e-71	-1.35296	0.025	0.273	8.48148e-67	2.47673e-77	-1.3266	0.033	0.248	3.59721e-73	7.04873e-51	-1.1028	0.042	0.238	1.02376e-46	8.14446e-15	-0.900593	0.045	0.196	1.1829e-10	8.14446e-15	9.90693e-77
CD8	EPB41	6.21175e-73	0.755742	0.709	0.441	9.02195e-69	9.97361e-69	0.718479	0.672	0.444	1.44857e-64	2.79632e-77	0.781804	0.717	0.455	4.06138e-73	8.01081e-56	0.946154	0.792	0.415	1.16349e-51	8.01081e-56	1.11853e-76
CD8	ENSBTAG00000000432	7.44881e-77	0.713946	0.656	0.348	1.08187e-72	2.28898e-49	0.58627	0.581	0.368	3.32452e-45	4.76635e-52	0.661092	0.65	0.404	6.92264e-48	1.38522e-32	0.678837	0.745	0.409	2.01189e-28	1.38522e-32	2.97952e-76
CD8	BASP1	2.42227e-70	-2.28689	0.024	0.268	3.5181e-66	5.2268e-76	-2.31514	0.062	0.288	7.59141e-72	1.16995e-63	-2.21617	0.048	0.283	1.69924e-59	4.12356e-23	-1.80539	0.045	0.257	5.98906e-19	4.12356e-23	2.09072e-75
CD8	SELPLG	2.83003e-51	0.676304	0.419	0.211	4.11034e-47	3.43445e-75	0.728398	0.359	0.158	4.9882e-71	5.23028e-76	0.762877	0.397	0.162	7.59646e-72	7.19078e-29	0.651209	0.417	0.177	1.04439e-24	7.19078e-29	2.09211e-75
CD8	BLA-DQB	6.82966e-75	-2.23961	0.213	0.459	9.9194e-71	2.95449e-68	-1.55107	0.209	0.425	4.2911e-64	1.01285e-53	-1.74439	0.208	0.419	1.47106e-49	1.28501e-20	-1.61424	0.186	0.382	1.86635e-16	1.28501e-20	2.73187e-74
CD8	RPS3A	1.06616e-73	0.371253	0.967	0.961	1.54849e-69	1.3195e-67	0.282869	0.968	0.964	1.91644e-63	4.73461e-49	0.258639	0.971	0.964	6.87654e-45	8.96879e-29	0.305024	0.965	0.972	1.30263e-24	8.96879e-29	4.26463e-73
CD8	CDCA5	2.21863e-61	0.445623	0.176	0.043	3.22233e-57	1.91835e-71	0.390373	0.145	0.033	2.7862e-67	5.33659e-55	0.318616	0.137	0.029	7.75087e-51	7.261e-46	0.461328	0.215	0.035	1.05459e-41	7.261e-46	7.67338e-71
CD8	SYNGR2	1.05371e-54	-0.997774	0.195	0.417	1.53041e-50	6.94956e-71	-0.99043	0.243	0.47	1.00935e-66	4.80675e-69	-1.07735	0.287	0.537	6.98133e-65	1.50925e-17	-0.992198	0.179	0.361	2.19204e-13	1.50925e-17	2.77982e-70
CD8	JAML	6.71591e-50	0.644589	0.304	0.129	9.75419e-46	1.28984e-70	0.703548	0.323	0.137	1.87336e-66	2.67849e-48	0.724222	0.392	0.2	3.89025e-44	1.09254e-28	0.541096	0.384	0.152	1.58681e-24	1.09254e-28	5.15936e-70
CD8	MX1	9.935e-30	-0.616586	0.028	0.153	1.44296e-25	2.88465e-37	-0.629833	0.091	0.24	4.18966e-33	3.7187e-68	-1.1765	0.258	0.526	5.40104e-64	1.38306e-08	-0.539747	0.092	0.204	0.000200875	1.38306e-08	1.48748e-67
CD8	CST3	5.38391e-35	0.386496	0.492	0.303	7.8196e-31	5.7843e-44	0.542235	0.462	0.288	8.40111e-40	5.59189e-68	0.812332	0.552	0.31	8.12166e-64	2.77155e-21	0.417407	0.509	0.287	4.0254e-17	2.77155e-21	2.23675e-67
CD8	ENSBTAG00000051845	7.95522e-61	0.690317	0.671	0.415	1.15542e-56	2.17774e-45	0.491157	0.542	0.35	3.16294e-41	8.07592e-68	0.786304	0.569	0.319	1.17295e-63	2.19352e-21	0.454996	0.67	0.403	3.18587e-17	2.19352e-21	3.23037e-67
CD8	EIF1	8.38674e-31	-0.406822	0.918	0.966	1.21809e-26	2.86963e-61	-0.440963	0.922	0.975	4.16785e-57	3.64552e-66	-0.52586	0.924	0.978	5.29476e-62	2.93011e-18	-0.521441	0.92	0.946	4.25569e-14	2.93011e-18	1.45821e-65
CD8	STK38	2.35887e-31	0.646424	0.712	0.555	3.42603e-27	9.341e-36	0.556922	0.686	0.554	1.35669e-31	5.99932e-66	0.790234	0.772	0.545	8.71341e-62	2.57837e-33	0.897226	0.79	0.502	3.74482e-29	2.35887e-31	2.39973e-65
CD8	GRB2	2.14485e-51	-0.869785	0.297	0.511	3.11518e-47	3.04274e-65	-0.871773	0.382	0.582	4.41928e-61	1.39197e-56	-0.928444	0.417	0.616	2.0217e-52	1.11528e-12	-0.83999	0.38	0.494	1.61984e-08	1.11528e-12	1.2171e-64
CD8	TNFRSF10D	1.08548e-32	0.703479	0.5	0.32	1.57655e-28	8.35062e-65	0.797954	0.638	0.419	1.21284e-60	2.23849e-42	0.779902	0.691	0.495	3.25118e-38	1.65614e-23	0.60124	0.679	0.408	2.40537e-19	1.65614e-23	3.34025e-64
CD8	NSD3	4.32965e-64	0.811132	0.886	0.654	6.28838e-60	3.35022e-57	0.711791	0.902	0.743	4.86586e-53	3.99196e-31	0.594164	0.891	0.781	5.79793e-27	2.17857e-40	0.872599	0.925	0.624	3.16415e-36	3.99196e-31	1.73186e-63
CD8	ENSBTAG00000009656	2.84221e-59	-1.35637	0.029	0.244	4.12802e-55	1.5325e-62	-1.12211	0.049	0.245	2.2258e-58	5.27034e-50	-1.21751	0.047	0.244	7.65464e-46	2.00956e-15	-0.965814	0.019	0.164	2.91869e-11	2.00956e-15	6.13001e-62
CD8	TNFRSF13C	2.17759e-62	-1.28879	0.021	0.244	3.16273e-58	1.07561e-50	-0.983597	0.032	0.191	1.56221e-46	1.3102e-45	-1.0868	0.045	0.23	1.90293e-41	2.63269e-18	-1.05716	0.031	0.203	3.82372e-14	2.63269e-18	8.71036e-62
CD8	MARCKS	4.94684e-23	-1.2194	0.032	0.134	7.18479e-19	5.32213e-62	-1.74783	0.113	0.322	7.72986e-58	6.16012e-57	-1.96207	0.074	0.296	8.94695e-53	1.36508e-12	-1.49639	0.038	0.168	1.98265e-08	1.36508e-12	2.12885e-61
CD8	CD27	6.03817e-62	0.741022	0.478	0.237	8.76983e-58	1.71287e-41	0.595175	0.377	0.214	2.48778e-37	2.56063e-39	0.623757	0.394	0.213	3.71906e-35	2.06404e-36	0.734971	0.547	0.241	2.99781e-32	2.06404e-36	2.41527e-61
CD8	ACTG1	2.67023e-61	-0.718546	0.856	0.929	3.87824e-57	1.43305e-55	-0.576302	0.801	0.884	2.08136e-51	2.31674e-19	-0.363885	0.816	0.883	3.36484e-15	1.12533e-39	-1.00919	0.884	0.928	1.63442e-35	2.31674e-19	1.06809e-60
CD8	NFKB1	6.03218e-16	-0.34198	0.232	0.349	8.76114e-12	3.42704e-61	-0.787119	0.34	0.552	4.97744e-57	3.72789e-37	-0.502306	0.363	0.56	5.41439e-33	8.96015e-07	-0.516331	0.292	0.391	0.0130137	8.96015e-07	1.37082e-60
CD8	GIMAP7.3	5.27939e-61	0.62593	0.844	0.633	7.66778e-57	1.16882e-54	0.501017	0.811	0.641	1.6976e-50	5.38345e-18	0.303849	0.794	0.687	7.81892e-14	1.72893e-17	0.472897	0.856	0.641	2.5111e-13	1.72893e-17	2.11176e-60
CD8	CD19	5.05879e-55	-0.957362	0.026	0.23	7.34739e-51	8.78172e-59	-0.879007	0.052	0.239	1.27546e-54	8.61511e-55	-0.960099	0.056	0.27	1.25126e-50	2.37116e-23	-1.15095	0.052	0.271	3.44387e-19	2.37116e-23	3.51269e-58
CD8	CTSH	1.20176e-58	-0.989379	0.065	0.295	1.74544e-54	3.33404e-54	-0.750412	0.064	0.245	4.84237e-50	1.95507e-40	-0.773878	0.092	0.274	2.83954e-36	1.97977e-26	-1.20735	0.078	0.328	2.87543e-22	1.97977e-26	4.80705e-58
CD8	IFI30	6.93332e-58	-1.18888	0.075	0.3	1.007e-53	1.601e-57	-1.13794	0.135	0.341	2.32529e-53	9.56615e-53	-1.29132	0.114	0.333	1.38939e-48	2.19721e-18	-1.00631	0.083	0.275	3.19123e-14	2.19721e-18	2.77333e-57
CD8	GIMAP7	1.34694e-38	0.436468	0.799	0.599	1.95629e-34	1.01985e-57	0.481906	0.774	0.563	1.48122e-53	1.41032e-41	0.503151	0.782	0.583	2.04835e-37	1.42454e-25	0.544508	0.854	0.586	2.06901e-21	1.42454e-25	4.07939e-57
CD8	GIMAP7.2	1.43517e-48	0.477941	0.864	0.735	2.08444e-44	5.16716e-57	0.460654	0.847	0.712	7.50478e-53	1.57292e-42	0.445817	0.859	0.746	2.28451e-38	1.72008e-25	0.48135	0.884	0.681	2.49825e-21	1.72008e-25	2.06686e-56
CD8	TXK	1.53815e-56	0.566198	0.203	0.061	2.23401e-52	1.29523e-56	0.527873	0.186	0.062	1.88119e-52	2.20514e-51	0.477814	0.197	0.061	3.20275e-47	9.91263e-32	0.555127	0.236	0.062	1.43971e-27	9.91263e-32	5.18092e-56
CD8	CD83	2.07007e-25	-0.671147	0.024	0.133	3.00657e-21	1.1964e-55	-1.00615	0.093	0.294	1.73765e-51	1.92388e-51	-1.19749	0.069	0.282	2.79424e-47	4.21174e-21	-1.28134	0.035	0.233	6.11714e-17	4.21174e-21	4.78559e-55
CD8	BOLA-DOB	2.89578e-55	-0.970326	0.031	0.237	4.20584e-51	1.5551e-44	-0.687498	0.052	0.203	2.25863e-40	6.69948e-40	-0.735085	0.054	0.222	9.73032e-36	1.23153e-16	-0.783809	0.028	0.19	1.78868e-12	1.23153e-16	1.15831e-54
CD8	BAZ1A	4.65337e-18	-0.287231	0.279	0.409	6.75856e-14	2.13759e-54	-0.648619	0.356	0.562	3.10463e-50	1.6766e-46	-0.598839	0.349	0.567	2.4351e-42	1.21535e-05	-0.386181	0.297	0.39	0.176518	1.21535e-05	8.55036e-54
CD8	CAST	3.4196e-37	0.518222	0.688	0.5	4.96662e-33	4.78584e-46	0.550042	0.682	0.509	6.95096e-42	2.7424e-54	0.621074	0.69	0.459	3.98307e-50	1.29368e-39	0.736545	0.752	0.42	1.87894e-35	3.4196e-37	1.09696e-53
CD8	CD53	1.77017e-24	-0.518413	0.408	0.548	2.571e-20	2.10794e-52	-0.535771	0.452	0.637	3.06157e-48	6.49422e-52	-0.572561	0.467	0.673	9.43221e-48	1.03248e-07	-0.553557	0.441	0.52	0.00149958	1.03248e-07	8.43176e-52
CD8	SUB1	3.22681e-33	-0.43746	0.681	0.769	4.68662e-29	7.63021e-38	-0.401084	0.719	0.804	1.10821e-33	3.41472e-52	-0.562459	0.726	0.823	4.95954e-48	2.29818e-16	-0.64874	0.752	0.767	3.33788e-12	2.29818e-16	1.36589e-51
CD8	MGC139164	5.03371e-52	0.703888	0.429	0.215	7.31096e-48	2.61457e-46	0.664175	0.401	0.229	3.7974e-42	1.21153e-29	0.587516	0.412	0.249	1.75963e-25	5.3479e-22	0.622879	0.493	0.26	7.76729e-18	5.3479e-22	2.01348e-51
CD8	VPREB3	6.41044e-52	-1.44531	0.015	0.204	9.31052e-48	6.2644e-43	-1.04147	0.03	0.168	9.09841e-39	4.05096e-36	-1.06285	0.016	0.155	5.88362e-32	5.39882e-11	-0.89392	0.017	0.121	7.84124e-07	5.39882e-11	2.56418e-51
CD8	CTSZ	9.67299e-51	-1.65983	0.051	0.251	1.40491e-46	1.72538e-36	-0.734785	0.038	0.163	2.50594e-32	6.57296e-27	-0.714148	0.042	0.164	9.54657e-23	3.34005e-23	-1.36929	0.083	0.31	4.85109e-19	3.34005e-23	3.8692e-50
CD8	LMO2	1.01248e-50	-0.936207	0.01	0.191	1.47053e-46	8.91336e-40	-0.689773	0.008	0.123	1.29458e-35	1.55727e-32	-0.57961	0.017	0.146	2.26177e-28	9.50933e-14	-0.714439	0.014	0.142	1.38114e-09	9.50933e-14	4.04992e-50
CD8	SEMA4D	1.93728e-36	0.48145	0.38	0.201	2.8137e-32	8.80329e-41	0.578085	0.393	0.228	1.27859e-36	1.59294e-50	0.668297	0.456	0.242	2.31359e-46	6.5312e-36	0.748941	0.502	0.213	9.48592e-32	6.5312e-36	6.37178e-50
CD8	LAG3	1.99987e-48	0.521007	0.166	0.047	2.90461e-44	3.46472e-43	0.320894	0.123	0.036	5.03215e-39	4.85862e-50	0.396409	0.145	0.035	7.05667e-46	2.84095e-27	0.434922	0.146	0.029	4.12619e-23	2.84095e-27	1.94345e-49
CD8	IRF5	1.9799e-38	-0.593056	0.027	0.182	2.87561e-34	7.07678e-50	-0.680639	0.044	0.204	1.02783e-45	9.75722e-32	-0.589493	0.046	0.185	1.41714e-27	6.22192e-11	-0.563848	0.028	0.141	9.03671e-07	6.22192e-11	2.83071e-49
CD8	METRNL	1.27356e-30	-1.19555	0.19	0.348	1.84972e-26	3.06308e-49	-1.17503	0.229	0.421	4.44882e-45	2.85337e-39	-1.19662	0.201	0.392	4.14423e-35	1.10361e-17	-1.13388	0.156	0.35	1.60289e-13	1.10361e-17	1.22523e-48
CD8	LCP1	4.29404e-49	-0.74779	0.537	0.698	6.23666e-45	5.30767e-49	-0.573694	0.525	0.688	7.70886e-45	7.01915e-41	-0.626716	0.575	0.731	1.01946e-36	8.56826e-18	-0.798502	0.608	0.703	1.24445e-13	8.56826e-18	1.71762e-48
CD8	SMC6	1.73525e-18	-0.464139	0.253	0.371	2.52028e-14	6.57354e-39	-0.612204	0.334	0.498	9.5474e-35	5.5189e-49	-0.71719	0.364	0.565	8.01566e-45	0.000423331	-0.367364	0.307	0.368	1	0.000423331	2.20756e-48
CD8	DNASE2	1.26627e-47	-0.756241	0.024	0.205	1.83913e-43	2.58637e-48	-0.699759	0.032	0.182	3.75644e-44	3.40492e-28	-0.43199	0.034	0.158	4.9453e-24	4.76915e-13	-0.619589	0.019	0.144	6.92672e-09	4.76915e-13	1.03455e-47
CD8	CD3E	7.8083e-48	0.586147	0.751	0.497	1.13408e-43	8.09194e-39	0.553464	0.719	0.538	1.17527e-34	5.27257e-33	0.554357	0.739	0.56	7.65788e-29	1.81149e-23	0.649851	0.818	0.532	2.63101e-19	1.81149e-23	3.12332e-47
CD8	SYTL2	1.70393e-38	0.749613	0.396	0.216	2.47478e-34	1.31667e-47	0.783281	0.479	0.292	1.91233e-43	1.43743e-22	0.652254	0.405	0.264	2.08772e-18	1.81039e-27	0.768352	0.476	0.219	2.62941e-23	1.43743e-22	5.26669e-47
CD8	IL7R	5.68308e-43	0.506345	0.716	0.477	8.25411e-39	1.92284e-47	0.559945	0.715	0.53	2.79273e-43	9.78819e-28	0.474428	0.725	0.554	1.42164e-23	4.51658e-24	0.602321	0.783	0.521	6.55988e-20	4.51658e-24	7.69136e-47
CD8	NAPSA	2.48318e-47	-0.833706	0.023	0.203	3.60657e-43	1.28302e-46	-0.778662	0.034	0.181	1.86346e-42	1.3618e-33	-0.604242	0.025	0.162	1.97788e-29	6.28005e-14	-0.714558	0.031	0.172	9.12115e-10	6.28005e-14	9.93272e-47
CD8	SPN	2.14756e-20	0.320835	0.204	0.105	3.11912e-16	1.2097e-26	0.420818	0.18	0.089	1.75697e-22	4.07969e-47	0.55694	0.243	0.093	5.92534e-43	1.03022e-14	0.442866	0.245	0.109	1.49629e-10	1.03022e-14	1.63188e-46
CD8	MT-ND2	3.37954e-35	0.706	0.981	0.915	4.90844e-31	1.08438e-46	0.674986	0.995	0.961	1.57495e-42	1.50952e-33	0.673531	0.995	0.974	2.19242e-29	1.91462e-25	0.773282	0.998	0.928	2.78079e-21	1.91462e-25	4.33751e-46
CD8	PNP	1.22138e-46	-1.83355	0.113	0.31	1.77393e-42	2.03845e-43	-1.68796	0.126	0.287	2.96065e-39	2.497e-30	-1.28321	0.15	0.307	3.62664e-26	6.53828e-13	-1.34389	0.167	0.314	9.4962e-09	6.53828e-13	4.8855e-46
CD8	RPS21	4.18307e-41	0.317482	0.964	0.942	6.07548e-37	2.27206e-46	0.323651	0.977	0.936	3.29994e-42	1.80397e-46	0.321961	0.98	0.948	2.62008e-42	1.08828e-44	0.564155	0.991	0.889	1.58062e-40	4.18307e-41	7.21587e-46
CD8	ENSBTAG00000000715	2.83903e-46	0.556776	0.636	0.401	4.1234e-42	5.04277e-28	0.379231	0.593	0.432	7.32412e-24	1.78274e-20	0.339057	0.639	0.475	2.58924e-16	2.52295e-13	0.285135	0.665	0.427	3.66434e-09	2.52295e-13	1.13561e-45
CD8	SSBP4	4.42229e-46	0.531796	0.268	0.109	6.42294e-42	7.2971e-34	0.423191	0.228	0.111	1.05983e-29	1.076e-26	0.403653	0.214	0.101	1.56278e-22	3.96476e-41	0.651712	0.33	0.094	5.75842e-37	1.076e-26	1.76892e-45
CD8	BOLA-DMB	2.11147e-45	-0.829023	0.03	0.205	3.0667e-41	4.90505e-41	-0.627885	0.038	0.174	7.12409e-37	1.74381e-20	-0.398874	0.032	0.127	2.5327e-16	3.53784e-10	-0.517264	0.017	0.115	5.13836e-06	3.53784e-10	8.44587e-45
CD8	NFKB2	4.96161e-16	-0.348992	0.208	0.323	7.20624e-12	4.14505e-42	-0.729305	0.415	0.582	6.02028e-38	2.8624e-45	-0.712476	0.395	0.59	4.15735e-41	2.05456e-09	-0.693428	0.311	0.438	2.98405e-05	2.05456e-09	1.14496e-44
CD8	CD40	9.80073e-28	-0.477933	0.008	0.115	1.42346e-23	3.53345e-45	-0.809775	0.063	0.227	5.13198e-41	2.94101e-43	-0.782092	0.038	0.215	4.27152e-39	3.2701e-09	-0.451347	0.021	0.114	4.7495e-05	3.2701e-09	1.41338e-44
CD8	ENSBTAG00000001219	4.30805e-37	-1.0009	0.089	0.261	6.25701e-33	6.08431e-45	-0.927517	0.095	0.26	8.83685e-41	5.87162e-34	-0.911652	0.097	0.259	8.52794e-30	4.64465e-19	-1.04377	0.099	0.294	6.74589e-15	4.64465e-19	2.43372e-44
CD8	BANK1	1.86254e-40	-0.763855	0.03	0.193	2.70516e-36	1.04408e-44	-0.647742	0.029	0.17	1.51642e-40	1.26029e-29	-0.607327	0.032	0.159	1.83044e-25	6.3443e-11	-0.559909	0.028	0.143	9.21446e-07	6.3443e-11	4.17632e-44
CD8	CD79A	1.40673e-44	-0.937028	0.066	0.25	2.04313e-40	5.88242e-40	-0.694326	0.072	0.215	8.54363e-36	1.28958e-23	-0.60448	0.069	0.186	1.87299e-19	0.000595254	-0.352853	0.085	0.142	1	0.000595254	5.6269e-44
CD8	MT-ND3	3.80062e-24	0.728052	0.927	0.815	5.52003e-20	9.36353e-16	0.52695	0.936	0.889	1.35996e-11	3.12206e-09	0.566059	0.973	0.937	4.53448e-05	4.88982e-44	0.9909	0.991	0.756	7.10197e-40	3.12206e-09	1.95593e-43
CD8	ENSBTAG00000000682	5.13052e-44	0.741808	0.572	0.352	7.45157e-40	8.60839e-44	0.696975	0.612	0.418	1.25028e-39	2.86975e-38	0.801642	0.625	0.42	4.16802e-34	2.64969e-39	0.870313	0.717	0.365	3.84841e-35	2.86975e-38	2.05221e-43
CD8	SUMO2	4.0353e-21	-0.360098	0.729	0.791	5.86087e-17	1.13164e-43	-0.435388	0.76	0.841	1.64359e-39	6.79778e-44	-0.465972	0.779	0.87	9.87309e-40	6.53941e-12	-0.493297	0.788	0.77	9.49785e-08	6.53941e-12	2.71911e-43
CD8	C25H16orf54	3.4318e-19	0.360776	0.409	0.267	4.98435e-15	4.67194e-34	0.518436	0.367	0.222	6.78553e-30	1.07224e-43	0.547689	0.463	0.262	1.55732e-39	9.75291e-23	0.464834	0.465	0.228	1.41651e-18	3.4318e-19	4.28896e-43
CD8	MT-COX1	8.4931e-37	0.741712	0.99	0.947	1.23354e-32	1.8536e-36	0.661021	0.996	0.971	2.69217e-32	4.46086e-27	0.754518	0.998	0.984	6.47895e-23	1.09338e-43	0.971318	0.998	0.942	1.58803e-39	4.46086e-27	4.37354e-43
CD8	IFITM10	8.54126e-32	0.481834	0.235	0.107	1.24053e-27	1.0962e-43	0.538695	0.262	0.122	1.59213e-39	1.02154e-28	0.415196	0.253	0.124	1.48368e-24	7.79729e-23	0.50313	0.276	0.101	1.13248e-18	7.79729e-23	4.38482e-43
CD8	ARPC2	1.48114e-36	-0.349575	0.891	0.95	2.15121e-32	1.74679e-43	-0.355345	0.874	0.936	2.53704e-39	1.0723e-19	-0.265153	0.888	0.938	1.55741e-15	1.46145e-17	-0.461814	0.87	0.901	2.12261e-13	1.46145e-17	6.98716e-43
CD8	KLF13	1.4334e-23	0.388565	0.812	0.667	2.08188e-19	3.30636e-35	0.466106	0.761	0.612	4.80216e-31	1.99597e-43	0.556739	0.799	0.624	2.89895e-39	3.09308e-31	0.652007	0.847	0.56	4.49239e-27	1.4334e-23	7.98388e-43
CD8	SPI1	5.07728e-43	-0.706087	0.014	0.175	7.37424e-39	7.80709e-36	-0.495812	0.011	0.119	1.1339e-31	4.2308e-24	-0.39316	0.01	0.104	6.14481e-20	1.07237e-11	-0.567091	0.012	0.121	1.55751e-07	1.07237e-11	2.03091e-42
CD8	ZNF706	1.1736e-42	-0.706111	0.425	0.582	1.70454e-38	2.42541e-31	-0.502166	0.48	0.596	3.52267e-27	2.00352e-33	-0.554877	0.496	0.631	2.90992e-29	0.000146916	-0.525969	0.524	0.528	1	0.000146916	4.69442e-42
CD8	BCL2A1	1.03885e-12	-1.09834	0.307	0.386	1.50883e-08	2.81322e-42	-1.16776	0.372	0.519	4.08592e-38	2.36926e-36	-1.39257	0.35	0.509	3.44112e-32	6.01162e-24	-1.74065	0.321	0.516	8.73127e-20	1.03885e-12	1.12529e-41
CD8	PLIN2	3.17199e-42	-1.29726	0.173	0.372	4.607e-38	5.84882e-33	-0.71271	0.246	0.402	8.49483e-29	4.6968e-37	-0.762108	0.274	0.465	6.82164e-33	3.32576e-10	-1.03329	0.231	0.367	4.83034e-06	3.32576e-10	1.2688e-41
CD8	POMP	9.81571e-39	-0.521576	0.63	0.752	1.42563e-34	6.48897e-42	-0.422197	0.686	0.787	9.42459e-38	1.97589e-37	-0.393736	0.715	0.825	2.86979e-33	5.00643e-17	-0.696439	0.672	0.735	7.27134e-13	5.00643e-17	2.59559e-41
CD8	GIMAP7.1	1.09526e-41	0.469953	0.795	0.562	1.59076e-37	6.01912e-29	0.350701	0.741	0.572	8.74217e-25	8.51561e-29	0.369741	0.787	0.603	1.23681e-24	7.19679e-21	0.431494	0.816	0.542	1.04526e-16	7.19679e-21	4.38105e-41
CD8	TCF7	1.6972e-41	0.578382	0.477	0.271	2.46501e-37	4.53006e-40	0.585168	0.433	0.268	6.57946e-36	2.24953e-32	0.539621	0.472	0.291	3.26721e-28	1.52663e-27	0.612723	0.568	0.301	2.21727e-23	1.52663e-27	6.7888e-41
CD8	ENSBTAG00000047449	2.39567e-36	2.09963	0.137	0.043	3.47947e-32	2.628e-41	2.08266	0.113	0.033	3.81691e-37	2.05656e-39	1.82031	0.125	0.034	2.98694e-35	0.139493	1.30994	0.094	0.123	1	0.139493	1.0512e-40
CD8	CXCR6	3.92927e-39	0.59227	0.163	0.054	5.70687e-35	4.68886e-22	0.289042	0.108	0.045	6.8101e-18	2.95415e-41	0.564433	0.16	0.051	4.2906e-37	2.78975e-09	0.299165	0.111	0.042	4.05184e-05	2.78975e-09	1.18166e-40
CD8	ENSBTAG00000052744	6.83056e-19	-0.486661	0.165	0.283	9.9207e-15	3.08993e-41	-0.707052	0.177	0.343	4.48782e-37	3.79974e-27	-0.566188	0.184	0.335	5.51874e-23	0.0198349	-0.294649	0.17	0.211	1	0.0198349	1.23597e-40
CD8	PXDC1	3.32128e-41	-0.76692	0.027	0.19	4.82383e-37	2.7884e-38	-0.61615	0.028	0.152	4.04987e-34	5.58488e-31	-0.568036	0.03	0.161	8.11148e-27	2.11695e-13	-0.629767	0.019	0.147	3.07466e-09	2.11695e-13	1.32851e-40
CD8	ENSBTAG00000047121	5.92741e-41	-2.21491	0.026	0.187	8.60897e-37	1.19215e-38	-1.81217	0.05	0.186	1.73148e-34	9.3775e-38	-1.8173	0.056	0.218	1.36199e-33	1.47466e-23	-3.09974	0.05	0.267	2.14179e-19	1.47466e-23	2.37096e-40
CD8	GADD45B	1.06411e-12	-0.532547	0.117	0.204	1.54552e-08	1.56999e-40	-0.827943	0.176	0.346	2.28026e-36	6.16921e-36	-1.06685	0.167	0.347	8.96016e-32	9.26897e-08	-0.899189	0.134	0.242	0.00134622	9.26897e-08	6.27997e-40
CD8	BOLA-DMA	1.57035e-40	-0.667476	0.018	0.173	2.28078e-36	4.16702e-35	-0.515017	0.035	0.155	6.05218e-31	7.00395e-25	-0.405482	0.018	0.121	1.01725e-20	1.2133e-11	-0.463642	0.007	0.112	1.76219e-07	1.2133e-11	6.28142e-40
CD8	SH3BGRL3	2.0472e-40	-0.623831	0.772	0.858	2.97336e-36	4.96097e-24	-0.433922	0.743	0.804	7.20532e-20	1.07768e-07	-0.274372	0.763	0.81	0.00156523	1.96611e-12	-0.601264	0.762	0.772	2.85558e-08	1.07768e-07	8.18881e-40
CD8	HSH2D	3.60427e-20	-0.491215	0.135	0.254	5.23484e-16	9.08443e-19	-0.371617	0.139	0.239	1.31942e-14	2.19962e-40	-0.675823	0.202	0.394	3.19472e-36	0.000119092	-0.373953	0.144	0.215	1	0.000119092	8.79846e-40
CD8	H3F3B	3.61752e-34	-0.557735	0.892	0.95	5.25409e-30	2.50067e-31	-0.499504	0.896	0.952	3.63197e-27	2.4119e-40	-0.654559	0.897	0.967	3.50304e-36	6.4374e-19	-0.599541	0.929	0.934	9.34968e-15	6.4374e-19	9.64759e-40
CD8	TSPO	2.87129e-40	-1.17259	0.449	0.6	4.17027e-36	9.15621e-19	-0.521523	0.406	0.511	1.32985e-14	1.17324e-09	-0.359935	0.41	0.502	1.70401e-05	9.02891e-08	-0.728161	0.45	0.535	0.00131136	9.02891e-08	1.14852e-39
CD8	PSMB9	1.13049e-21	-0.363988	0.738	0.791	1.64192e-17	2.77827e-29	-0.316154	0.762	0.828	4.03517e-25	5.95305e-40	-0.420578	0.808	0.886	8.64621e-36	8.16324e-19	-0.63399	0.769	0.783	1.18563e-14	8.16324e-19	2.38122e-39
CD8	ENSBTAG00000037937	1.76293e-31	0.729821	0.567	0.387	2.56048e-27	7.40033e-31	0.608117	0.676	0.53	1.07482e-26	7.95283e-10	0.466889	0.714	0.621	1.15507e-05	3.15086e-39	1.06142	0.83	0.514	4.5763e-35	7.95283e-10	1.26034e-38
CD8	SH2D1A	3.18282e-39	0.67847	0.29	0.138	4.62273e-35	2.12716e-23	0.41946	0.247	0.146	3.08949e-19	2.3102e-33	0.492237	0.305	0.156	3.35533e-29	1.21149e-09	0.415116	0.278	0.158	1.75957e-05	1.21149e-09	1.27313e-38
CD8	CD37	1.47705e-32	-0.618151	0.432	0.573	2.14527e-28	4.51986e-39	-0.638355	0.385	0.532	6.56464e-35	2.52915e-24	-0.597221	0.418	0.543	3.67334e-20	4.79489e-06	-0.559256	0.425	0.49	0.069641	4.79489e-06	1.80794e-38
CD8	ENSBTAG00000054649	5.64682e-32	0.432828	0.751	0.575	8.20144e-28	4.60072e-39	0.437117	0.725	0.58	6.68208e-35	1.21706e-21	0.344712	0.744	0.624	1.76766e-17	2.27821e-14	0.367929	0.781	0.578	3.30887e-10	2.27821e-14	1.84029e-38
CD8	FLNB	2.78915e-32	0.430488	0.144	0.049	4.05097e-28	5.64821e-39	0.479735	0.156	0.059	8.20346e-35	1.04825e-37	0.401522	0.152	0.048	1.52247e-33	5.65158e-17	0.350746	0.219	0.085	8.20836e-13	5.65158e-17	2.25928e-38
CD8	CD2	6.49201e-39	0.545236	0.306	0.143	9.42899e-35	2.39439e-34	0.57043	0.288	0.155	3.47761e-30	7.91555e-27	0.442446	0.328	0.18	1.14965e-22	1.77602e-35	0.707011	0.42	0.16	2.57949e-31	7.91555e-27	2.5968e-38
CD8	PRDX2	1.5167e-15	-0.462223	0.48	0.556	2.20285e-11	8.64246e-39	-0.526985	0.496	0.625	1.25523e-34	3.12575e-32	-0.544012	0.541	0.664	4.53983e-28	1.34588e-07	-0.570922	0.486	0.532	0.00195476	1.34588e-07	3.45698e-38
CD8	FCRLA	2.92693e-38	-0.753924	0.01	0.153	4.25108e-34	3.60357e-32	-0.556407	0.016	0.117	5.23383e-28	4.85246e-29	-0.608055	0.015	0.131	7.04772e-25	3.13836e-11	-0.600292	0.012	0.117	4.55816e-07	3.13836e-11	1.17077e-37
CD8	MT-ND4	4.02948e-33	0.675456	0.987	0.932	5.85241e-29	3.49992e-37	0.642975	0.996	0.959	5.08329e-33	8.36505e-31	0.636904	0.997	0.978	1.21494e-26	4.18899e-38	0.833098	0.998	0.92	6.08408e-34	8.36505e-31	1.67559e-37
CD8	ALDOA	1.69619e-20	-0.584131	0.555	0.638	2.46355e-16	6.7528e-38	-0.556532	0.532	0.657	9.80777e-34	2.67205e-21	-0.452236	0.595	0.706	3.88089e-17	1.36767e-19	-0.938172	0.559	0.676	1.9864e-15	1.36767e-19	2.70112e-37
CD8	RUNX3	2.24302e-37	0.588515	0.386	0.208	3.25776e-33	3.98995e-22	0.370393	0.404	0.272	5.79501e-18	5.55744e-19	0.383688	0.491	0.346	8.07163e-15	9.19221e-23	0.696363	0.509	0.279	1.33508e-18	5.55744e-19	8.97209e-37
CD8	HIF1A	1.2255e-29	-0.858675	0.105	0.251	1.77991e-25	2.9462e-37	-0.837762	0.114	0.264	4.27906e-33	1.20664e-24	-0.823123	0.15	0.289	1.75252e-20	1.02731e-08	-0.863284	0.196	0.312	0.000149206	1.02731e-08	1.17848e-36
CD8	MT-ND5	1.72968e-27	0.658948	0.891	0.786	2.51219e-23	4.86084e-37	0.617388	0.902	0.824	7.05989e-33	9.42864e-28	0.626357	0.953	0.875	1.36942e-23	6.17052e-25	0.765012	0.948	0.749	8.96206e-21	6.17052e-25	1.94434e-36
CD8	TCF4	2.76168e-31	-0.481804	0.012	0.133	4.01106e-27	5.56694e-35	-0.451854	0.019	0.13	8.08542e-31	5.20781e-37	-0.527243	0.021	0.166	7.56382e-33	1.63709e-09	-0.406262	0.014	0.106	2.3777e-05	1.63709e-09	2.08312e-36
CD8	VSTM2L	1.23029e-25	0.441599	0.198	0.09	1.78688e-21	2.67099e-28	0.399038	0.187	0.09	3.87935e-24	5.39931e-36	0.550907	0.245	0.109	7.84195e-32	5.56272e-21	0.445628	0.288	0.113	8.07929e-17	5.56272e-21	2.15972e-35
CD8	PIM1	0.00356694	-0.389992	0.235	0.268	1	6.499e-36	-0.864547	0.332	0.489	9.43915e-32	9.41303e-20	-0.709723	0.338	0.468	1.36715e-15	0.0156152	-0.764823	0.295	0.329	1	0.0156152	2.5996e-35
CD8	CCND3	5.12474e-12	0.267743	0.612	0.493	7.44317e-08	2.62634e-29	0.426458	0.598	0.449	3.81449e-25	1.64824e-35	0.503841	0.636	0.455	2.3939e-31	4.55254e-13	0.32458	0.653	0.438	6.61211e-09	5.12474e-12	6.59295e-35
CD8	FYN	1.18749e-32	0.477133	0.635	0.429	1.72471e-28	1.75354e-35	0.425172	0.673	0.484	2.54684e-31	2.76302e-18	0.357394	0.672	0.516	4.01301e-14	9.29018e-14	0.390004	0.693	0.458	1.34931e-09	9.29018e-14	7.01417e-35
CD8	ENSBTAG00000011019	1.87945e-35	0.348302	0.175	0.063	2.72972e-31	1.27941e-29	0.285077	0.159	0.068	1.85822e-25	3.37609e-27	0.275992	0.169	0.069	4.90344e-23	2.26986e-23	0.439862	0.25	0.086	3.29675e-19	2.26986e-23	7.51781e-35
CD8	ENSBTAG00000050052	2.42846e-35	0.516477	0.699	0.504	3.5271e-31	8.85009e-25	0.341378	0.681	0.539	1.28539e-20	2.64744e-18	0.344712	0.715	0.598	3.84514e-14	7.70608e-29	0.5801	0.795	0.508	1.11923e-24	2.64744e-18	9.71385e-35
CD8	FNBP1	4.59839e-19	-0.330483	0.384	0.506	6.67871e-15	2.27499e-33	-0.3869	0.395	0.547	3.3042e-29	2.72943e-35	-0.459557	0.431	0.606	3.96422e-31	1.98263e-05	-0.395479	0.45	0.506	0.287957	1.98263e-05	1.09177e-34
CD8	PRDX1	2.03239e-27	-0.678286	0.59	0.664	2.95184e-23	3.07581e-35	-0.490791	0.59	0.701	4.46731e-31	2.04304e-19	-0.436162	0.649	0.722	2.96731e-15	2.00813e-12	-0.801429	0.608	0.67	2.91661e-08	2.00813e-12	1.23033e-34
CD8	GIMAP8	3.74458e-35	0.544344	0.681	0.496	5.43862e-31	1.97168e-24	0.434749	0.664	0.531	2.86367e-20	4.20565e-17	0.372118	0.707	0.576	6.10829e-13	6.47543e-22	0.522197	0.771	0.503	9.40491e-18	4.20565e-17	1.49783e-34
CD8	ALYREF	1.37046e-17	-0.351214	0.47	0.582	1.99045e-13	8.40373e-35	-0.413784	0.547	0.676	1.22056e-30	3.26075e-33	-0.40403	0.585	0.712	4.73591e-29	5.93847e-07	-0.586117	0.517	0.561	0.00862504	5.93847e-07	3.36149e-34
CD8	BHLHE40	4.76405e-09	-0.528999	0.08	0.142	6.91931e-05	9.92875e-27	-0.754441	0.132	0.256	1.44205e-22	9.1906e-35	-0.949093	0.125	0.3	1.33484e-30	1.57339e-11	-1.00232	0.083	0.216	2.28519e-07	4.76405e-09	3.67624e-34
CD8	RETREG1	7.98007e-18	0.256495	0.414	0.269	1.15903e-13	2.92917e-29	0.464942	0.391	0.247	4.25433e-25	8.36233e-29	0.456484	0.457	0.282	1.21454e-24	2.02481e-34	0.686124	0.512	0.23	2.94084e-30	7.98007e-18	8.09925e-34
CD8	TSPAN5	6.89324e-17	-0.344314	0.172	0.282	1.00117e-12	7.17304e-20	-0.277364	0.222	0.339	1.04181e-15	3.62188e-34	-0.513194	0.155	0.333	5.26042e-30	0.00011473	-0.366212	0.177	0.254	1	0.00011473	1.44875e-33
CD8	MT-COX2	2.69096e-28	0.654441	0.987	0.942	3.90836e-24	3.10372e-33	0.597546	0.998	0.967	4.50784e-29	1.66476e-20	0.632411	0.998	0.979	2.4179e-16	4.44828e-11	0.63849	0.995	0.963	6.46068e-07	4.44828e-11	1.24149e-32
CD8	BATF	8.37942e-06	-0.376633	0.179	0.232	0.121703	2.22036e-23	-0.560253	0.279	0.414	3.22485e-19	3.15709e-33	-1.05024	0.3	0.46	4.58536e-29	1.47971e-07	-0.840772	0.2	0.303	0.00214914	8.37942e-06	1.26284e-32
CD8	TMEM131L	3.50366e-17	0.571456	0.432	0.311	5.08871e-13	9.85582e-19	0.46868	0.434	0.322	1.43146e-14	7.82152e-22	0.655307	0.502	0.369	1.136e-17	3.16783e-33	0.857908	0.571	0.301	4.60096e-29	3.50366e-17	1.26713e-32
CD8	PLEKHF2	3.70572e-33	-0.617624	0.099	0.261	5.38219e-29	2.91641e-31	-0.473964	0.1	0.23	4.23579e-27	1.09708e-25	-0.504762	0.136	0.279	1.5934e-21	3.96615e-05	-0.308762	0.167	0.248	0.576044	3.96615e-05	1.48229e-32
CD8	KDM6B	0.000263613	-0.292776	0.116	0.155	1	4.65937e-33	-0.659561	0.22	0.373	6.76726e-29	9.38374e-17	-0.622305	0.209	0.319	1.36289e-12	0.201419	-0.426477	0.193	0.21	1	0.201419	1.86375e-32
CD8	PLEK	9.9414e-24	-0.890882	0.016	0.114	1.44389e-19	4.77865e-33	-2.26811	0.05	0.169	6.94051e-29	1.6705e-17	-1.49962	0.025	0.104	2.42624e-13	6.75531e-08	-1.03344	0.031	0.114	0.000981141	6.75531e-08	1.91146e-32
CD8	NCF1	6.35172e-30	-0.764827	0.022	0.144	9.22524e-26	8.1104e-33	-0.65509	0.035	0.149	1.17795e-28	1.38488e-27	-0.590771	0.031	0.151	2.0114e-23	1.40543e-10	-0.721672	0.026	0.133	2.04124e-06	1.40543e-10	3.24416e-32
CD8	TRAF3IP3	6.07661e-21	0.39164	0.497	0.347	8.82567e-17	8.51971e-33	0.406473	0.431	0.274	1.2374e-28	5.21813e-22	0.450427	0.488	0.344	7.57882e-18	4.9484e-12	0.335506	0.531	0.34	7.18706e-08	4.9484e-12	3.40788e-32
CD8	POU2AF1	1.18557e-31	-0.545926	0.011	0.132	1.72192e-27	1.10233e-32	-0.459992	0.013	0.113	1.60102e-28	1.20034e-28	-0.503398	0.022	0.14	1.74338e-24	2.97078e-08	-0.491873	0.024	0.108	0.000431476	2.97078e-08	4.40931e-32
CD8	IER3	2.70284e-22	-1.49071	0.038	0.141	3.9256e-18	1.1705e-32	-1.90981	0.049	0.166	1.70003e-28	1.69214e-16	-1.71655	0.055	0.141	2.45766e-12	3.58761e-15	-1.84015	0.05	0.203	5.21064e-11	3.58761e-15	4.682e-32
CD8	ITM2C	1.71325e-28	-1.12038	0.147	0.29	2.48833e-24	1.18873e-32	-1.04088	0.146	0.279	1.72651e-28	5.68246e-22	-0.948236	0.147	0.27	8.25321e-18	8.95774e-07	-0.887643	0.134	0.224	0.0130102	8.95774e-07	4.75492e-32
CD8	ID3	1.22607e-32	-0.738089	0.038	0.178	1.78075e-28	4.40732e-23	-0.440215	0.021	0.101	6.40119e-19	1.02822e-19	-0.464042	0.037	0.132	1.49338e-15	2.46473e-10	-0.491209	0.021	0.126	3.57978e-06	2.46473e-10	4.90429e-32
CD8	COTL1	1.97635e-32	-0.726523	0.504	0.633	2.87045e-28	9.81808e-27	-0.482082	0.426	0.552	1.42598e-22	1.21895e-18	-0.486995	0.45	0.562	1.7704e-14	2.28071e-06	-0.485925	0.528	0.583	0.033125	2.28071e-06	7.90541e-32
CD8	GABARAP	2.02919e-32	-0.554958	0.595	0.72	2.9472e-28	5.00039e-31	-0.400971	0.595	0.713	7.26257e-27	4.58313e-21	-0.4233	0.621	0.72	6.65654e-17	1.24292e-08	-0.606378	0.606	0.644	0.000180522	1.24292e-08	8.11677e-32
CD8	IL2RA	2.8697e-13	-0.512515	0.064	0.142	4.16796e-09	8.3516e-26	-0.7389	0.112	0.228	1.21299e-21	2.61552e-32	-0.924657	0.121	0.282	3.79878e-28	6.19141e-07	-0.61146	0.101	0.197	0.00899241	6.19141e-07	1.04621e-31
CD8	IVNS1ABP	8.17568e-27	0.415034	0.241	0.118	1.18744e-22	2.62299e-32	0.425147	0.237	0.121	3.80963e-28	1.91327e-21	0.390818	0.244	0.133	2.77884e-17	1.36551e-18	0.50768	0.288	0.124	1.98327e-14	1.36551e-18	1.0492e-31
CD8	BLK	5.71595e-22	-0.572582	0.046	0.154	8.30184e-18	6.52749e-32	-0.58976	0.036	0.149	9.48053e-28	3.41755e-24	-0.661294	0.047	0.162	4.96365e-20	4.75841e-11	-0.707905	0.038	0.155	6.91111e-07	4.75841e-11	2.611e-31
CD8	CD52	9.312e-32	0.388322	0.915	0.833	1.35247e-27	2.79432e-24	0.268282	0.924	0.846	4.05847e-20	3.47667e-31	0.417672	0.889	0.844	5.04952e-27	8.88641e-22	0.510096	0.943	0.831	1.29066e-17	8.88641e-22	3.7248e-31
CD8	NUCB1	3.50906e-23	0.510809	0.623	0.464	5.09655e-19	2.28819e-31	0.557317	0.677	0.526	3.32337e-27	6.06884e-26	0.595553	0.726	0.571	8.81439e-22	1.13412e-23	0.645983	0.795	0.516	1.6472e-19	3.50906e-23	9.15278e-31
CD8	GBP2	7.05973e-19	-0.407115	0.029	0.117	1.02536e-14	5.67897e-21	-0.383804	0.036	0.118	8.24814e-17	3.89058e-31	-0.618447	0.056	0.2	5.65068e-27	6.83043e-05	-0.341517	0.064	0.132	0.992052	6.83043e-05	1.55623e-30
CD8	TNFSF10	1.5787e-25	0.471741	0.338	0.195	2.29291e-21	1.92343e-28	0.517048	0.324	0.194	2.79359e-24	2.02822e-16	0.460587	0.49	0.355	2.94579e-12	7.08432e-31	0.803633	0.521	0.247	1.02893e-26	2.02822e-16	2.83373e-30
CD8	CD84	3.08658e-28	0.530174	0.295	0.153	4.48295e-24	1.23798e-30	0.473859	0.246	0.129	1.79804e-26	3.10382e-27	0.501868	0.246	0.121	4.50799e-23	3.64248e-22	0.604351	0.328	0.137	5.29034e-18	3.64248e-22	4.95193e-30
CD8	JUNB	1.53567e-06	-0.730305	0.524	0.56	0.022304	1.38464e-30	-0.96051	0.651	0.744	2.01105e-26	3.12841e-20	-0.933733	0.584	0.684	4.5437e-16	0.0606241	-0.929705	0.592	0.565	1	0.0606241	5.53857e-30
CD8	MT-ATP6	8.16202e-24	0.559257	0.967	0.883	1.18545e-19	1.64234e-30	0.532381	0.988	0.951	2.38533e-26	7.22746e-23	0.566946	0.989	0.97	1.04972e-18	2.68096e-26	0.707605	0.983	0.902	3.89383e-22	7.22746e-23	6.56935e-30
CD8	ENSBTAG00000055240	1.84153e-30	-0.861337	0.044	0.178	2.67463e-26	5.35306e-28	-0.74253	0.043	0.148	7.77478e-24	2.83162e-25	-0.681824	0.038	0.155	4.11264e-21	7.61432e-19	-2.3483	0.087	0.276	1.1059e-14	7.61432e-19	7.3661e-30
CD8	NFKBID	4.70448e-12	-0.36797	0.06	0.132	6.83279e-08	1.90941e-30	-0.652346	0.088	0.212	2.77322e-26	1.01915e-18	-0.557377	0.076	0.179	1.48022e-14	0.000208607	-0.341615	0.073	0.134	1	0.000208607	7.63763e-30
CD8	ITGA6	3.75006e-30	0.517383	0.166	0.065	5.44659e-26	3.20048e-21	0.373817	0.143	0.07	4.64837e-17	5.48254e-22	0.382864	0.161	0.072	7.96284e-18	1.53821e-20	0.469057	0.2	0.064	2.2341e-16	1.53821e-20	1.50002e-29
CD8	PSIP1	6.80145e-27	0.460626	0.675	0.54	9.87843e-23	1.63548e-21	0.417624	0.647	0.548	2.37537e-17	8.33951e-30	0.568409	0.707	0.583	1.21123e-25	1.95785e-26	0.573376	0.745	0.485	2.84358e-22	1.63548e-21	3.3358e-29
CD8	LY86	9.32456e-30	-0.664077	0.041	0.171	1.3543e-25	2.78722e-25	-0.498496	0.046	0.142	4.04816e-21	3.568e-18	-0.405529	0.04	0.13	5.18216e-14	1.103e-06	-0.401374	0.057	0.141	0.0160199	1.103e-06	3.72983e-29
CD8	PIK3IP1	1.54329e-16	0.328971	0.193	0.105	2.24148e-12	1.22049e-29	0.418862	0.196	0.095	1.77264e-25	7.13718e-28	0.436496	0.201	0.089	1.0366e-23	3.30101e-14	0.393066	0.222	0.095	4.79439e-10	3.30101e-14	4.88197e-29
CD8	NMI	5.67034e-18	-0.390719	0.153	0.273	8.2356e-14	2.0212e-18	-0.33563	0.17	0.273	2.9356e-14	1.32582e-29	-0.505055	0.237	0.394	1.92563e-25	0.00878248	-0.284494	0.236	0.286	1	0.00878248	5.3033e-29
CD8	PIK3R1	2.97949e-20	0.541956	0.257	0.152	4.32741e-16	3.33673e-23	0.464935	0.23	0.133	4.84627e-19	1.7402e-29	0.603268	0.28	0.15	2.52747e-25	1.08337e-11	0.450301	0.267	0.141	1.57348e-07	1.08337e-11	6.96082e-29
CD8	SQSTM1	0.0719664	-0.254387	0.544	0.546	1	2.84888e-25	-0.519391	0.555	0.666	4.13771e-21	2.59047e-29	-0.750234	0.577	0.704	3.7624e-25	8.35911e-06	-0.852016	0.545	0.592	0.121408	0.0719664	1.03619e-28
CD8	COX7A2	7.33607e-18	-0.346745	0.603	0.683	1.06549e-13	4.44093e-29	-0.337527	0.627	0.738	6.45001e-25	1.02287e-16	-0.253415	0.697	0.76	1.48562e-12	3.94217e-06	-0.417824	0.67	0.666	0.0572561	3.94217e-06	1.77637e-28
CD8	PRR5	4.58652e-29	0.457004	0.352	0.198	6.66146e-25	1.01475e-21	0.38017	0.318	0.203	1.47382e-17	2.43319e-15	0.388379	0.341	0.229	3.53396e-11	4.47274e-11	0.28466	0.349	0.195	6.49621e-07	4.47274e-11	1.83461e-28
CD8	MYC	3.09515e-20	0.535439	0.381	0.256	4.4954e-16	6.16984e-18	0.368023	0.437	0.326	8.96108e-14	7.02633e-29	0.531324	0.479	0.32	1.0205e-24	1.77751e-26	0.591792	0.552	0.29	2.58165e-22	6.16984e-18	2.81053e-28
CD8	HSPA8	5.31778e-19	-0.330968	0.803	0.854	7.72355e-15	7.86244e-29	-0.340574	0.813	0.867	1.14194e-24	8.17427e-16	-0.291495	0.846	0.891	1.18723e-11	2.18638e-16	-0.569752	0.83	0.841	3.1755e-12	8.17427e-16	3.14498e-28
CD8	JUND	4.00989e-05	-0.386266	0.766	0.766	0.582397	1.97031e-27	-0.546517	0.765	0.821	2.86167e-23	9.69571e-29	-0.653587	0.736	0.823	1.4082e-24	0.755536	-0.290911	0.785	0.692	1	0.755536	3.87828e-28
CD8	SPINT2	8.14833e-21	0.29233	0.221	0.114	1.18346e-16	1.00592e-28	0.41172	0.236	0.124	1.461e-24	1.53424e-24	0.411968	0.249	0.13	2.22833e-20	3.64617e-23	0.470858	0.274	0.101	5.2957e-19	8.14833e-21	4.02368e-28
CD8	BLNK	3.99949e-27	-0.409193	0.013	0.12	5.80886e-23	1.21494e-28	-0.379549	0.016	0.109	1.76458e-24	7.12738e-26	-0.34103	0.025	0.137	1.03518e-21	2.12232e-09	-0.323202	0.021	0.118	3.08245e-05	2.12232e-09	4.85977e-28
CD8	CXCL8	1.60597e-17	-3.70788	0.193	0.295	2.33252e-13	1.02179e-10	-4.77727	0.281	0.348	1.48405e-06	8.12201e-08	-4.72647	0.181	0.243	0.00117964	1.26634e-28	-4.25699	0.361	0.564	1.83923e-24	8.12201e-08	5.06535e-28
CD8	SOD2	8.70956e-15	-2.47708	0.238	0.325	1.26498e-10	1.99644e-20	-2.36498	0.259	0.361	2.89963e-16	1.75649e-15	-2.54432	0.252	0.347	2.55113e-11	1.53664e-28	-2.7018	0.29	0.514	2.23181e-24	8.70956e-15	6.14654e-28
CD8	LAMTOR5	6.71974e-09	-0.312618	0.434	0.487	9.75974e-05	2.28523e-16	-0.285372	0.476	0.562	3.31907e-12	2.08219e-28	-0.440873	0.473	0.619	3.02417e-24	0.00328838	-0.476527	0.498	0.508	1	0.00328838	8.32874e-28
CD8	TNFSF8	3.80262e-11	0.342417	0.266	0.18	5.52293e-07	3.42121e-28	0.513664	0.345	0.213	4.96896e-24	3.52711e-16	0.542726	0.351	0.236	5.12277e-12	8.35617e-17	0.548074	0.394	0.204	1.21365e-12	3.80262e-11	1.36848e-27
CD8	RGS10	7.1706e-24	0.332756	0.301	0.167	1.04146e-19	7.80167e-28	0.36746	0.264	0.147	1.13312e-23	4.56297e-27	0.490291	0.364	0.216	6.62725e-23	4.88502e-23	0.531018	0.425	0.198	7.09501e-19	4.88502e-23	3.12067e-27
CD8	GRN	1.50785e-25	-0.77291	0.055	0.178	2.19e-21	8.02638e-28	-0.595103	0.04	0.141	1.16575e-23	9.94186e-17	-0.468839	0.056	0.145	1.44396e-12	1.01362e-08	-0.784978	0.071	0.175	0.000147218	1.01362e-08	3.21055e-27
CD8	RHEX	1.27801e-19	-0.799633	0.035	0.129	1.85618e-15	2.29913e-27	-0.683335	0.022	0.114	3.33926e-23	1.10589e-24	-0.79169	0.023	0.128	1.6062e-20	2.96828e-10	-0.7972	0.021	0.123	4.31113e-06	2.96828e-10	9.19654e-27
CD8	LEF1	1.12867e-23	0.480128	0.276	0.152	1.63929e-19	2.63443e-07	0.331509	0.23	0.173	0.00382624	3.77861e-08	0.348343	0.27	0.196	0.000548805	3.10288e-27	0.698251	0.436	0.199	4.50662e-23	2.63443e-07	1.24115e-26
CD8	IQSEC1	7.08212e-14	-0.268844	0.067	0.151	1.02861e-09	3.32185e-27	-0.483101	0.078	0.192	4.82465e-23	2.57338e-20	-0.431809	0.09	0.204	3.73758e-16	2.894e-07	-0.587004	0.071	0.165	0.00420324	2.894e-07	1.32874e-26
CD8	SP110	3.03306e-10	-0.299041	0.322	0.398	4.40521e-06	2.21994e-11	-0.279857	0.342	0.408	3.22424e-07	4.34761e-27	-0.475975	0.416	0.55	6.31446e-23	0.0319017	-0.253436	0.363	0.38	1	0.0319017	1.73904e-26
CD8	OAZ1	5.29118e-27	-0.587532	0.389	0.521	7.68491e-23	3.95478e-19	-0.350064	0.375	0.48	5.74392e-15	6.83987e-23	-0.394212	0.477	0.606	9.93422e-19	0.0692434	-0.290394	0.542	0.518	1	0.0692434	2.11647e-26
CD8	RGS1	8.30946e-11	-0.541709	0.162	0.245	1.20687e-06	6.25615e-27	-1.27741	0.194	0.318	9.08643e-23	3.75143e-15	-1.10571	0.264	0.366	5.44857e-11	3.87719e-09	-0.857278	0.219	0.35	5.63123e-05	3.87719e-09	2.50246e-26
CD8	DUSP11	1.04737e-26	-0.459356	0.248	0.404	1.5212e-22	2.05829e-26	-0.362477	0.265	0.399	2.98946e-22	1.03769e-24	-0.381248	0.315	0.459	1.50715e-20	1.01967e-05	-0.383667	0.302	0.379	0.148097	1.01967e-05	4.18949e-26
CD8	CYSTM1	2.13876e-18	-0.720574	0.529	0.607	3.10633e-14	1.08391e-26	-0.614855	0.488	0.6	1.57427e-22	1.13162e-12	-0.502573	0.528	0.606	1.64356e-08	3.59908e-09	-0.785722	0.519	0.586	5.2273e-05	3.59908e-09	4.33563e-26
CD8	S100A11	5.83741e-21	-1.60573	0.429	0.525	8.47826e-17	2.88698e-16	-0.729053	0.272	0.373	4.19305e-12	0.000944293	-0.286876	0.314	0.366	1	1.20616e-26	-1.48782	0.321	0.545	1.75183e-22	0.000944293	4.82465e-26
CD8	LDLRAP1	1.32154e-26	0.336475	0.204	0.093	1.91941e-22	1.38286e-19	0.306427	0.177	0.096	2.00847e-15	3.63623e-16	0.305147	0.175	0.094	5.28126e-12	9.5985e-20	0.354496	0.241	0.088	1.39409e-15	3.63623e-16	5.28618e-26
CD8	RBM3	1.60393e-21	-0.32831	0.758	0.823	2.32955e-17	9.79319e-21	-0.28082	0.791	0.839	1.42236e-16	2.57854e-26	-0.33428	0.804	0.877	3.74506e-22	3.98353e-20	-0.693079	0.783	0.809	5.78568e-16	3.98353e-20	1.03141e-25
CD8	PSMA2	2.53714e-18	-0.372337	0.358	0.47	3.68495e-14	4.44337e-19	-0.262495	0.429	0.535	6.45356e-15	4.32898e-26	-0.392017	0.52	0.65	6.2874e-22	2.19245e-06	-0.537319	0.448	0.516	0.0318432	2.19245e-06	1.73159e-25
CD8	MT-CYTB	1.3734e-21	0.624295	0.982	0.904	1.99472e-17	3.85512e-25	0.562598	0.99	0.958	5.59917e-21	2.13424e-16	0.606347	0.996	0.969	3.09977e-12	7.12658e-26	0.846304	0.988	0.9	1.03506e-21	2.13424e-16	2.85063e-25
CD8	SNX2	1.2865e-24	-0.524917	0.264	0.4	1.86851e-20	7.54909e-26	-0.367136	0.233	0.366	1.09643e-21	6.14429e-18	-0.303643	0.262	0.388	8.92397e-14	0.00137898	-0.410616	0.288	0.334	1	0.00137898	3.01964e-25
CD8	GRO1	2.3553e-12	-2.54266	0.344	0.422	3.42083e-08	1.88818e-05	-4.05051	0.425	0.467	0.274239	7.40529e-07	-3.70345	0.212	0.276	0.0107554	1.05758e-25	-3.60643	0.512	0.656	1.53603e-21	1.88818e-05	4.23032e-25
CD8	PIK3AP1	9.70312e-19	-0.387351	0.042	0.134	1.40928e-14	1.06197e-25	-0.46381	0.045	0.142	1.5424e-21	7.96808e-24	-0.512983	0.051	0.164	1.15728e-19	3.32263e-06	-0.42319	0.054	0.129	0.0482579	3.32263e-06	4.24787e-25
CD8	PDK1	1.49444e-17	0.4156	0.19	0.101	2.17052e-13	6.04625e-18	0.336718	0.167	0.091	8.78157e-14	1.15536e-25	0.425961	0.176	0.077	1.67805e-21	2.28193e-17	0.517465	0.245	0.1	3.31427e-13	2.28193e-17	4.62145e-25
CD8	CDC42	3.42017e-20	-0.336871	0.702	0.754	4.96746e-16	1.73523e-25	-0.285839	0.712	0.799	2.52025e-21	6.76392e-19	-0.25613	0.741	0.826	9.82392e-15	3.24277e-05	-0.351834	0.738	0.736	0.470979	3.24277e-05	6.94092e-25
CD8	NECAP2	2.12625e-25	-0.499123	0.354	0.49	3.08816e-21	1.25743e-20	-0.359296	0.373	0.473	1.82629e-16	1.86849e-19	-0.356368	0.38	0.498	2.71379e-15	0.0254448	-0.286826	0.396	0.412	1	0.0254448	8.505e-25
CD8	CXCL3	3.68705e-10	-1.90784	0.208	0.282	5.35507e-06	1.17902e-06	-2.32279	0.215	0.265	0.0171241	0.000132121	-1.51262	0.094	0.132	1	7.71759e-25	-2.57713	0.255	0.464	1.1209e-20	0.000132121	3.08704e-24
CD8	SIGIRR	2.27498e-24	0.565378	0.462	0.307	3.30418e-20	4.31244e-23	0.518225	0.426	0.297	6.26338e-19	8.66671e-25	0.619663	0.464	0.315	1.25875e-20	2.04168e-15	0.411398	0.512	0.3	2.96533e-11	2.04168e-15	3.46668e-24
CD8	CMTM7	1.10892e-24	-0.663258	0.075	0.199	1.6106e-20	2.1945e-20	-0.523908	0.075	0.166	3.18729e-16	1.85202e-06	-0.292917	0.082	0.132	0.0268988	0.00127985	-0.467858	0.08	0.131	1	0.00127985	4.43569e-24
CD8	LSP1	5.34444e-11	-0.277513	0.676	0.716	7.76227e-07	1.17821e-24	-0.360683	0.66	0.737	1.71124e-20	4.93867e-22	-0.391536	0.732	0.789	7.17292e-18	6.36811e-10	-0.545566	0.698	0.713	9.24905e-06	6.36811e-10	4.71285e-24
CD8	PLA2G7	2.58965e-14	-0.4845	0.068	0.153	3.76121e-10	1.45142e-24	-0.446281	0.066	0.171	2.10804e-20	1.31099e-21	-0.502257	0.059	0.173	1.90409e-17	0.000105701	-0.403416	0.092	0.161	1	0.000105701	5.80567e-24
CD8	IL1B	3.54223e-16	-2.98604	0.121	0.214	5.14473e-12	2.3568e-11	-2.8774	0.165	0.233	3.42302e-07	1.53941e-09	-2.60365	0.072	0.133	2.23585e-05	1.60115e-24	-2.66657	0.219	0.432	2.32551e-20	1.53941e-09	6.40461e-24
CD8	CXCL2	7.60191e-09	-3.32271	0.533	0.572	0.00011041	0.000206094	-3.86302	0.509	0.533	1	2.37911e-05	-4.02641	0.29	0.344	0.345542	1.61572e-24	-3.76499	0.59	0.711	2.34667e-20	0.000206094	6.46288e-24
CD8	DENND4A	5.79249e-17	-0.311618	0.047	0.137	8.41302e-13	1.70825e-24	-0.451701	0.093	0.203	2.48107e-20	1.99804e-12	-0.267832	0.1	0.185	2.90195e-08	0.000238918	-0.292153	0.073	0.136	1	0.000238918	6.83302e-24
CD8	ISG20	0.000145242	-0.466429	0.231	0.278	1	1.52572e-12	-0.545098	0.236	0.323	2.21595e-08	2.46658e-24	-0.723638	0.32	0.471	3.58247e-20	5.66668e-06	-0.574812	0.269	0.364	0.0823029	0.000145242	9.86633e-24
CD8	PIM3	2.94785e-17	-0.441261	0.317	0.433	4.28146e-13	4.45609e-23	-0.438694	0.405	0.518	6.47202e-19	3.25291e-24	-0.545806	0.396	0.528	4.72453e-20	0.00290103	-0.429368	0.403	0.437	1	0.00290103	1.30117e-23
CD8	BATF3	3.61369e-24	-1.37348	0.023	0.124	5.24853e-20	1.79788e-20	-1.31767	0.038	0.118	2.61124e-16	6.99842e-19	-1.61607	0.042	0.134	1.01645e-14	4.13858e-13	-1.40123	0.031	0.161	6.01087e-09	4.13858e-13	1.44548e-23
CD8	PARP1	2.2985e-10	-0.361054	0.358	0.423	3.33834e-06	4.46466e-24	-0.51743	0.351	0.465	6.48448e-20	1.5281e-22	-0.575026	0.434	0.533	2.21942e-18	0.0029314	-0.439601	0.361	0.395	1	0.0029314	1.78587e-23
CD8	PTX3	6.05411e-13	-2.02711	0.07	0.145	8.79299e-09	0.000117664	-2.93402	0.164	0.2	1	6.65661e-08	-3.13135	0.062	0.115	0.000966806	9.31476e-24	-2.86688	0.134	0.355	1.35288e-19	0.000117664	3.7259e-23
CD8	RPL22L1	5.89908e-10	-0.285912	0.636	0.663	8.56782e-06	1.28241e-23	-0.350275	0.635	0.708	1.86258e-19	1.33232e-20	-0.352459	0.667	0.747	1.93506e-16	3.54827e-05	-0.40377	0.686	0.674	0.51535	3.54827e-05	5.12966e-23
CD8	ZFP36	1.09229e-18	-0.491418	0.162	0.276	1.58645e-14	1.35161e-23	-0.798677	0.159	0.273	1.96308e-19	7.42786e-15	-0.672432	0.195	0.296	1.07882e-10	1.85188e-06	-0.657688	0.196	0.296	0.0268967	1.85188e-06	5.40645e-23
CD8	CHCHD2	1.08755e-22	-0.37288	0.687	0.763	1.57956e-18	1.68218e-23	-0.295354	0.73	0.802	2.44319e-19	1.91437e-22	-0.303479	0.749	0.84	2.78043e-18	1.97053e-15	-0.659742	0.722	0.76	2.862e-11	1.97053e-15	6.72871e-23
CD8	SDHB	2.85315e-23	-0.577797	0.314	0.438	4.14392e-19	1.16856e-10	-0.288156	0.349	0.417	1.69722e-06	1.20845e-13	-0.323947	0.354	0.446	1.75515e-09	0.00127481	-0.460209	0.351	0.396	1	0.00127481	1.14126e-22
CD8	MT-ND1	2.20093e-16	0.572412	0.96	0.878	3.19663e-12	5.56687e-17	0.539778	0.979	0.936	8.08533e-13	2.14099e-22	0.61613	0.986	0.963	3.10957e-18	3.85807e-23	0.806043	0.983	0.85	5.60347e-19	2.20093e-16	1.54323e-22
CD8	RCAN3	7.8567e-14	0.337328	0.335	0.226	1.14111e-09	3.7117e-11	0.295022	0.281	0.202	5.39087e-07	5.19929e-11	0.320825	0.308	0.218	7.55145e-07	5.46465e-23	0.645328	0.422	0.207	7.93686e-19	5.19929e-11	2.18586e-22
CD8	IL1RN	1.78406e-16	-2.52112	0.036	0.116	2.59116e-12	1.37002e-20	-3.96518	0.067	0.154	1.98982e-16	6.11905e-09	-4.01102	0.059	0.114	8.8873e-05	5.97608e-23	-3.13472	0.054	0.267	8.67966e-19	6.11905e-09	2.39043e-22
CD8	CCL3	1.63124e-07	-2.33741	0.154	0.212	0.00236921	0.0952076	-2.25306	0.226	0.236	1	0.770402	-2.46578	0.156	0.156	1	8.26625e-23	-2.70369	0.271	0.465	1.20059e-18	0.770402	3.3065e-22
CD8	MT-COX3	2.39927e-21	0.680733	0.995	0.956	3.48469e-17	1.37704e-22	0.600782	0.999	0.983	2.00002e-18	3.54002e-17	0.666216	0.999	0.992	5.14153e-13	2.49527e-11	0.685689	0.998	0.976	3.62413e-07	2.49527e-11	5.50818e-22
CD8	NDUFB10	2.14395e-22	0.381788	0.837	0.746	3.11388e-18	1.55317e-22	0.369358	0.839	0.77	2.25582e-18	2.29751e-14	0.329563	0.849	0.796	3.3369e-10	3.75347e-08	0.303743	0.851	0.702	0.000545154	3.75347e-08	6.21267e-22
CD8	GRAP	1.84888e-22	-0.491956	0.25	0.381	2.68532e-18	9.94626e-17	-0.421751	0.259	0.357	1.4446e-12	5.68909e-16	-0.426206	0.302	0.41	8.26284e-12	0.00570898	-0.396077	0.29	0.331	1	0.00570898	7.39553e-22
CD8	GPR171	2.95723e-21	0.348399	0.269	0.151	4.29508e-17	7.50354e-22	0.41679	0.292	0.183	1.08981e-17	3.10262e-21	0.410803	0.341	0.212	4.50625e-17	2.15347e-22	0.49163	0.358	0.158	3.12769e-18	3.10262e-21	8.61386e-22
CD8	AOPEP	6.47279e-13	-0.380532	0.285	0.385	9.40108e-09	3.19409e-22	-0.397101	0.269	0.394	4.63909e-18	6.51572e-18	-0.487557	0.243	0.366	9.46343e-14	6.21553e-07	-0.513744	0.252	0.366	0.00902744	6.21553e-07	1.27764e-21
CD8	SMAP2	9.0052e-17	-0.540003	0.156	0.26	1.30792e-12	5.57928e-22	-0.600251	0.184	0.293	8.10335e-18	1.51619e-17	-0.588929	0.184	0.291	2.20212e-13	0.00690899	-0.462746	0.167	0.21	1	0.00690899	2.23171e-21
CD8	AHNAK	8.25476e-18	-0.636642	0.144	0.258	1.19892e-13	8.52641e-22	-0.525799	0.106	0.212	1.23838e-17	6.62067e-15	-0.506278	0.097	0.19	9.61586e-11	7.93488e-11	-0.698738	0.075	0.204	1.15246e-06	7.93488e-11	3.41056e-21
CD8	CMC2	1.96547e-10	-0.340552	0.243	0.325	2.85465e-06	1.28867e-21	-0.392546	0.196	0.313	1.87167e-17	1.54347e-17	-0.382824	0.265	0.388	2.24173e-13	1.01415e-06	-0.542134	0.222	0.319	0.0147296	1.01415e-06	5.15468e-21
CD8	SLC39A10	3.96452e-07	0.359556	0.205	0.146	0.00575807	2.05169e-21	0.450623	0.213	0.122	2.97987e-17	0.00136585	0.372696	0.2	0.164	1	9.65897e-13	0.519613	0.276	0.14	1.40287e-08	0.00136585	8.20675e-21
CD8	UBE2D3	9.128e-13	-0.284632	0.54	0.622	1.32575e-08	5.25262e-21	-0.304838	0.572	0.672	7.6289e-17	2.53017e-20	-0.30898	0.604	0.715	3.67482e-16	7.54024e-05	-0.444421	0.585	0.595	1	7.54024e-05	2.10105e-20
CD8	CXCL5	2.06716e-07	-3.14828	0.815	0.835	0.00300234	1.99415e-07	-3.01391	0.498	0.551	0.00289631	0.00193055	-3.12943	0.416	0.456	1	6.67698e-21	-3.35219	0.792	0.831	9.69764e-17	0.00193055	2.67079e-20
CD8	L3MBTL3	1.50916e-14	0.339531	0.169	0.092	2.19191e-10	1.50268e-12	0.29987	0.159	0.097	2.1825e-08	4.87582e-11	0.264354	0.191	0.118	7.08164e-07	7.1177e-21	0.54794	0.276	0.11	1.03377e-16	4.87582e-11	2.84708e-20
CD8	APEX1	1.20833e-09	-0.313519	0.242	0.318	1.75497e-05	1.01677e-18	-0.471572	0.325	0.422	1.47676e-14	9.24265e-21	-0.488367	0.338	0.459	1.3424e-16	0.0180872	-0.355574	0.337	0.364	1	0.0180872	3.69706e-20
CD8	PRPF4B	2.55383e-05	0.430228	0.504	0.442	0.370918	0.0310859	0.432994	0.507	0.489	1	0.0327734	0.419386	0.541	0.521	1	9.98461e-21	0.622346	0.67	0.431	1.45016e-16	0.0327734	3.99384e-20
CD8	CLIC4	2.58791e-15	-0.367786	0.034	0.111	3.75868e-11	1.05427e-16	-0.319247	0.053	0.128	1.53123e-12	1.14725e-20	-0.429805	0.052	0.156	1.66627e-16	1.72505e-05	-0.417575	0.045	0.112	0.250546	1.72505e-05	4.589e-20
CD8	WWP1	4.32433e-13	0.43458	0.291	0.197	6.28066e-09	5.65176e-06	0.281957	0.279	0.226	0.0820861	1.61825e-20	0.487072	0.393	0.258	2.35034e-16	4.01363e-11	0.364263	0.354	0.204	5.8294e-07	5.65176e-06	6.47299e-20
CD8	PLAUR	2.30337e-20	-1.25819	0.061	0.165	3.34542e-16	2.55972e-18	-1.13962	0.047	0.123	3.71774e-14	2.85658e-08	-0.761709	0.051	0.103	0.00041489	6.56401e-07	-0.855042	0.064	0.15	0.00953358	6.56401e-07	9.21349e-20
CD8	IRF9	6.74699e-10	-0.295204	0.347	0.425	9.79933e-06	8.89156e-15	-0.33524	0.347	0.434	1.29141e-10	2.54661e-20	-0.377135	0.454	0.582	3.6987e-16	0.118147	-0.255786	0.413	0.422	1	0.118147	1.01864e-19
CD8	JPT1	2.55339e-20	-0.417223	0.455	0.565	3.70854e-16	5.04332e-20	-0.358414	0.425	0.526	7.32492e-16	1.55852e-11	-0.308083	0.43	0.519	2.26359e-07	2.13812e-06	-0.500282	0.427	0.498	0.031054	2.13812e-06	1.02135e-19
CD8	ARHGEF1	2.78145e-09	0.32123	0.4	0.305	4.03977e-05	4.4817e-11	0.376693	0.335	0.252	6.50923e-07	3.8573e-20	0.431789	0.377	0.245	5.60234e-16	1.56424e-15	0.376159	0.453	0.259	2.27191e-11	2.78145e-09	1.54292e-19
CD8	KLHL2	8.04868e-20	0.541232	0.237	0.132	1.16899e-15	2.6818e-12	0.456686	0.219	0.15	3.89504e-08	4.57978e-15	0.551439	0.275	0.178	6.65167e-11	1.19206e-10	0.62524	0.325	0.196	1.73135e-06	1.19206e-10	3.21947e-19
CD8	ARID4A	4.02579e-12	0.398585	0.585	0.496	5.84706e-08	5.08581e-16	0.425273	0.609	0.513	7.38663e-12	1.01262e-09	0.388121	0.621	0.539	1.47072e-05	8.50489e-20	0.549242	0.677	0.467	1.23525e-15	1.01262e-09	3.40196e-19
CD8	AKAP13	2.2835e-10	0.394291	0.514	0.422	3.31656e-06	2.26487e-19	0.514485	0.518	0.405	3.2895e-15	9.07936e-20	0.446568	0.546	0.414	1.31869e-15	4.33308e-13	0.5599	0.575	0.388	6.29337e-09	2.2835e-10	3.63174e-19
CD8	IL6ST	9.18634e-13	0.393681	0.166	0.094	1.33422e-08	9.25847e-20	0.524554	0.205	0.119	1.3447e-15	1.95519e-10	0.465699	0.199	0.127	2.83972e-06	5.7917e-10	0.330306	0.222	0.11	8.41187e-06	5.7917e-10	3.70339e-19
CD8	SLC38A10	2.22864e-16	0.422093	0.222	0.128	3.23687e-12	9.61276e-20	0.491888	0.209	0.123	1.39616e-15	1.80414e-15	0.452286	0.232	0.14	2.62033e-11	1.53907e-12	0.440887	0.283	0.145	2.23534e-08	1.53907e-12	3.8451e-19
CD8	ENSBTAG00000048631	3.24544e-14	0.278434	0.145	0.075	4.71368e-10	1.66948e-19	0.32815	0.165	0.088	2.42475e-15	2.01694e-10	0.309566	0.162	0.097	2.92941e-06	2.63301e-06	0.251235	0.17	0.092	0.0382418	2.63301e-06	6.67791e-19
CD8	LRRC8D	3.44985e-10	0.409657	0.268	0.187	5.01056e-06	1.43851e-11	0.352456	0.288	0.21	2.0893e-07	1.37985e-10	0.401384	0.359	0.269	2.00409e-06	1.92685e-19	0.421691	0.429	0.216	2.79856e-15	3.44985e-10	7.70741e-19
CD8	BMP2K	8.26048e-12	-0.266339	0.049	0.117	1.19975e-07	1.45778e-17	-0.330792	0.065	0.145	2.11729e-13	2.26772e-19	-0.38288	0.067	0.171	3.29363e-15	0.000163598	-0.317374	0.071	0.133	1	0.000163598	9.07087e-19
CD8	CXXC5	7.66105e-15	-0.533599	0.116	0.209	1.11269e-10	3.07668e-19	-0.523641	0.075	0.163	4.46857e-15	3.98037e-07	-0.359652	0.122	0.179	0.00578109	1.6629e-05	-0.557917	0.099	0.175	0.241519	1.6629e-05	1.23067e-18
CD8	BDP1	0.000399431	0.384782	0.398	0.344	1	6.76871e-09	0.477299	0.467	0.396	9.83087e-05	1.99566e-09	0.526997	0.489	0.404	2.8985e-05	3.86269e-19	0.727353	0.55	0.335	5.61017e-15	0.000399431	1.54508e-18
CD8	MARCKSL1	4.60402e-19	-1.601	0.066	0.164	6.68688e-15	2.31736e-15	-1.27136	0.086	0.161	3.36574e-11	9.96796e-07	-1.00764	0.083	0.132	0.0144775	6.38467e-07	-1.37353	0.113	0.2	0.0092731	9.96796e-07	1.84161e-18
CD8	TPRKB	7.62395e-14	-0.327237	0.247	0.35	1.1073e-09	4.71676e-19	-0.313437	0.26	0.371	6.85063e-15	3.44479e-18	-0.334858	0.31	0.432	5.00321e-14	7.8526e-05	-0.437229	0.3	0.367	1	7.8526e-05	1.88671e-18
CD8	CARD19	2.53679e-09	0.257583	0.242	0.166	3.68443e-05	4.85419e-19	0.357863	0.227	0.137	7.05023e-15	5.50387e-15	0.270242	0.258	0.158	7.99382e-11	2.76596e-11	0.292834	0.318	0.173	4.01728e-07	2.53679e-09	1.94168e-18
CD8	SAP18	3.89625e-17	-0.333926	0.659	0.731	5.65891e-13	3.72852e-17	-0.259745	0.706	0.773	5.4153e-13	5.30109e-19	-0.29073	0.731	0.806	7.69931e-15	0.00438676	-0.312228	0.741	0.694	1	0.00438676	2.12044e-18
CD8	CDKN1A	0.00136809	-0.312295	0.143	0.18	1	6.06148e-19	-0.787997	0.202	0.311	8.80369e-15	1.19113e-07	-0.454948	0.175	0.245	0.00172999	0.0627588	-0.382233	0.146	0.177	1	0.0627588	2.42459e-18
CD8	PHF3	7.88109e-06	0.374735	0.59	0.509	0.114465	9.94667e-19	0.509317	0.621	0.506	1.44465e-14	6.43002e-05	0.345226	0.607	0.555	0.933895	5.75202e-15	0.466989	0.667	0.458	8.35423e-11	6.43002e-05	3.97867e-18
CD8	VASP	2.12133e-06	-0.354055	0.322	0.371	0.0308101	1.96617e-18	-0.451237	0.277	0.38	2.85566e-14	4.70452e-13	-0.375149	0.278	0.379	6.83285e-09	0.00980246	-0.469345	0.321	0.356	1	0.00980246	7.86467e-18
CD8	ADD1	4.79744e-15	0.346927	0.69	0.559	6.9678e-11	2.08379e-18	0.362775	0.695	0.589	3.0265e-14	5.6014e-14	0.361172	0.716	0.601	8.13547e-10	5.7663e-11	0.323939	0.743	0.541	8.37497e-07	5.7663e-11	8.33517e-18
CD8	CD247	2.68439e-18	0.387859	0.469	0.326	3.8988e-14	2.50801e-14	0.416343	0.473	0.357	3.64263e-10	2.70551e-14	0.413044	0.527	0.386	3.92948e-10	6.23829e-14	0.484932	0.561	0.35	9.0605e-10	6.23829e-14	1.07375e-17
CD8	PAXX	1.97917e-11	0.32172	0.564	0.446	2.87454e-07	2.0903e-12	0.285197	0.517	0.419	3.03595e-08	6.74758e-13	0.376953	0.526	0.42	9.80019e-09	2.91964e-18	0.474627	0.606	0.378	4.24049e-14	1.97917e-11	1.16786e-17
CD8	RNF181	4.13246e-18	-0.441217	0.464	0.552	6.00199e-14	1.35577e-17	-0.320825	0.452	0.536	1.96913e-13	2.50087e-12	-0.290225	0.482	0.562	3.63226e-08	0.00464487	-0.425304	0.526	0.515	1	0.00464487	1.65299e-17
CD8	ENSBTAG00000047700	0.279404	-1.99232	0.136	0.144	1	0.23605	-0.796479	0.097	0.107	1	0.0604942	-0.374053	0.098	0.117	1	5.28836e-18	-1.79474	0.177	0.357	7.68081e-14	0.279404	2.11534e-17
CD8	UBE2A	1.789e-14	-0.458379	0.205	0.305	2.59835e-10	1.47695e-14	-0.355573	0.262	0.351	2.14512e-10	1.62172e-17	-0.358489	0.228	0.35	2.35538e-13	0.00047102	-0.359586	0.2	0.269	1	0.00047102	6.48686e-17
CD8	CD3D	2.78307e-17	0.370897	0.336	0.215	4.04214e-13	4.43802e-12	0.377108	0.299	0.213	6.44578e-08	6.11798e-10	0.33145	0.348	0.257	8.88576e-06	1.78605e-11	0.330133	0.394	0.227	2.59406e-07	6.11798e-10	1.11323e-16
CD8	TUBB4B	4.02262e-11	-0.447908	0.291	0.371	5.84245e-07	3.06404e-17	-0.434684	0.27	0.371	4.45021e-13	1.01638e-05	-0.317804	0.32	0.367	0.147619	8.47122e-06	-0.680691	0.29	0.368	0.123036	1.01638e-05	1.22562e-16
CD8	CREB3L1	2.28752e-11	-0.292429	0.059	0.129	3.32239e-07	4.65832e-17	-0.325752	0.05	0.125	6.76574e-13	4.57647e-14	-0.338804	0.065	0.148	6.64686e-10	4.79974e-06	-0.346047	0.054	0.13	0.0697114	4.79974e-06	1.86333e-16
CD8	CCL4	0.159902	-2.50888	0.193	0.198	1	0.51001	-1.84666	0.218	0.22	1	0.660422	-1.87012	0.123	0.117	1	5.71887e-17	-2.38577	0.241	0.397	8.30609e-13	0.660422	2.28755e-16
CD8	PKIB	8.48025e-17	-0.539995	0.051	0.139	1.23167e-12	7.81888e-11	-0.375512	0.049	0.101	1.13561e-06	1.25722e-09	-0.360259	0.046	0.103	1.82598e-05	1.14849e-05	-0.675118	0.059	0.13	0.166806	1.14849e-05	3.3921e-16
CD8	HNRNPUL1	6.98232e-08	0.295901	0.431	0.347	0.00101411	1.45051e-13	0.394763	0.43	0.338	2.10672e-09	1.73897e-15	0.406887	0.492	0.371	2.52568e-11	1.15094e-16	0.454787	0.573	0.352	1.67163e-12	6.98232e-08	4.60377e-16
CD8	CSRNP1	6.65052e-10	-0.306523	0.056	0.117	9.65922e-06	1.3962e-16	-0.455223	0.068	0.147	2.02784e-12	2.00969e-11	-0.440705	0.07	0.141	2.91888e-07	0.00586978	-0.33201	0.064	0.105	1	0.00586978	5.58481e-16
CD8	BSG	7.53708e-11	0.332674	0.466	0.361	1.09468e-06	1.44899e-16	0.39369	0.437	0.328	2.10452e-12	2.40431e-11	0.377428	0.487	0.38	3.49202e-07	1.3565e-09	0.332041	0.493	0.329	1.97018e-05	1.3565e-09	5.79598e-16
CD8	REV3L	1.57838e-08	0.425107	0.266	0.193	0.000229245	3.67128e-10	0.431472	0.298	0.226	5.33217e-06	5.58338e-07	0.406054	0.291	0.224	0.0081093	2.22911e-16	0.555604	0.403	0.219	3.23756e-12	5.58338e-07	8.91643e-16
CD8	KMT2A	3.8914e-06	0.406172	0.361	0.292	0.0565188	0.0026813	0.377476	0.372	0.332	1	0.136237	0.327584	0.395	0.373	1	2.51653e-16	0.597385	0.519	0.311	3.65501e-12	0.136237	1.00661e-15
CD8	ENSBTAG00000030593	2.60261e-13	-0.44415	0.25	0.344	3.78002e-09	2.68118e-16	-0.447837	0.278	0.363	3.89415e-12	3.78109e-15	-0.472234	0.319	0.418	5.49166e-11	0.0093006	-0.456154	0.297	0.327	1	0.0093006	1.07247e-15
CD8	KAT6B	6.16225e-09	0.311508	0.261	0.185	8.95005e-05	0.00540741	0.252822	0.262	0.229	1	4.04799e-06	0.338665	0.277	0.216	0.058793	2.74758e-16	0.512001	0.335	0.166	3.99058e-12	0.00540741	1.09903e-15
CD8	SPTAN1	1.87723e-08	0.433488	0.366	0.282	0.000272649	3.47013e-05	0.337886	0.34	0.289	0.504001	4.91397e-05	0.318796	0.34	0.282	0.713705	3.03313e-16	0.643998	0.486	0.286	4.40531e-12	4.91397e-05	1.21325e-15
CD8	TCIRG1	5.56555e-11	-0.282496	0.103	0.181	8.0834e-07	3.50519e-16	-0.295003	0.056	0.132	5.09094e-12	2.20428e-08	-0.333234	0.086	0.147	0.00032015	1.97127e-06	-0.670811	0.125	0.217	0.0286308	1.97127e-06	1.40208e-15
CD8	ATP2B1	3.72676e-14	-0.411007	0.167	0.269	5.41275e-10	3.52594e-16	-0.326891	0.161	0.257	5.12107e-12	2.5667e-10	-0.331583	0.177	0.259	3.72787e-06	0.0104076	-0.299236	0.184	0.228	1	0.0104076	1.41037e-15
CD8	CD82	2.61179e-12	-0.732538	0.107	0.187	3.79336e-08	4.27273e-16	-0.735468	0.117	0.203	6.20571e-12	5.91674e-10	-0.634746	0.162	0.243	8.59347e-06	2.08789e-07	-0.833391	0.094	0.192	0.00303245	2.08789e-07	1.70909e-15
CD8	ATP6V1E1	5.92862e-16	-0.493791	0.305	0.411	8.61073e-12	4.53227e-13	-0.348428	0.331	0.41	6.58268e-09	2.0889e-13	-0.485527	0.359	0.452	3.03392e-09	0.000817506	-0.556929	0.394	0.429	1	0.000817506	2.37145e-15
CD8	RIDA	6.01991e-16	-0.710513	0.175	0.28	8.74332e-12	2.58424e-09	-0.367805	0.181	0.246	3.75335e-05	1.05552e-08	-0.300753	0.195	0.272	0.000153303	3.92579e-08	-0.609195	0.16	0.275	0.000570181	3.92579e-08	2.40797e-15
CD8	IL27RA	6.02362e-12	0.35277	0.448	0.333	8.74871e-08	2.45575e-14	0.334454	0.415	0.313	3.56672e-10	6.15201e-16	0.398673	0.44	0.317	8.93517e-12	2.72785e-14	0.426239	0.507	0.307	3.96193e-10	6.02362e-12	2.4608e-15
CD8	RHOG	1.83462e-15	-0.343568	0.145	0.25	2.6646e-11	8.34013e-11	-0.272015	0.167	0.24	1.21132e-06	6.53203e-11	-0.295116	0.191	0.276	9.48712e-07	0.0229733	-0.363324	0.215	0.248	1	0.0229733	7.33846e-15
CD8	TNFRSF1B	3.58389e-07	-0.47065	0.374	0.426	0.00520524	2.26466e-15	-0.53174	0.396	0.477	3.28919e-11	0.000372557	-0.324994	0.453	0.479	1	0.194611	-0.450398	0.408	0.408	1	0.194611	9.05864e-15
CD8	SENP7	5.04995e-08	0.386767	0.222	0.157	0.000733455	1.92662e-10	0.375451	0.248	0.179	2.79822e-06	4.50917e-11	0.461277	0.282	0.199	6.54912e-07	3.0486e-15	0.482497	0.34	0.173	4.42778e-11	5.04995e-08	1.21944e-14
CD8	ATP5PB	3.04517e-14	-0.425413	0.465	0.54	4.4228e-10	3.19538e-15	-0.282081	0.455	0.54	4.64098e-11	3.65583e-15	-0.299245	0.498	0.59	5.30972e-11	8.55958e-07	-0.572788	0.458	0.532	0.0124319	8.55958e-07	1.27815e-14
CD8	ENSBTAG00000034609	3.41686e-15	0.412457	0.548	0.412	4.96265e-11	2.58973e-07	0.265188	0.485	0.406	0.00376132	1.15641e-12	0.395238	0.561	0.443	1.67957e-08	4.67955e-07	0.416117	0.58	0.438	0.00679658	4.67955e-07	1.36674e-14
CD8	DNMT1	4.27707e-08	0.304633	0.321	0.241	0.000621202	5.67034e-15	0.450608	0.367	0.271	8.2356e-11	1.95353e-07	0.325271	0.399	0.325	0.00283731	7.28609e-12	0.43976	0.429	0.258	1.05823e-07	1.95353e-07	2.26814e-14
CD8	CCR7	3.80442e-07	0.369468	0.521	0.445	0.00552555	2.61336e-05	0.252154	0.602	0.545	0.379564	0.00275378	0.291275	0.585	0.559	1	6.7676e-15	0.63232	0.656	0.457	9.82926e-11	0.00275378	2.70704e-14
CD8	TARS1	8.07745e-10	-0.434557	0.142	0.218	1.17317e-05	9.77785e-09	-0.331269	0.185	0.25	0.000142013	8.31384e-15	-0.359588	0.217	0.323	1.2075e-10	4.93652e-05	-0.537321	0.16	0.239	0.71698	4.93652e-05	3.32554e-14
CD8	RNASET2	8.43847e-15	-0.412527	0.156	0.257	1.2256e-10	1.38175e-10	-0.276174	0.174	0.244	2.00685e-06	2.59908e-10	-0.328409	0.201	0.285	3.7749e-06	0.0265419	-0.299308	0.224	0.262	1	0.0265419	3.37539e-14
CD8	RAPGEF1	2.72349e-08	-0.275357	0.113	0.178	0.000395559	1.26851e-14	-0.423119	0.115	0.197	1.84238e-10	1.16023e-12	-0.455448	0.15	0.244	1.68512e-08	0.000294064	-0.429758	0.132	0.202	1	0.000294064	5.07403e-14
CD8	EML4	1.19139e-11	0.349975	0.43	0.32	1.73037e-07	5.7841e-09	0.315744	0.389	0.315	8.40082e-05	1.48765e-14	0.400542	0.438	0.323	2.16066e-10	1.66036e-12	0.478834	0.455	0.278	2.41151e-08	5.7841e-09	5.95058e-14
CD8	ARAF	1.97087e-14	-1.77731	0.227	0.321	2.86249e-10	0.0134695	-0.460279	0.213	0.235	1	0.0220448	-0.570073	0.218	0.245	1	1.53981e-10	-1.05809	0.231	0.358	2.23642e-06	0.0220448	7.88347e-14
CD8	SRSF10	1.21939e-09	0.471282	0.609	0.519	1.77105e-05	1.39673e-05	0.421849	0.633	0.576	0.202861	0.0108517	0.314457	0.664	0.635	1	2.26385e-14	0.517211	0.708	0.504	3.28802e-10	0.0108517	9.05541e-14
CD8	ADD3	2.06957e-09	0.361582	0.536	0.435	3.00585e-05	5.54763e-08	0.277646	0.476	0.4	0.000805737	1.07884e-11	0.431276	0.433	0.332	1.5669e-07	2.3376e-14	0.475774	0.597	0.381	3.39513e-10	5.54763e-08	9.35041e-14
CD8	JMJD1C	1.61724e-05	0.457554	0.439	0.381	0.234888	2.63534e-08	0.508078	0.484	0.418	0.000382756	0.00323925	0.426829	0.499	0.459	1	4.45507e-14	0.537585	0.575	0.379	6.47055e-10	0.00323925	1.78203e-13
CD8	P2RX5	3.17683e-08	0.32523	0.163	0.105	0.000461402	1.26135e-08	0.338712	0.167	0.113	0.000183198	4.28197e-13	0.441338	0.242	0.154	6.21913e-09	4.72273e-14	0.432285	0.3	0.146	6.85929e-10	3.17683e-08	1.88909e-13
CD8	N4BP2L2	3.69766e-12	0.444263	0.699	0.602	5.37049e-08	2.24764e-05	0.385899	0.675	0.626	0.326447	0.000181983	0.359672	0.692	0.652	1	5.03597e-14	0.494763	0.717	0.514	7.31424e-10	0.000181983	2.01439e-13
CD8	GOLGA4	3.18777e-06	0.450434	0.501	0.432	0.0462992	7.32436e-06	0.39059	0.554	0.497	0.106379	0.00257726	0.397519	0.596	0.557	1	7.7104e-14	0.568283	0.646	0.457	1.11986e-09	0.00257726	3.08416e-13
CD8	PNISR	0.000368496	0.320118	0.703	0.649	1	0.0109479	0.331876	0.702	0.679	1	0.000618573	0.375248	0.731	0.704	1	8.7555e-14	0.523241	0.802	0.606	1.27165e-09	0.0109479	3.5022e-13
CD8	S100A4	1.13957e-13	-1.15753	0.215	0.314	1.65512e-09	1.74702e-06	-0.43141	0.157	0.211	0.0253737	0.285468	-0.286679	0.18	0.191	1	5.34817e-12	-1.15556	0.182	0.325	7.76769e-08	0.285468	4.5583e-13
CD8	RNGTT	7.35197e-07	0.308804	0.353	0.281	0.010678	1.2941e-13	0.418357	0.411	0.32	1.87956e-09	1.89676e-08	0.359437	0.425	0.342	0.000275485	1.66086e-10	0.349921	0.441	0.284	2.41224e-06	7.35197e-07	5.17642e-13
CD8	ARGLU1	1.5314e-07	0.413732	0.865	0.792	0.0022242	0.00134057	0.320292	0.841	0.814	1	0.000341659	0.404101	0.865	0.854	1	1.50214e-13	0.598037	0.906	0.697	2.1817e-09	0.00134057	6.00855e-13
CD8	TNIP1	2.34588e-10	-0.568955	0.225	0.303	3.40716e-06	2.13983e-13	-0.527538	0.292	0.379	3.10789e-09	1.51417e-06	-0.473088	0.317	0.373	0.0219918	0.0027203	-0.636193	0.283	0.325	1	0.0027203	8.55932e-13
CD8	AKAP9	7.52161e-06	0.447048	0.469	0.4	0.109244	0.000747118	0.431509	0.488	0.448	1	0.00291547	0.411039	0.513	0.477	1	3.01192e-13	0.592809	0.616	0.406	4.37451e-09	0.00291547	1.20477e-12
CD8	ENSBTAG00000052878	1.82871e-08	0.380571	0.116	0.068	0.000265602	1.5179e-12	0.372296	0.164	0.1	2.20459e-08	2.31984e-05	0.296231	0.185	0.136	0.336933	3.53307e-13	0.652603	0.241	0.118	5.13143e-09	2.31984e-05	1.41323e-12
CD8	LUC7L3	0.000230689	0.412871	0.529	0.468	1	2.07856e-07	0.406004	0.535	0.474	0.00301891	1.11038e-06	0.450281	0.586	0.515	0.0161272	3.83833e-13	0.53951	0.658	0.461	5.57479e-09	0.000230689	1.53533e-12
CD8	AKNA	1.75313e-12	0.365845	0.428	0.314	2.54624e-08	5.29193e-13	0.353224	0.417	0.318	7.68599e-09	8.08847e-09	0.328031	0.438	0.35	0.000117477	7.0467e-11	0.300335	0.519	0.333	1.02346e-06	8.08847e-09	2.11677e-12
CD8	PEBP1	6.51e-13	-0.480962	0.426	0.479	9.45512e-09	6.801e-12	-0.333935	0.439	0.5	9.87777e-08	1.77607e-09	-0.364449	0.44	0.493	2.57957e-05	0.200053	-0.402613	0.498	0.456	1	0.200053	2.604e-12
CD8	TNRC6A	0.011834	0.39472	0.326	0.29	1	8.54823e-05	0.374583	0.321	0.275	1	0.000387913	0.38329	0.377	0.326	1	7.29337e-13	0.517941	0.483	0.308	1.05929e-08	0.011834	2.91735e-12
CD8	TXNDC5	1.41952e-11	-0.420323	0.095	0.173	2.0617e-07	7.91083e-13	-0.314939	0.093	0.165	1.14897e-08	2.7924e-11	-0.326243	0.11	0.189	4.05568e-07	5.64206e-09	-0.647861	0.087	0.2	8.19453e-05	5.64206e-09	3.16433e-12
CD8	KRCC1	1.40015e-12	0.310558	0.512	0.399	2.03358e-08	5.12585e-10	0.251969	0.493	0.41	7.44478e-06	1.0833e-08	0.259011	0.542	0.45	0.000157339	9.33161e-13	0.297705	0.587	0.389	1.35532e-08	1.0833e-08	3.73264e-12
CD8	ATRX	1.50438e-08	0.481947	0.624	0.531	0.000218497	2.41421e-06	0.381963	0.611	0.559	0.035064	5.98635e-09	0.427017	0.663	0.593	8.69457e-05	1.27271e-12	0.557412	0.696	0.505	1.84848e-08	2.41421e-06	5.09084e-12
CD8	AKIRIN2	1.49425e-09	-0.404436	0.181	0.258	2.17026e-05	1.82159e-12	-0.472936	0.203	0.278	2.64567e-08	9.67008e-11	-0.395899	0.209	0.296	1.40448e-06	0.00615652	-0.417198	0.212	0.264	1	0.00615652	7.28635e-12
CD8	UTRN	1.83887e-10	0.482197	0.335	0.245	2.67078e-06	1.33092e-08	0.434073	0.305	0.239	0.000193303	1.88902e-09	0.633374	0.295	0.215	2.74361e-05	2.39961e-12	0.46797	0.342	0.189	3.48519e-08	1.33092e-08	9.59844e-12
CD8	DHX36	0.00242534	0.256398	0.35	0.302	1	5.54357e-06	0.330793	0.432	0.37	0.0805149	0.00287033	0.272564	0.453	0.406	1	2.97742e-12	0.506909	0.476	0.308	4.3244e-08	0.00287033	1.19097e-11
CD8	RASSF3	1.78003e-07	0.266665	0.229	0.161	0.00258531	3.15711e-07	0.333441	0.212	0.161	0.00458539	3.48257e-09	0.375776	0.256	0.182	5.05808e-05	4.09084e-12	0.406331	0.304	0.163	5.94154e-08	3.15711e-07	1.63634e-11
CD8	N4BP2	0.00161108	0.252535	0.156	0.122	1	1.46304e-11	0.365833	0.173	0.111	2.12492e-07	0.000210747	0.281	0.167	0.129	1	1.56579e-07	0.305634	0.222	0.123	0.00227415	0.00161108	5.85217e-11
CD8	IER2	0.0717533	-0.439656	0.389	0.398	1	2.27977e-11	-0.625964	0.374	0.449	3.31114e-07	2.0546e-05	-0.600385	0.391	0.448	0.29841	0.878796	-0.551714	0.382	0.35	1	0.878796	9.11908e-11
CD8	BRI3	2.63179e-11	-0.545631	0.391	0.455	3.82241e-07	2.5375e-06	-0.299733	0.383	0.42	0.0368546	2.07153e-06	-0.290559	0.397	0.447	0.0300869	0.00356673	-0.52589	0.394	0.425	1	0.00356673	1.05271e-10
CD8	GOLGB1	0.00664921	0.340541	0.357	0.318	1	1.65987e-05	0.36628	0.386	0.335	0.241079	0.266168	0.396804	0.409	0.397	1	3.80377e-11	0.649387	0.453	0.299	5.52459e-07	0.266168	1.52151e-10
CD8	VMP1	4.39525e-07	-1.68928	0.22	0.291	0.00638367	2.76944e-06	-2.18224	0.298	0.348	0.0402233	3.82435e-11	-2.06489	0.309	0.403	5.55449e-07	0.000807845	-1.69994	0.375	0.428	1	0.000807845	1.52974e-10
CD8	DNLZ	3.66812e-07	-0.305816	0.222	0.284	0.00532757	4.1918e-11	-0.320418	0.223	0.296	6.08818e-07	2.16299e-07	-0.277858	0.244	0.307	0.00314152	0.0139242	-0.331373	0.226	0.265	1	0.0139242	1.67672e-10
CD8	ZNF609	3.22414e-10	0.419618	0.309	0.222	4.68275e-06	1.77096e-06	0.337682	0.396	0.332	0.0257214	8.54362e-05	0.266173	0.439	0.365	1	7.93687e-11	0.417812	0.425	0.263	1.15275e-06	8.54362e-05	3.17475e-10
CD8	MT-ND6	0.0157548	0.378374	0.25	0.22	1	0.0118578	0.434275	0.269	0.243	1	0.00115885	0.462722	0.332	0.288	1	8.15011e-11	0.548032	0.441	0.281	1.18372e-06	0.0157548	3.26004e-10
CD8	SETX	0.0357283	0.363365	0.365	0.333	1	0.0100374	0.385222	0.398	0.371	1	0.024214	0.354131	0.416	0.391	1	8.2301e-11	0.482885	0.491	0.331	1.19534e-06	0.0357283	3.29204e-10
CD8	SLC37A3	5.51017e-08	0.486622	0.291	0.216	0.000800298	3.29386e-09	0.429712	0.294	0.223	4.784e-05	4.23581e-09	0.528198	0.344	0.257	6.15209e-05	1.06794e-10	0.597514	0.436	0.268	1.55107e-06	5.51017e-08	4.27175e-10
CD8	GNPTAB	3.37011e-06	-0.293061	0.093	0.142	0.0489475	2.7761e-08	-0.297304	0.095	0.148	0.0004032	1.19167e-10	-0.495961	0.113	0.186	1.73078e-06	0.00907742	-0.386892	0.123	0.165	1	0.00907742	4.76668e-10
CD8	PPP1R15A	8.89656e-06	-0.354678	0.08	0.123	0.129214	1.21083e-10	-0.83895	0.111	0.173	1.75861e-06	3.05644e-10	-0.623427	0.081	0.149	4.43918e-06	0.0567681	-0.636869	0.125	0.152	1	0.0567681	4.84332e-10
CD8	ZNF292	0.00510261	0.285704	0.387	0.338	1	9.04604e-05	0.346442	0.446	0.402	1	0.00238422	0.32074	0.464	0.419	1	1.7654e-10	0.527957	0.526	0.36	2.56407e-06	0.00510261	7.06162e-10
CD8	DNAJC1	8.82599e-09	0.417781	0.304	0.225	0.000128189	2.28196e-10	0.378973	0.303	0.227	3.31431e-06	9.16484e-08	0.427566	0.356	0.282	0.0013311	3.98573e-05	0.395135	0.328	0.234	0.578887	3.98573e-05	9.12783e-10
CD8	SLC4A7	2.71372e-10	0.574722	0.53	0.431	3.9414e-06	2.29963e-07	0.440555	0.467	0.405	0.00333998	1.93732e-07	0.552127	0.495	0.42	0.00281377	4.73958e-10	0.433853	0.611	0.432	6.88377e-06	2.29963e-07	1.08549e-09
CD8	PFKFB3	2.92647e-10	-0.701054	0.069	0.136	4.25041e-06	8.70337e-08	-0.543061	0.078	0.126	0.00126408	3.23476e-08	-0.718503	0.09	0.152	0.000469816	0.0894619	-0.812153	0.108	0.134	1	0.0894619	1.17059e-09
CD8	ARHGAP12	0.00793464	0.282688	0.27	0.23	1	1.02783e-06	0.335017	0.316	0.256	0.0149282	1.31605e-07	0.353648	0.363	0.279	0.00191143	3.56574e-10	0.446844	0.401	0.25	5.17887e-06	0.00793464	1.42629e-09
CD8	TNRC6B	0.00550535	0.323667	0.249	0.212	1	0.00262316	0.271661	0.261	0.229	1	0.000944617	0.40527	0.278	0.238	1	3.72487e-10	0.383232	0.347	0.209	5.41e-06	0.00550535	1.48995e-09
CD8	EHBP1	0.00501313	0.40704	0.139	0.111	1	0.000546898	0.411556	0.171	0.138	1	0.0398101	0.329268	0.192	0.17	1	6.07296e-10	0.295255	0.243	0.126	8.82036e-06	0.0398101	2.42918e-09
CD8	PAXBP1	0.0179804	0.277963	0.331	0.295	1	0.135654	0.293898	0.353	0.339	1	0.0660621	0.297369	0.413	0.39	1	9.44826e-10	0.432422	0.462	0.311	1.37227e-05	0.135654	3.77931e-09
CD8	MGC157082	1.74656e-09	0.304027	0.172	0.108	2.5367e-05	2.94474e-07	0.265354	0.183	0.132	0.00427693	1.17647e-07	0.28095	0.219	0.154	0.0017087	1.32856e-06	0.254445	0.219	0.127	0.0192961	1.32856e-06	6.98624e-09
CD8	MT-ND4L	1.07266e-06	0.37195	0.353	0.283	0.0155794	0.000256812	0.355058	0.344	0.3	1	8.03916e-06	0.45982	0.433	0.373	0.116761	2.41086e-09	0.44867	0.488	0.336	3.50154e-05	0.000256812	9.64345e-09
CD8	ENSBTAG00000040367	4.48232e-09	0.460538	0.281	0.209	6.51012e-05	1.25454e-08	0.364336	0.294	0.231	0.00018221	0.000152629	0.311817	0.274	0.229	1	1.34174e-07	0.700609	0.309	0.209	0.00194875	0.000152629	1.79293e-08
CD8	ANKRD12	4.94309e-05	0.345697	0.687	0.623	0.717935	0.00379214	0.286966	0.729	0.692	1	0.000540135	0.345375	0.746	0.716	1	1.3009e-08	0.481568	0.767	0.597	0.000188943	0.00379214	5.2036e-08
CD8	LFNG	2.31708e-05	-0.32084	0.185	0.237	0.336533	1.53375e-08	-0.252906	0.194	0.261	0.000222762	0.183139	-0.261433	0.236	0.245	1	0.00457239	-0.524931	0.158	0.209	1	0.183139	6.13501e-08
CD8	KAT6A	0.000897186	0.305889	0.32	0.271	1	0.0198033	0.303661	0.339	0.313	1	0.00108545	0.279921	0.383	0.331	1	3.30045e-08	0.509539	0.396	0.27	0.000479357	0.0198033	1.32018e-07
CD8	ITGA4	0.000535125	0.284079	0.308	0.251	1	0.000294902	0.338695	0.245	0.203	1	4.81013e-07	0.311924	0.286	0.214	0.00698623	5.22044e-08	0.336288	0.33	0.203	0.000758217	0.000535125	2.08818e-07
CD8	MBNL1	0.000174419	0.403136	0.342	0.286	1	0.00180037	0.313305	0.318	0.282	1	0.000932069	0.30574	0.381	0.329	1	9.1555e-08	0.392274	0.472	0.344	0.00132975	0.00180037	3.6622e-07
CD8	ENSBTAG00000000144	0.0167208	-0.71584	0.141	0.16	1	9.88773e-07	-0.711589	0.111	0.154	0.0143609	1.32799e-06	-0.803994	0.116	0.167	0.0192877	0.108522	-0.608651	0.144	0.165	1	0.108522	3.95508e-06
CD8	CREBZF	0.000101776	0.467045	0.542	0.496	1	0.0552364	0.343934	0.542	0.531	1	0.337362	0.32068	0.554	0.564	1	2.14622e-06	0.324082	0.606	0.486	0.0311716	0.337362	8.58484e-06
CD8	ASH1L	4.14832e-06	0.529512	0.42	0.355	0.0602501	0.365168	0.388714	0.446	0.444	1	0.0858343	0.4067	0.48	0.462	1	0.000714135	0.387686	0.472	0.374	1	0.365168	1.65932e-05
CD8	ARFGAP3	0.000416588	0.288513	0.236	0.194	1	6.63551e-05	0.327713	0.226	0.185	0.963741	0.00818544	0.307382	0.255	0.22	1	1.02846e-05	0.450954	0.269	0.18	0.149373	0.00818544	4.11378e-05
CD8	PUM1	0.000759801	0.379034	0.393	0.337	1	0.00012224	0.291269	0.431	0.379	1	0.0298163	0.254962	0.458	0.429	1	1.44479e-05	0.269976	0.476	0.358	0.209841	0.0298163	5.77903e-05
CD8	ANTXR2	0.000645279	-0.364786	0.216	0.249	1	0.000688677	-0.388286	0.195	0.226	1	1.65949e-05	-0.434194	0.184	0.236	0.241025	0.738835	-0.377736	0.257	0.232	1	0.738835	6.6378e-05
CD8	CRIP1	0.0757983	-0.349017	0.539	0.524	1	3.25015e-05	-0.52124	0.451	0.468	0.472052	0.360073	-0.28807	0.489	0.449	1	0.301493	-0.489824	0.517	0.465	1	0.360073	0.00013
CD8	PNN	0.000640468	0.299987	0.7	0.637	1	0.0112047	0.289922	0.701	0.663	1	0.0167249	0.294174	0.722	0.69	1	5.14345e-05	0.378257	0.745	0.579	0.747035	0.0167249	0.000205722
CD8	SPEN	0.000650054	0.359421	0.25	0.207	1	6.49215e-05	0.374804	0.303	0.258	0.94292	0.00904811	0.3102	0.312	0.277	1	0.00184968	0.326287	0.316	0.249	1	0.00904811	0.000259661
CD8	SMCHD1	9.49722e-05	0.307973	0.332	0.271	1	0.000688845	0.304815	0.291	0.251	1	0.00121816	0.257394	0.317	0.268	1	0.000125556	0.331828	0.34	0.256	1	0.00121816	0.000379835
CD8	S100A10	0.000250684	-0.612558	0.516	0.489	1	0.03169	-0.39624	0.379	0.372	1	0.835318	-0.314935	0.427	0.381	1	0.0101916	-0.638567	0.481	0.452	1	0.835318	0.00100236
CD8	ANXA1	0.000542376	-0.485812	0.22	0.261	1	0.0258353	-0.3589	0.194	0.215	1	0.795983	-0.408723	0.245	0.235	1	0.0183478	-0.668242	0.222	0.26	1	0.795983	0.00216774
CD8	SLC2A3	0.203533	-0.473317	0.193	0.202	1	0.117322	-0.372654	0.187	0.2	1	0.176438	-0.36242	0.215	0.192	1	0.0104552	-0.820006	0.222	0.262	1	0.203533	0.0411695
CD8	GCLC	0.978404	-0.284168	0.109	0.109	1	0.185055	-0.310787	0.119	0.131	1	0.170344	-0.328133	0.148	0.13	1	0.14141	-0.540547	0.125	0.146	1	0.978404	0.456569
DC	ITM2C	1.24736e-29	1.67427	0.673	0.261	1.81167e-25	5.49838e-48	2.09373	0.773	0.251	7.98585e-44	2.58919e-13	1.97495	0.703	0.247	3.76054e-09	0.0440894	1.22161	0.304	0.21	1	0.0440894	2.19935e-47
DC	PPIF	7.60839e-30	1.24669	0.282	0.048	1.10504e-25	4.58995e-47	1.45587	0.364	0.052	6.66645e-43	4.9536e-08	1.23292	0.216	0.04	0.00071946	0.0474064	0.489438	0.109	0.048	1	0.0474064	1.83598e-46
DC	CD74	6.06883e-33	1.94577	0.836	0.423	8.81437e-29	1.19384e-42	1.94451	0.9	0.372	1.73393e-38	1.33558e-11	1.6558	0.838	0.392	1.9398e-07	0.000116465	0.924649	0.63	0.427	1	0.000116465	4.77536e-42
DC	NFKBID	1.95637e-10	1.35069	0.3	0.118	2.84144e-06	1.41207e-40	1.72567	0.645	0.187	2.0509e-36	7.78783e-15	2.0889	0.595	0.159	1.1311e-10	0.0253862	0.92996	0.217	0.125	1	0.0253862	5.64829e-40
DC	GRN	1.7638e-12	1.43486	0.373	0.155	2.56174e-08	2.8308e-40	1.66133	0.518	0.12	4.11146e-36	1.68883e-06	1.19196	0.378	0.129	0.0245286	0.315366	0.756503	0.196	0.16	1	0.315366	1.13232e-39
DC	TIMP2	2.57222e-15	1.38753	0.309	0.096	3.7359e-11	1.34567e-38	1.743	0.355	0.059	1.95445e-34	4.81995e-06	1.08816	0.243	0.064	0.0700049	1.05859e-05	0.994414	0.217	0.062	0.153749	1.05859e-05	5.38268e-38
DC	ENSBTAG00000037605	1.04575e-22	2.46394	0.645	0.29	1.51885e-18	1.51837e-38	1.93216	0.791	0.273	2.20528e-34	9.06778e-08	1.61228	0.568	0.233	0.001317	0.291459	0.656092	0.261	0.226	1	0.291459	6.07349e-38
DC	PKIB	2.30917e-30	2.03725	0.455	0.12	3.35384e-26	1.31786e-37	1.57616	0.436	0.089	1.91407e-33	1.77635e-07	1.4364	0.324	0.092	0.00257998	0.00115486	1.5707	0.261	0.118	1	0.00115486	5.27146e-37
DC	BOLA-DRA	2.4403e-27	2.08567	0.782	0.398	3.54429e-23	8.7664e-37	1.92013	0.827	0.35	1.27323e-32	6.17523e-09	1.64661	0.676	0.337	8.9689e-05	0.262052	0.807839	0.435	0.408	1	0.262052	3.50656e-36
DC	IRF8	1.63266e-07	1.03806	0.164	0.053	0.00237127	2.67284e-36	1.27535	0.373	0.068	3.88203e-32	6.97745e-10	1.44473	0.324	0.068	1.01341e-05	0.0756663	0.556133	0.109	0.052	1	0.0756663	1.06914e-35
DC	ENSBTAG00000013919	2.31546e-30	2.26046	0.818	0.419	3.36297e-26	5.21732e-36	1.90525	0.845	0.367	7.57764e-32	8.72446e-10	1.66945	0.757	0.36	1.26714e-05	0.143139	0.652113	0.478	0.414	1	0.143139	2.08693e-35
DC	FTH1	5.82546e-33	0.705535	0.991	0.988	8.4609e-29	1.15024e-35	1.59133	0.991	0.978	1.67061e-31	7.55451e-08	1.5966	0.892	0.974	0.00109722	1.51967e-09	1.05969	0.978	0.992	2.20717e-05	7.55451e-08	4.60097e-35
DC	IRF5	4.07193e-13	1.11491	0.391	0.154	5.91407e-09	5.16632e-34	1.49475	0.6	0.173	7.50357e-30	5.7071e-07	0.846551	0.459	0.16	0.00828899	0.0421029	0.549123	0.217	0.124	1	0.0421029	2.06653e-33
DC	BHLHE40	2.32065e-33	1.97412	0.491	0.127	3.37051e-29	1.2599e-25	1.50124	0.645	0.231	1.82988e-21	3.73586e-05	0.962518	0.541	0.27	0.542596	0.00349038	1.63851	0.326	0.196	1	0.00349038	9.28261e-33
DC	ACTB	1.45491e-30	1.54727	0.982	0.98	2.11312e-26	9.0129e-33	1.4757	0.955	0.963	1.30903e-28	3.07301e-05	1.03128	0.865	0.962	0.446324	5.36103e-08	1.07546	0.957	0.978	0.000778636	3.07301e-05	3.60516e-32
DC	ENSBTAG00000009656	2.02204e-18	1.70396	0.509	0.205	2.93681e-14	2.71802e-32	1.65796	0.655	0.208	3.94766e-28	1.27565e-07	1.24568	0.541	0.209	0.00185275	0.743883	0.28307	0.152	0.143	1	0.743883	1.08721e-31
DC	CD83	1.45532e-09	1.46462	0.282	0.113	2.11371e-05	6.8461e-32	2.13339	0.691	0.256	9.94328e-28	1.82545e-07	1.56106	0.568	0.245	0.00265129	0.0337302	1.07062	0.304	0.204	1	0.0337302	2.73844e-31
DC	IQSEC1	0.00014022	0.805277	0.245	0.136	1	5.06574e-31	1.40142	0.573	0.169	7.35748e-27	7.48416e-07	1.46568	0.486	0.183	0.01087	2.29885e-05	1.63715	0.348	0.149	0.333885	0.00014022	2.0263e-30
DC	BLA-DQB	1.03972e-29	2.19307	0.818	0.414	1.51009e-25	2.20656e-30	1.89416	0.8	0.385	3.20481e-26	2.60442e-09	1.52272	0.757	0.381	3.78266e-05	0.980332	0.385957	0.304	0.356	1	0.980332	8.82625e-30
DC	CDKN1A	4.95034e-13	1.60384	0.4	0.171	7.18987e-09	5.06954e-30	1.4232	0.718	0.288	7.363e-26	0.00505095	0.877021	0.405	0.233	1	0.998774	0.641953	0.152	0.173	1	0.998774	2.02782e-29
DC	LYN	1.5531e-10	0.971307	0.591	0.34	2.25572e-06	8.39964e-30	1.20371	0.773	0.295	1.21996e-25	1.42864e-05	0.74794	0.649	0.317	0.207495	0.0211093	0.658636	0.435	0.309	1	0.0211093	3.35986e-29
DC	DUSP5	2.30075e-05	0.97116	0.109	0.034	0.334161	2.93631e-29	1.57471	0.255	0.039	4.2647e-25	2.12189e-13	2.1171	0.27	0.038	3.08183e-09	7.34279e-07	0.918222	0.174	0.036	0.0106647	2.30075e-05	1.17452e-28
DC	GIMAP7	8.17329e-28	-2.27316	0.082	0.64	1.18709e-23	5.39328e-23	-1.99983	0.109	0.603	7.8332e-19	5.08048e-09	-1.79414	0.108	0.619	7.37889e-05	3.66244e-06	-0.572463	0.174	0.63	0.0531933	3.66244e-06	3.26932e-27
DC	ACTG1	5.17143e-13	1.12078	0.927	0.917	7.51098e-09	1.98706e-26	1.43249	0.964	0.869	2.88601e-22	0.000209742	1.42526	0.865	0.872	1	5.01215e-08	1.1493	0.935	0.922	0.000727964	0.000209742	7.94825e-26
DC	GIMAP7.1	3.84656e-26	-2.08158	0.055	0.607	5.58674e-22	2.20449e-24	-2.03916	0.1	0.606	3.20181e-20	1.16228e-09	-1.57107	0.081	0.637	1.68809e-05	2.68464e-06	-0.977353	0.196	0.586	0.0389917	2.68464e-06	1.53862e-25
DC	TNIP2	0.0036443	0.835332	0.182	0.109	1	6.7733e-26	1.29312	0.536	0.185	9.83754e-22	0.000445014	0.941879	0.405	0.196	1	0.649828	0.407575	0.152	0.137	1	0.649828	2.70932e-25
DC	RPL37	7.0299e-19	-0.786661	0.873	0.943	1.02102e-14	2.47338e-25	-0.880794	0.845	0.944	3.59234e-21	1.11719e-12	-1.20438	0.757	0.951	1.62261e-08	7.91589e-12	-1.25324	0.826	0.947	1.1497e-07	7.91589e-12	9.89352e-25
DC	BASP1	1.47955e-24	1.90243	0.573	0.224	2.14889e-20	8.20057e-25	0.878777	0.673	0.246	1.19105e-20	7.38692e-08	1.31573	0.595	0.242	0.00107288	0.0270231	1.41836	0.326	0.226	1	0.0270231	3.28023e-24
DC	UBD	2.08624e-21	-1.27535	0.736	0.916	3.03005e-17	1.6919e-24	-1.36853	0.836	0.947	2.45732e-20	1.98709e-11	-1.63279	0.703	0.951	2.88604e-07	0.000197287	-0.548273	0.87	0.96	1	0.000197287	6.76761e-24
DC	ETS1	1.97839e-24	-1.48122	0.255	0.759	2.87341e-20	3.78152e-16	-1.12816	0.491	0.78	5.49228e-12	3.33702e-10	-1.51129	0.324	0.82	4.84669e-06	3.25457e-06	-0.949598	0.326	0.704	0.0472693	3.25457e-06	7.91356e-24
DC	TPM1	1.74314e-18	2.27601	0.136	0.019	2.53174e-14	2.6969e-24	1.68732	0.118	0.011	3.91698e-20	1.66872e-10	1.29386	0.108	0.009	2.42365e-06	5.94871e-08	1.86274	0.152	0.025	0.000863991	5.94871e-08	1.07876e-23
DC	RPL12	3.71407e-24	-0.99292	0.764	0.922	5.39431e-20	1.49223e-11	-0.493372	0.836	0.943	2.16732e-07	9.18118e-06	-0.583718	0.784	0.947	0.133347	8.86116e-06	-0.672293	0.696	0.939	0.128699	9.18118e-06	1.48563e-23
DC	CD52	1.58491e-13	-0.47899	0.582	0.85	2.30192e-09	4.32267e-24	-1.39622	0.545	0.863	6.27825e-20	8.62767e-09	-1.43385	0.405	0.854	0.000125308	2.76232e-05	-0.956187	0.5	0.852	0.401199	2.76232e-05	1.72907e-23
DC	ENSBTAG00000030593	1.0727e-14	1.26383	0.573	0.325	1.558e-10	5.13822e-24	1.17477	0.727	0.345	7.46275e-20	2.68386e-05	1.20881	0.622	0.4	0.389804	0.763431	0.650685	0.283	0.324	1	0.763431	2.05529e-23
DC	RPS3A	9.55505e-24	-0.801643	0.864	0.964	1.38778e-19	2.87525e-11	-0.444081	0.927	0.965	4.17602e-07	8.61276e-10	-0.861548	0.757	0.967	1.25092e-05	1.47314e-07	-0.657547	0.826	0.973	0.00213958	1.47314e-07	3.82202e-23
DC	SNX8	0.00290141	0.812134	0.236	0.151	1	1.25374e-23	1.25918	0.527	0.183	1.82093e-19	0.000346831	1.4909	0.405	0.207	1	0.00374606	1.17436	0.261	0.134	1	0.00374606	5.01495e-23
DC	GIMAP7.2	2.61919e-17	-0.916706	0.355	0.762	3.80411e-13	1.54552e-23	-1.57527	0.3	0.739	2.24471e-19	6.8851e-09	-1.38464	0.297	0.767	9.99992e-05	7.21734e-05	-0.557782	0.326	0.715	1	7.21734e-05	6.18207e-23
DC	RPS14	7.53743e-21	-0.722237	0.9	0.959	1.09474e-16	1.88429e-23	-0.714947	0.873	0.958	2.73674e-19	2.68719e-09	-0.82833	0.811	0.959	3.90288e-05	1.69861e-09	-0.839187	0.87	0.964	2.46706e-05	2.68719e-09	7.53715e-23
DC	CD3E	7.46177e-23	-2.19135	0.027	0.545	1.08375e-18	6.82225e-23	-2.03955	0.064	0.574	9.90863e-19	9.81912e-09	-1.96785	0.081	0.592	0.000142613	0.000142024	-0.728905	0.217	0.578	1	0.000142024	2.7289e-22
DC	RPL32	4.9111e-17	-0.666097	0.9	0.965	7.13289e-13	1.42768e-22	-0.690902	0.945	0.957	2.07356e-18	3.14577e-08	-0.753172	0.811	0.964	0.000456892	1.36439e-08	-0.747216	0.848	0.967	0.000198164	3.14577e-08	5.71073e-22
DC	RPL14	1.5813e-22	-0.821478	0.855	0.957	2.29668e-18	2.14122e-17	-0.607158	0.891	0.955	3.10991e-13	7.26902e-07	-0.713343	0.784	0.957	0.0105575	0.00237223	-0.322043	0.804	0.959	1	0.00237223	6.32521e-22
DC	CYB561A3	1.24378e-05	0.914416	0.2	0.088	0.180647	3.71432e-22	0.95045	0.336	0.082	5.39468e-18	0.0037307	0.720521	0.216	0.09	1	0.0921195	0.788848	0.13	0.072	1	0.0921195	1.48573e-21
DC	FYB1	9.14926e-19	-1.70215	0.064	0.53	1.32884e-14	7.00305e-22	-1.95416	0.091	0.596	1.01712e-17	2.70172e-07	-1.66277	0.162	0.614	0.00392397	9.23472e-09	-1.42586	0.043	0.523	0.000134125	2.70172e-07	2.80122e-21
DC	SAMHD1	4.34844e-20	-2.00225	0.091	0.562	6.31568e-16	8.01491e-22	-2.20027	0.1	0.574	1.16409e-17	1.8757e-08	-2.09387	0.108	0.592	0.000272427	7.58941e-07	-1.19257	0.152	0.582	0.0110229	7.58941e-07	3.20596e-21
DC	GIMAP7.3	1.28164e-20	-1.57373	0.209	0.673	1.86146e-16	8.98166e-22	-1.59343	0.218	0.674	1.3045e-17	7.55473e-09	-1.51371	0.189	0.708	0.000109725	0.000637399	-0.27064	0.304	0.676	1	0.000637399	3.59266e-21
DC	RPL34	1.40539e-21	-0.781799	0.836	0.944	2.04119e-17	4.90555e-17	-0.608388	0.873	0.946	7.12482e-13	2.1309e-08	-0.740888	0.784	0.951	0.000309492	1.2049e-06	-0.669577	0.826	0.948	0.0175	1.2049e-06	5.62155e-21
DC	TPT1	8.3236e-20	-0.633396	0.982	0.994	1.20892e-15	3.32286e-21	-0.612839	0.991	0.995	4.82612e-17	7.90101e-08	-0.671924	0.892	0.993	0.00114754	1.75835e-08	-0.605182	1	0.996	0.000255383	7.90101e-08	1.32914e-20
DC	CD19	0.000481154	0.542808	0.318	0.196	1	5.28294e-21	1.01706	0.573	0.205	7.67295e-17	5.69934e-09	1.33425	0.622	0.232	8.27772e-05	0.913633	0.250925	0.217	0.241	1	0.913633	2.11318e-20
DC	RPLP1	6.19854e-21	-0.702896	0.955	0.983	9.00276e-17	2.68102e-13	-0.464524	0.955	0.979	3.89392e-09	3.147e-07	-0.654699	0.919	0.982	0.0045707	3.46586e-10	-0.827106	0.935	0.984	5.03381e-06	3.147e-07	2.47942e-20
DC	RPL35A	1.65582e-16	-0.62347	0.855	0.958	2.40491e-12	7.01895e-21	-0.657104	0.909	0.955	1.01943e-16	1.56557e-10	-0.857622	0.838	0.964	2.27383e-06	1.59132e-10	-0.907269	0.848	0.967	2.31123e-06	1.59132e-10	2.80758e-20
DC	LCP1	2.36836e-08	0.686459	0.782	0.671	0.000343981	1.11713e-20	1.16648	0.864	0.659	1.62252e-16	0.00464413	0.658094	0.757	0.705	1	0.0824633	0.923157	0.565	0.691	1	0.0824633	4.46852e-20
DC	RPL18	2.06436e-20	-0.736143	0.9	0.96	2.99828e-16	5.15565e-16	-0.552204	0.909	0.961	7.48806e-12	4.47156e-09	-0.799461	0.757	0.961	6.49449e-05	0.000588792	-0.421494	0.826	0.954	1	0.000588792	8.25745e-20
DC	ENSBTAG00000037510	1.8139e-14	-0.452508	0.3	0.727	2.6345e-10	2.43748e-20	-1.09967	0.3	0.741	3.5402e-16	7.85612e-08	-1.3554	0.324	0.76	0.00114102	0.000492099	-0.549762	0.326	0.68	1	0.000492099	9.74993e-20
DC	RPL13	2.66968e-20	-0.857419	0.791	0.933	3.87744e-16	1.23062e-10	-0.504244	0.855	0.943	1.78736e-06	5.23849e-08	-0.774966	0.811	0.948	0.000760838	9.82565e-07	-0.798049	0.587	0.922	0.0142708	9.82565e-07	1.06787e-19
DC	RPS26	2.85971e-20	-0.823526	0.836	0.936	4.15344e-16	8.11122e-13	-0.541987	0.845	0.946	1.17807e-08	4.63662e-07	-0.758304	0.757	0.953	0.00673423	4.06149e-05	-0.595471	0.739	0.944	0.589891	4.06149e-05	1.14388e-19
DC	RPS24	3.33874e-20	-0.742848	0.882	0.96	4.84918e-16	1.92998e-14	-0.541313	0.909	0.956	2.8031e-10	2.77493e-09	-0.77122	0.865	0.965	4.03031e-05	3.45373e-11	-0.999419	0.891	0.966	5.0162e-07	2.77493e-09	1.3355e-19
DC	RPS5	4.0232e-20	-0.748173	0.836	0.951	5.8433e-16	4.37648e-11	-0.456619	0.9	0.955	6.35641e-07	3.2836e-08	-0.804311	0.784	0.955	0.00047691	0.0001431	-0.448307	0.891	0.962	1	0.0001431	1.60928e-19
DC	RPL8	5.18732e-20	-0.739667	0.873	0.956	7.53406e-16	4.24807e-08	-0.387635	0.9	0.953	0.00061699	2.99911e-08	-0.793425	0.811	0.958	0.000435591	1.86329e-08	-0.745508	0.87	0.959	0.000270624	4.24807e-08	2.07493e-19
DC	RPL30	3.28474e-12	-0.488695	0.873	0.956	4.77076e-08	8.28977e-20	-0.653191	0.9	0.951	1.20401e-15	1.06503e-08	-0.766448	0.838	0.955	0.000154684	3.06291e-05	-0.528398	0.848	0.952	0.444857	3.06291e-05	3.31591e-19
DC	CCDC88A	9.21588e-20	1.754	0.191	0.033	1.33851e-15	6.29222e-17	1.18797	0.136	0.021	9.13882e-13	4.46361e-13	1.93487	0.216	0.026	6.48295e-09	0.0049372	0.958887	0.109	0.034	1	0.0049372	3.68635e-19
DC	POU2AF1	0.117383	0.357723	0.155	0.112	1	9.42411e-20	1.01747	0.345	0.094	1.36876e-15	0.00195291	1.34506	0.27	0.119	1	0.378022	0.535909	0.13	0.096	1	0.378022	3.76964e-19
DC	TPM4	0.00449804	0.319213	0.309	0.209	1	9.56481e-20	1.00006	0.418	0.132	1.38919e-15	0.0015592	0.898056	0.324	0.155	1	0.197926	0.653003	0.239	0.18	1	0.197926	3.82593e-19
DC	IFI30	2.79606e-14	2.09138	0.527	0.26	4.06099e-10	1.18054e-19	1.41436	0.664	0.303	1.71461e-15	4.24146e-05	1.5537	0.541	0.295	0.61603	0.250479	0.487404	0.152	0.25	1	0.250479	4.72215e-19
DC	RPS4X	1.24973e-19	-0.798007	0.845	0.938	1.81511e-15	5.57929e-09	-0.425676	0.909	0.945	8.10337e-05	1.02775e-05	-0.665398	0.73	0.943	0.149271	0.00147437	-0.441233	0.739	0.943	1	0.00147437	4.99892e-19
DC	METRNL	3.38871e-13	1.16801	0.6	0.318	4.92177e-09	3.92528e-19	1.22746	0.727	0.386	5.70107e-15	2.15776e-07	1.48618	0.703	0.358	0.00313394	0.0512989	1.10416	0.391	0.322	1	0.0512989	1.57011e-18
DC	NAPSA	1.31923e-07	0.980203	0.345	0.172	0.00191605	4.02872e-19	0.94646	0.464	0.154	5.85132e-15	0.00305089	0.768575	0.297	0.138	1	0.588659	0.364758	0.174	0.152	1	0.588659	1.61149e-18
DC	RPS13	5.50568e-16	-0.647576	0.818	0.947	7.99646e-12	6.14076e-19	-0.589569	0.9	0.948	8.91884e-15	9.55223e-10	-0.83676	0.811	0.95	1.38737e-05	1.02202e-07	-0.693974	0.761	0.954	0.00148438	1.02202e-07	2.4563e-18
DC	RPS25	3.25592e-18	-0.680628	0.873	0.946	4.7289e-14	1.0925e-18	-0.613899	0.909	0.947	1.58675e-14	2.21626e-08	-0.812896	0.757	0.95	0.000321889	1.7003e-09	-0.897379	0.783	0.951	2.46951e-05	2.21626e-08	4.37e-18
DC	ENSBTAG00000054649	4.97755e-17	-1.23461	0.191	0.609	7.22939e-13	1.36115e-18	-1.52969	0.209	0.608	1.97693e-14	1.04722e-06	-1.00561	0.189	0.646	0.0152098	1.21344e-08	-1.14743	0.109	0.614	0.00017624	1.04722e-06	5.44459e-18
DC	LPIN2	0.0219503	0.689199	0.255	0.187	1	1.36902e-18	1.43302	0.5	0.203	1.98836e-14	0.034653	1.17382	0.351	0.232	1	0.961601	0.339636	0.174	0.18	1	0.961601	5.47606e-18
DC	ENSBTAG00000027204	2.91088e-18	-1.78607	0.145	0.603	4.22776e-14	9.03833e-18	-1.91111	0.191	0.597	1.31273e-13	1.57187e-06	-1.31631	0.135	0.599	0.0228299	0.00305767	-0.495852	0.326	0.653	1	0.00305767	1.16435e-17
DC	SQSTM1	4.11033e-15	1.37816	0.718	0.543	5.96985e-11	3.03112e-18	1.31369	0.836	0.646	4.40239e-14	1.54206e-08	1.32868	0.838	0.682	0.000223969	0.722557	0.956894	0.435	0.588	1	0.722557	1.21245e-17
DC	RPL35	6.49502e-18	-0.750452	0.836	0.937	9.43337e-14	1.74859e-08	-0.447848	0.836	0.94	0.000253966	1.11878e-06	-0.638832	0.811	0.948	0.0162491	2.23663e-10	-1.06468	0.739	0.931	3.24848e-06	1.11878e-06	2.59801e-17
DC	NPAS2	3.1701e-16	-0.622923	0.882	0.948	4.60425e-12	1.00941e-17	-0.57518	0.9	0.949	1.46606e-13	3.846e-09	-0.79681	0.784	0.954	5.58593e-05	1.9671e-13	-1.28968	0.783	0.944	2.85702e-09	3.846e-09	4.03762e-17
DC	RPL9	1.77812e-17	-0.716989	0.836	0.938	2.58254e-13	1.69737e-15	-0.609209	0.855	0.944	2.46526e-11	4.10025e-08	-0.759103	0.784	0.948	0.00059552	3.8275e-09	-0.881518	0.696	0.944	5.55906e-05	4.10025e-08	7.11247e-17
DC	ENSBTAG00000014423	2.12822e-17	-0.851119	0.727	0.904	3.09102e-13	3.11085e-15	-0.691161	0.818	0.92	4.51821e-11	1.61864e-06	-0.722045	0.757	0.932	0.0235092	7.08508e-10	-1.08788	0.522	0.902	1.02904e-05	1.61864e-06	8.51286e-17
DC	RPS27A	5.42562e-17	-0.652253	0.873	0.966	7.88017e-13	2.30912e-16	-0.528028	0.918	0.961	3.35376e-12	2.03212e-07	-0.748097	0.757	0.963	0.00295145	2.35322e-08	-0.68904	0.826	0.97	0.000341782	2.03212e-07	2.17025e-16
DC	ENSBTAG00000000715	5.84986e-10	-0.855954	0.118	0.444	8.49634e-06	7.52754e-17	-1.5224	0.055	0.463	1.0933e-12	1.19936e-06	-1.47142	0.108	0.504	0.0174195	0.0423489	0.262615	0.217	0.464	1	0.0423489	3.01102e-16
DC	DNASE2	7.51596e-07	0.963565	0.336	0.174	0.0109162	8.68354e-17	0.813027	0.445	0.154	1.2612e-12	0.0244429	0.277008	0.27	0.137	1	0.104077	0.674297	0.196	0.125	1	0.104077	3.47342e-16
DC	PLAC8B	1.23685e-15	-1.25654	0.382	0.755	1.79641e-11	1.03096e-16	-1.36151	0.382	0.742	1.49737e-12	1.21197e-09	-1.88121	0.351	0.796	1.76027e-05	0.0110998	-0.331506	0.5	0.784	1	0.0110998	4.12384e-16
DC	RPL37A	1.23618e-16	-0.651429	0.873	0.951	1.79543e-12	4.40884e-10	-0.469691	0.864	0.943	6.4034e-06	2.93178e-08	-0.781847	0.757	0.951	0.000425812	3.68995e-12	-1.43072	0.652	0.933	5.35928e-08	2.93178e-08	4.94472e-16
DC	DOC2G	5.49584e-05	0.841778	0.218	0.107	0.798216	1.84385e-16	1.16801	0.3	0.086	2.67801e-12	1.09104e-06	1.23447	0.297	0.082	0.0158462	0.610866	0.373036	0.109	0.089	1	0.610866	7.37541e-16
DC	FYN	1.02974e-12	-1.12035	0.1	0.467	1.4956e-08	2.0224e-16	-1.2992	0.1	0.52	2.93733e-12	1.0409e-05	-1.05925	0.135	0.544	0.151181	2.84195e-05	-0.71224	0.13	0.496	0.412765	2.84195e-05	8.0896e-16
DC	RPL23	3.63036e-16	-0.667362	0.827	0.953	5.27273e-12	7.47003e-10	-0.431726	0.9	0.957	1.08495e-05	7.59631e-06	-0.622559	0.784	0.961	0.110329	1.94188e-07	-0.661451	0.826	0.967	0.00282039	7.59631e-06	1.45214e-15
DC	EPB41	4.66272e-14	-1.27134	0.109	0.49	6.77213e-10	3.95516e-16	-1.38028	0.073	0.485	5.74447e-12	7.7253e-05	-0.951882	0.162	0.501	1	1.22569e-06	-0.923678	0.065	0.473	0.0178019	7.7253e-05	1.58206e-15
DC	PLD4	1.06863e-14	1.26204	0.327	0.107	1.55207e-10	5.66033e-16	0.843975	0.318	0.091	8.22106e-12	0.0188454	0.875556	0.162	0.067	1	0.103759	0.562914	0.109	0.055	1	0.103759	2.26413e-15
DC	FADS3	1.05993e-05	0.62813	0.218	0.097	0.153945	5.96223e-16	0.919901	0.282	0.076	8.65954e-12	5.23046e-08	1.13677	0.27	0.06	0.000759672	6.18662e-06	1.18377	0.239	0.07	0.0898544	1.05993e-05	2.38489e-15
DC	RPL15	1.14928e-15	-0.705192	0.882	0.94	1.66921e-11	1.58898e-08	-0.452775	0.891	0.945	0.000230783	3.11345e-06	-0.719955	0.784	0.95	0.0452197	8.11202e-07	-0.739992	0.761	0.941	0.0117819	3.11345e-06	4.59712e-15
DC	RPS29.1	1.65423e-15	-0.62615	0.855	0.938	2.40261e-11	7.55222e-13	-0.555288	0.855	0.936	1.09689e-08	7.33143e-10	-0.889482	0.73	0.943	1.06482e-05	2.13326e-10	-1.14596	0.717	0.918	3.09835e-06	7.33143e-10	6.61694e-15
DC	IL7R	2.09133e-13	-1.59216	0.145	0.521	3.03745e-09	2.84104e-15	-1.61818	0.164	0.564	4.12633e-11	0.000649371	-1.03455	0.324	0.584	1	5.26967e-06	-1.21031	0.174	0.564	0.0765367	0.000649371	1.13642e-14
DC	TCF4	6.2985e-10	0.894305	0.291	0.111	9.14795e-06	3.06711e-15	0.658558	0.345	0.109	4.45467e-11	0.00498117	0.745054	0.297	0.141	1	0.0373957	0.871142	0.174	0.092	1	0.0373957	1.22684e-14
DC	RPL29	4.55457e-15	-0.599105	0.845	0.947	6.61506e-11	2.65346e-07	-0.364771	0.855	0.945	0.00385388	7.12811e-05	-0.555212	0.784	0.947	1	2.58566e-06	-0.638216	0.783	0.943	0.0375541	7.12811e-05	1.82183e-14
DC	HMOX2	0.294853	0.305944	0.118	0.094	1	7.61804e-15	0.68335	0.282	0.08	1.10644e-10	0.0075182	0.886677	0.216	0.095	1	0.305906	0.50246	0.13	0.092	1	0.305906	3.04722e-14
DC	ARL11	0.000539244	0.563276	0.155	0.073	1	8.84844e-15	0.918543	0.282	0.082	1.28515e-10	0.0320793	0.304406	0.189	0.093	1	0.088961	0.474085	0.13	0.07	1	0.088961	3.53938e-14
DC	ENSBTAG00000034609	1.70364e-13	-1.79788	0.082	0.439	2.47437e-09	9.47415e-15	-1.90014	0.055	0.423	1.37603e-10	7.61186e-07	-1.90534	0.027	0.465	0.0110555	0.000153856	-0.885911	0.152	0.462	1	0.000153856	3.78966e-14
DC	RPL5	1.09483e-14	-0.706461	0.782	0.912	1.59014e-10	7.04318e-08	-0.464224	0.809	0.932	0.00102295	1.2152e-06	-0.779895	0.676	0.938	0.0176495	5.30697e-07	-0.686703	0.804	0.921	0.00770784	1.2152e-06	4.37934e-14
DC	UBA52	1.42836e-13	-0.464524	0.936	0.971	2.07455e-09	1.19924e-14	-0.419058	0.927	0.968	1.74177e-10	1.82434e-09	-0.746291	0.865	0.968	2.64968e-05	7.29151e-08	-0.621225	0.87	0.975	0.00105902	7.29151e-08	4.79696e-14
DC	NFE2L2	0.000186026	0.643191	0.182	0.086	1	1.54863e-14	1.01774	0.318	0.101	2.24924e-10	0.0645407	0.537616	0.216	0.125	1	0.0174009	0.682017	0.217	0.114	1	0.0645407	6.19453e-14
DC	RPS10	4.45934e-11	-0.491015	0.909	0.958	6.47675e-07	2.68003e-14	-0.510934	0.9	0.952	3.89248e-10	9.36735e-09	-0.765061	0.838	0.956	0.000136051	7.26971e-09	-0.759949	0.848	0.956	0.000105585	9.36735e-09	1.07201e-13
DC	RPLP2	3.48551e-14	-0.567752	0.882	0.958	5.06235e-10	8.91367e-10	-0.428465	0.9	0.948	1.29462e-05	0.000136749	-0.509953	0.811	0.957	1	3.97472e-10	-0.890021	0.826	0.958	5.77289e-06	0.000136749	1.3942e-13
DC	RPL10A	3.9808e-14	-0.599544	0.836	0.942	5.78171e-10	2.81782e-11	-0.480487	0.864	0.946	4.0926e-07	4.60963e-08	-0.712529	0.811	0.952	0.000669503	1.26659e-06	-0.654562	0.739	0.947	0.018396	1.26659e-06	1.59232e-13
DC	RPL18A	1.64396e-12	-0.572237	0.836	0.946	2.38769e-08	5.564e-14	-0.528047	0.882	0.949	8.08115e-10	3.10124e-07	-0.739307	0.73	0.952	0.00450425	1.264e-05	-0.502926	0.913	0.955	0.183583	1.264e-05	2.2256e-13
DC	CYSTM1	7.14343e-06	0.57595	0.664	0.594	0.103751	5.6858e-14	0.801245	0.791	0.58	8.25805e-10	0.0717704	0.613529	0.622	0.593	1	0.420213	0.672286	0.5	0.578	1	0.420213	2.27432e-13
DC	YWHAQ	7.04228e-14	1.37388	0.545	0.284	1.02282e-09	9.7359e-13	1.01221	0.564	0.28	1.41404e-08	0.0132424	0.863165	0.432	0.29	1	0.0118131	1.39829	0.37	0.266	1	0.0132424	2.81691e-13
DC	CMTM7	1.00727e-13	1.09725	0.427	0.175	1.46296e-09	0.000162316	0.568401	0.273	0.15	1	0.00266352	1.6011	0.27	0.123	1	0.812087	0.3246	0.13	0.124	1	0.812087	4.02907e-13
DC	RPS23	3.32096e-12	-0.529852	0.882	0.956	4.82336e-08	1.18612e-13	-0.515554	0.891	0.96	1.72273e-09	6.30294e-05	-0.562176	0.865	0.961	0.915439	4.97899e-10	-0.879753	0.848	0.962	7.23148e-06	6.30294e-05	4.74449e-13
DC	NSD3	1.77839e-13	-1.29227	0.345	0.696	2.58293e-09	1.11108e-11	-1.14598	0.564	0.771	1.61373e-07	0.000589246	-0.866061	0.622	0.8	1	0.000209519	-0.727956	0.348	0.671	1	0.000589246	7.11354e-13
DC	LRRFIP1	9.2054e-05	0.974668	0.645	0.607	1	2.02985e-13	1.21019	0.809	0.599	2.94816e-09	0.374965	0.517257	0.622	0.623	1	0.699998	1.25784	0.413	0.505	1	0.699998	8.11942e-13
DC	DUSP1	5.51482e-05	0.774168	0.273	0.143	0.800972	2.12527e-13	1.2029	0.291	0.089	3.08674e-09	2.69607e-12	1.56254	0.405	0.084	3.91577e-08	0.00177364	0.689332	0.413	0.23	1	0.00177364	8.50106e-13
DC	RPS28	1.5641e-10	-0.483662	0.891	0.959	2.2717e-06	2.72118e-13	-0.507181	0.9	0.953	3.95224e-09	5.3363e-09	-0.784307	0.784	0.958	7.75045e-05	8.47255e-11	-1.1026	0.804	0.959	1.23055e-06	5.3363e-09	1.08847e-12
DC	CAST	1.73531e-11	-0.882847	0.173	0.536	2.52036e-07	3.51055e-13	-1.19637	0.218	0.541	5.09872e-09	0.000487737	-0.987525	0.216	0.499	1	4.83179e-06	-1.02434	0.109	0.472	0.0701769	0.000487737	1.40422e-12
DC	CXXC5	4.45445e-10	1.11211	0.4	0.191	6.46964e-06	3.67197e-13	0.965003	0.391	0.145	5.33317e-09	0.190211	0.484641	0.243	0.169	1	0.167373	0.895205	0.217	0.164	1	0.190211	1.46879e-12
DC	RPS18	3.9062e-13	-0.585285	0.873	0.954	5.67337e-09	6.31314e-11	-0.520702	0.873	0.957	9.16921e-07	1.72185e-09	-0.871627	0.757	0.964	2.50081e-05	6.21652e-05	-0.480245	0.848	0.964	0.902888	6.21652e-05	1.56248e-12
DC	CD247	4.16544e-12	-1.16063	0.027	0.354	6.04989e-08	4.27181e-13	-1.14491	0.036	0.38	6.20438e-09	0.000104399	-0.860135	0.081	0.411	1	1.10697e-05	-0.860078	0.043	0.385	0.160777	0.000104399	1.70872e-12
DC	GLIPR1	2.34065e-05	0.657659	0.227	0.112	0.339956	4.55914e-13	0.743971	0.245	0.071	6.62169e-09	0.0143401	0.621099	0.162	0.068	1	0.0613416	0.610462	0.13	0.065	1	0.0613416	1.82366e-12
DC	GIMAP5	1.81655e-08	-0.506398	0.245	0.576	0.000263835	6.94791e-13	-0.976036	0.227	0.576	1.00911e-08	0.00159733	-0.500822	0.297	0.614	1	1.15219e-05	-0.609001	0.174	0.565	0.167344	0.00159733	2.77916e-12
DC	RPL26	1.10305e-12	-0.588305	0.809	0.942	1.60207e-08	9.06165e-12	-0.479174	0.882	0.938	1.31611e-07	1.58688e-06	-0.672052	0.703	0.945	0.0230478	4.30167e-08	-0.835483	0.63	0.924	0.000624774	1.58688e-06	4.41219e-12
DC	RPL17	1.31663e-12	-0.819555	0.527	0.803	1.91228e-08	6.33283e-05	-0.418024	0.691	0.829	0.91978	6.02566e-05	-0.634741	0.649	0.88	0.875167	0.0137746	-0.327865	0.457	0.783	1	0.0137746	5.26653e-12
DC	ENSBTAG00000050052	3.81006e-10	-0.334776	0.2	0.54	5.53373e-06	2.60621e-12	-0.528114	0.209	0.566	3.78526e-08	2.45166e-05	-0.964367	0.216	0.62	0.356078	0.000104526	-0.421811	0.174	0.554	1	0.000104526	1.04248e-11
DC	REL	0.000487105	0.961288	0.355	0.252	1	2.94359e-12	0.864641	0.627	0.357	4.27527e-08	0.00156933	1.30119	0.541	0.359	1	0.230503	0.775788	0.283	0.246	1	0.230503	1.17744e-11
DC	SPI1	3.14766e-11	1.22652	0.355	0.146	4.57166e-07	4.85875e-12	0.709027	0.3	0.099	7.05685e-08	2.52203e-07	1.06042	0.324	0.087	0.003663	0.130056	0.332877	0.174	0.105	1	0.130056	1.9435e-11
DC	PIM3	2.61361e-08	1.21784	0.555	0.412	0.0003796	5.12867e-12	1.16179	0.691	0.498	7.44888e-08	0.02951	1.14581	0.595	0.505	1	0.627245	0.493829	0.304	0.434	1	0.627245	2.05147e-11
DC	EFHD2	7.03619e-07	0.974944	0.436	0.27	0.0102194	5.26913e-12	0.970184	0.591	0.293	7.65288e-08	0.0166581	0.916874	0.432	0.309	1	0.410066	0.835432	0.304	0.285	1	0.410066	2.10765e-11
DC	RPS27	2.9748e-09	-0.418786	0.836	0.958	4.32061e-05	1.3028e-08	-0.376907	0.882	0.953	0.000189219	3.07106e-07	-0.662249	0.811	0.959	0.0044604	5.84095e-12	-1.0911	0.783	0.971	8.4834e-08	3.07106e-07	2.33638e-11
DC	RAB32	0.00395923	0.492579	0.182	0.106	1	7.18335e-12	0.636814	0.364	0.136	1.04331e-07	0.00041982	0.870849	0.324	0.133	1	0.684239	0.312118	0.087	0.113	1	0.684239	2.87334e-11
DC	IFI47	7.2847e-12	-1.08979	0.027	0.348	1.05803e-07	3.34505e-11	-0.823295	0.055	0.372	4.85835e-07	7.88162e-06	-1.15545	0.108	0.496	0.114473	8.68691e-05	-0.631969	0.13	0.46	1	8.68691e-05	2.91388e-11
DC	TCF7	8.21258e-12	-1.20243	0	0.309	1.19279e-07	6.18891e-10	-0.990665	0.018	0.298	8.98878e-06	0.000341194	-1.05735	0.054	0.322	1	8.08456e-05	-0.573469	0.043	0.343	1	0.000341194	3.28503e-11
DC	PRR13	4.61026e-07	0.936026	0.436	0.277	0.00669594	8.57715e-12	1.03021	0.518	0.27	1.24575e-07	0.0352783	0.57536	0.405	0.275	1	0.993174	0.467961	0.217	0.241	1	0.993174	3.43086e-11
DC	ENSBTAG00000039588	9.95637e-12	-1.22533	0.018	0.335	1.44606e-07	2.77469e-10	-0.962968	0.045	0.332	4.02996e-06	7.30952e-05	-1.13646	0.027	0.337	1	0.000338777	-0.498406	0.087	0.358	1	0.000338777	3.98255e-11
DC	SHISA5	1.09417e-11	1.88492	0.273	0.096	1.58918e-07	0.0008402	1.26823	0.127	0.056	1	6.01154e-05	1.98096	0.216	0.063	0.873116	0.0198372	1.21824	0.152	0.069	1	0.0198372	4.3767e-11
DC	LGALS3	2.43314e-11	-1.20744	0.136	0.495	3.53389e-07	1.70856e-11	-1.45343	0.073	0.388	2.48151e-07	1.40587e-05	-1.70361	0	0.352	0.204189	0.000245735	-0.55124	0.217	0.551	1	0.000245735	6.83422e-11
DC	SLC7A5	0.0551814	0.592213	0.118	0.074	1	2.01972e-11	1.12205	0.291	0.1	2.93344e-07	5.83265e-05	1.47706	0.324	0.121	0.847134	0.0159723	1.27292	0.196	0.1	1	0.0551814	8.07887e-11
DC	RPS9	2.30335e-11	-0.472334	0.891	0.955	3.34538e-07	3.84467e-05	-0.31143	0.864	0.95	0.5584	0.00545332	-0.402342	0.784	0.96	1	0.000111946	-0.45525	0.87	0.95	1	0.00545332	9.21339e-11
DC	RPS15A	4.69922e-10	-0.415894	0.918	0.949	6.82515e-06	3.38464e-11	-0.446243	0.9	0.945	4.91586e-07	4.30716e-07	-0.695283	0.838	0.953	0.00625572	4.16957e-10	-0.965762	0.783	0.949	6.05589e-06	4.30716e-07	1.35386e-10
DC	ENSBTAG00000000682	7.47843e-11	-1.0214	0.073	0.392	1.08617e-06	3.46508e-11	-1.10713	0.145	0.453	5.03268e-07	0.000316466	-0.868407	0.162	0.456	1	2.87162e-06	-0.815291	0.043	0.419	0.0417074	0.000316466	1.38603e-10
DC	JSP.1	3.48227e-11	-0.58745	0.945	0.986	5.05764e-07	3.90401e-09	-0.482267	0.964	0.991	5.67018e-05	8.11225e-05	-0.513122	1	0.992	1	0.0207728	-0.343567	0.935	0.988	1	0.0207728	1.39291e-10
DC	KRR1	0.0892748	0.369717	0.3	0.252	1	3.50681e-11	0.725262	0.509	0.262	5.0933e-07	0.598875	0.297872	0.324	0.306	1	0.0464527	0.291703	0.109	0.254	1	0.598875	1.40273e-10
DC	RPL13A	4.47221e-08	-0.430268	0.855	0.958	0.000649544	5.89471e-11	-0.441784	0.891	0.952	8.56147e-07	3.90632e-11	-0.907304	0.784	0.958	5.67354e-07	1.06422e-05	-0.576694	0.848	0.951	0.154567	1.06422e-05	1.56253e-10
DC	ENSBTAG00000025385	3.99134e-11	-0.783221	0.391	0.723	5.79703e-07	0.000122746	-0.465709	0.618	0.743	1	0.0163517	-0.347144	0.622	0.806	1	7.26549e-08	-1.04987	0.217	0.701	0.00105524	0.0163517	1.59654e-10
DC	PVRIG	4.8363e-11	-1.19416	0.009	0.301	7.02424e-07	7.75048e-09	-0.943671	0.018	0.265	0.000112568	0.00189811	-0.700692	0.027	0.261	1	0.000402158	-0.581494	0.043	0.301	1	0.00189811	1.93452e-10
DC	CYBA	3.23033e-09	1.02288	0.736	0.606	4.69174e-05	5.68637e-11	1.01172	0.8	0.525	8.25888e-07	0.00784161	1.0901	0.703	0.511	1	0.226868	0.957949	0.478	0.518	1	0.226868	2.27455e-10
DC	WARS1	0.00824154	0.494772	0.4	0.329	1	7.80258e-11	1.12008	0.591	0.357	1.13325e-06	0.00924834	1.0948	0.595	0.504	1	0.923148	0.606094	0.348	0.476	1	0.923148	3.12103e-10
DC	ENSBTAG00000046047	6.51775e-05	0.561515	0.218	0.104	0.946637	7.87283e-11	0.411303	0.255	0.081	1.14345e-06	0.554657	0.438214	0.135	0.107	1	0.0795905	0.959437	0.174	0.103	1	0.554657	3.14913e-10
DC	TYROBP	1.00124e-10	1.11899	0.364	0.147	1.4542e-06	3.55918e-07	1.45628	0.182	0.064	0.00516936	4.95468e-05	1.22801	0.216	0.06	0.719618	0.23006	0.826927	0.217	0.172	1	0.23006	4.00495e-10
DC	FNBP1	0.00182728	0.675956	0.518	0.486	1	1.13005e-10	0.928451	0.7	0.52	1.64128e-06	0.0133716	1.08281	0.622	0.577	1	0.615222	0.54604	0.37	0.5	1	0.615222	4.52019e-10
DC	PLCG2	0.000705554	0.614345	0.109	0.043	1	1.21419e-10	0.649554	0.182	0.048	1.76349e-06	4.03801e-10	1.49038	0.324	0.066	5.86481e-06	0.0267019	1.44996	0.109	0.044	1	0.0267019	4.85675e-10
DC	GIMAP8	1.25024e-10	-0.82437	0.182	0.531	1.81585e-06	1.41733e-10	-0.883933	0.245	0.557	2.05853e-06	0.000100787	-0.907555	0.243	0.6	1	3.36712e-05	-0.840599	0.196	0.546	0.48904	0.000100787	5.00097e-10
DC	RPS21	6.39281e-06	-0.271916	0.836	0.947	0.0928492	1.37158e-08	-0.433123	0.873	0.944	0.000199209	5.27677e-06	-0.64094	0.73	0.955	0.0766399	1.28886e-10	-1.17989	0.543	0.909	1.87195e-06	6.39281e-06	5.15546e-10
DC	ATF4	0.0213175	0.550799	0.691	0.748	1	1.43184e-10	0.751846	0.845	0.767	2.07961e-06	0.888056	0.364015	0.703	0.79	1	0.509456	0.416922	0.5	0.732	1	0.888056	5.72736e-10
DC	RPL19	9.90685e-06	-0.289022	0.936	0.963	0.143887	1.64307e-10	-0.388186	0.9	0.958	2.38639e-06	2.72134e-07	-0.664777	0.811	0.961	0.00395247	0.000331455	-0.38303	0.848	0.966	1	0.000331455	6.57227e-10
DC	DENND4A	0.0017016	0.908552	0.209	0.121	1	1.83324e-10	0.772817	0.418	0.182	2.6626e-06	0.156789	0.881975	0.243	0.171	1	0.0452672	0.58388	0.217	0.126	1	0.156789	7.33298e-10
DC	MXI1	2.74614e-07	0.720325	0.255	0.109	0.00398849	2.3326e-10	0.569629	0.255	0.084	3.38786e-06	0.000431843	0.85936	0.243	0.084	1	0.110528	0.757998	0.152	0.091	1	0.110528	9.33039e-10
DC	WDR77	2.64637e-10	0.957444	0.209	0.064	3.84358e-06	1.65637e-05	0.644361	0.191	0.083	0.240571	0.00367834	1.04167	0.216	0.088	1	0.255815	0.690593	0.13	0.088	1	0.255815	1.05855e-09
DC	RPL10	2.65287e-10	-0.513944	0.936	0.973	3.85303e-06	4.04465e-07	-0.386016	0.918	0.966	0.00587445	1.11182e-05	-0.645313	0.811	0.968	0.161481	2.08129e-08	-0.638154	0.826	0.975	0.000302287	1.11182e-05	1.06115e-09
DC	TNFRSF13C	0.00012501	0.636376	0.355	0.206	1	3.10491e-10	0.702405	0.391	0.163	4.50957e-06	0.0019146	0.98053	0.378	0.198	1	0.982089	0.263765	0.174	0.179	1	0.982089	1.24196e-09
DC	ABHD12	3.17587e-10	1.00921	0.464	0.252	4.61263e-06	4.10019e-06	0.757005	0.391	0.23	0.0595511	0.0398189	0.799798	0.405	0.279	1	0.803832	0.38969	0.217	0.262	1	0.803832	1.27035e-09
DC	SSR4	4.78842e-10	-0.669854	0.691	0.879	6.9547e-06	1.29813e-05	-0.411369	0.8	0.894	0.18854	5.49709e-06	-0.834921	0.622	0.909	0.0798398	0.00692035	-0.382018	0.587	0.871	1	0.00692035	1.91537e-09
DC	SLK	3.66754e-07	-1.08914	0.127	0.367	0.00532674	5.28078e-10	-1.19971	0.1	0.399	7.66981e-06	0.000399849	-1.50709	0.135	0.404	1	0.000414798	-0.8666	0.087	0.367	1	0.000414798	2.11231e-09
DC	BANK1	0.591472	0.640736	0.182	0.166	1	6.16241e-10	1.00253	0.355	0.145	8.95029e-06	0.33642	0.796933	0.189	0.138	1	0.501186	0.839013	0.087	0.127	1	0.591472	2.46497e-09
DC	GCLC	0.629178	0.275483	0.091	0.109	1	6.21134e-10	1.56174	0.318	0.127	9.02135e-06	0.387462	1.53055	0.162	0.133	1	0.665855	0.3966	0.152	0.143	1	0.665855	2.48454e-09
DC	BLNK	0.00861488	0.573581	0.173	0.102	1	7.64961e-10	0.496518	0.264	0.092	1.11103e-05	0.922944	0.636933	0.108	0.118	1	0.0580555	-0.504508	0.022	0.106	1	0.922944	3.05984e-09
DC	CSF1	7.68514e-10	2.07429	0.136	0.032	1.11619e-05	5.84963e-06	1.43863	0.136	0.046	0.08496	1.83808e-05	1.63447	0.243	0.067	0.266962	0.00014976	1.78612	0.261	0.102	1	0.00014976	3.07405e-09
DC	STK17A	1.82274e-07	0.867191	0.664	0.584	0.00264735	9.19746e-10	0.889388	0.691	0.53	1.33584e-05	0.00284511	1.03397	0.757	0.645	1	0.67287	0.771218	0.457	0.57	1	0.67287	3.67899e-09
DC	RPL27A	4.76123e-08	-0.42941	0.891	0.957	0.000691521	9.74447e-10	-0.435175	0.9	0.954	1.41529e-05	7.85257e-06	-0.648305	0.784	0.957	0.114051	5.91315e-07	-0.670523	0.783	0.965	0.00858827	7.85257e-06	3.89779e-09
DC	SDHB	0.00996331	0.567131	0.464	0.417	1	1.10935e-09	0.865039	0.627	0.404	1.61122e-05	0.916634	0.406175	0.432	0.431	1	0.228537	0.392206	0.239	0.392	1	0.916634	4.43739e-09
DC	ENSBTAG00000011511	1.20222e-09	-0.839122	0.191	0.509	1.7461e-05	2.43796e-05	-0.463299	0.427	0.605	0.354089	0.0071584	-0.559683	0.486	0.744	1	7.12994e-07	-1.08085	0.13	0.536	0.0103555	0.0071584	4.80886e-09
DC	NUCB1	2.64448e-08	-0.721322	0.2	0.493	0.000384085	1.50023e-09	-0.979716	0.3	0.553	2.17893e-05	3.54809e-07	-1.4409	0.216	0.599	0.00515324	8.11943e-05	-0.60731	0.196	0.56	1	8.11943e-05	6.00091e-09
DC	LSP1	1.54266e-09	1.04183	0.764	0.709	2.24057e-05	2.34311e-05	0.721872	0.818	0.723	0.340313	0.0731826	0.444129	0.757	0.779	1	0.329017	0.709372	0.587	0.713	1	0.329017	6.17066e-09
DC	FAU	1.64053e-08	-0.370893	0.945	0.973	0.000238271	3.31384e-06	-0.268667	0.918	0.97	0.0481302	0.000256927	-0.462232	0.811	0.97	1	1.67652e-09	-0.85651	0.761	0.959	2.43498e-05	0.000256927	6.70608e-09
DC	RPL11	0.00014866	-0.259419	0.9	0.965	1	2.26226e-09	-0.389337	0.882	0.956	3.28571e-05	1.71625e-05	-0.545378	0.838	0.96	0.249269	2.40579e-09	-0.778335	0.848	0.961	3.49417e-05	0.00014866	9.04905e-09
DC	KLF13	1.49258e-05	-0.284079	0.409	0.695	0.216782	2.39789e-09	-0.732959	0.345	0.64	3.4827e-05	0.000146337	-0.418907	0.27	0.656	1	3.99188e-06	-0.72921	0.174	0.607	0.057978	0.000146337	9.59157e-09
DC	CD27	2.65827e-09	-0.95543	0.018	0.28	3.86087e-05	8.16019e-07	-0.801526	0.045	0.243	0.0118519	0.00823558	-0.565874	0.054	0.244	1	0.000666773	-0.461648	0.043	0.288	1	0.00823558	1.06331e-08
DC	TRAF3IP3	2.72617e-09	-0.768386	0.082	0.375	3.95948e-05	1.51665e-06	-0.66867	0.082	0.302	0.0220278	0.000249121	-0.939589	0.081	0.37	1	0.000163809	-0.786865	0.087	0.371	1	0.000249121	1.09047e-08
DC	MGC139164	8.35319e-09	-0.884559	0.009	0.253	0.000121322	2.7799e-09	-0.959254	0.009	0.259	4.03753e-05	0.000211368	-0.950816	0	0.278	1	0.0122526	-0.332533	0.109	0.295	1	0.0122526	1.11196e-08
DC	CD9	0.00165506	1.22651	0.191	0.105	1	3.36078e-09	1.59709	0.155	0.042	4.88119e-05	0.000424383	1.78352	0.135	0.033	1	0.00321014	1.87116	0.261	0.134	1	0.00321014	1.34431e-08
DC	ENSBTAG00000025398	3.7942e-09	-1.05646	0.173	0.466	5.51069e-05	7.56417e-07	-0.579544	0.373	0.602	0.0109862	2.44649e-05	-1.15222	0.324	0.659	0.355328	0.000491045	-0.531994	0.239	0.6	1	0.000491045	1.51768e-08
DC	LY75	0.000441438	1.07948	0.4	0.31	1	3.95579e-09	0.87082	0.6	0.368	5.74539e-05	2.44551e-05	1.42476	0.676	0.42	0.355186	0.738016	0.565988	0.261	0.345	1	0.738016	1.58232e-08
DC	RPS3	2.14369e-07	-0.326472	0.864	0.955	0.00311349	2.64764e-08	-0.376555	0.9	0.953	0.000384543	4.08795e-09	-0.821832	0.784	0.956	5.93734e-05	0.00168491	-0.418409	0.848	0.963	1	0.00168491	1.63518e-08
DC	LCK	5.54287e-08	-0.735848	0.055	0.303	0.000805047	5.13139e-09	-0.956897	0.018	0.266	7.45283e-05	0.00183803	-0.689629	0.054	0.305	1	0.000177593	-0.565567	0.043	0.306	1	0.00183803	2.05256e-08
DC	ST6GALNAC2	9.31836e-07	0.737215	0.3	0.146	0.013534	5.13332e-09	0.998609	0.282	0.111	7.45563e-05	0.174847	1.46733	0.162	0.106	1	0.0614636	0.982296	0.174	0.098	1	0.174847	2.05333e-08
DC	RAPGEF1	0.00102486	0.789275	0.264	0.166	1	5.88399e-09	0.903973	0.391	0.181	8.5459e-05	0.172484	0.398428	0.324	0.228	1	0.682805	0.726361	0.152	0.193	1	0.682805	2.35359e-08
DC	VASP	0.790826	0.65683	0.309	0.364	1	7.69735e-09	0.976362	0.564	0.361	0.000111796	0.0260974	1.14079	0.486	0.361	1	0.00882296	1.21087	0.435	0.35	1	0.790826	3.07894e-08
DC	WDFY4	8.86659e-07	1.29315	0.245	0.108	0.0128778	7.8389e-09	2.06194	0.245	0.091	0.000113852	3.73331e-05	2.96644	0.27	0.091	0.542226	0.0134252	2.13482	0.174	0.081	1	0.0134252	3.13556e-08
DC	IFNGR1	4.36406e-05	0.719794	0.3	0.174	0.633836	8.27329e-09	0.708746	0.364	0.163	0.000120161	0.0105699	0.78615	0.324	0.18	1	0.570672	0.553538	0.174	0.162	1	0.570672	3.30932e-08
DC	SLC2A1	9.28199e-09	0.953026	0.164	0.048	0.000134812	1.48563e-07	0.741725	0.182	0.061	0.00215774	0.0150659	0.274714	0.189	0.081	1	0.155675	0.642856	0.13	0.078	1	0.155675	3.7128e-08
DC	WDR1	0.000252336	0.6969	0.491	0.39	1	9.47991e-09	0.721394	0.573	0.341	0.000137686	0.766787	0.458548	0.351	0.363	1	0.854339	0.855723	0.304	0.363	1	0.854339	3.79196e-08
DC	SYTL2	1.63445e-07	-0.748298	0.027	0.248	0.00237387	9.83597e-09	-1.06839	0.073	0.325	0.000142858	0.000758505	-0.875011	0.027	0.289	1	8.10119e-05	-1.01602	0	0.259	1	0.000758505	3.93439e-08
DC	TNFRSF25	6.56133e-06	-0.578349	0.036	0.215	0.0952967	1.12809e-08	-1.02716	0.082	0.326	0.000163844	0.000170333	-1.10765	0.081	0.376	1	0.00115165	-0.59778	0.043	0.266	1	0.00115165	4.51237e-08
DC	RPS15	1.94602e-06	-0.352086	0.845	0.944	0.028264	1.33767e-08	-0.396674	0.873	0.949	0.000194283	3.60177e-05	-0.49109	0.838	0.953	0.523121	2.57679e-07	-0.72267	0.674	0.941	0.00374254	3.60177e-05	5.35067e-08
DC	SREBF2	0.0751707	0.551357	0.309	0.259	1	1.36537e-08	0.810706	0.491	0.266	0.000198306	0.128727	1.07326	0.351	0.294	1	0.00943433	-0.34127	0.087	0.281	1	0.128727	5.46147e-08
DC	BCL2A1	1.00052e-05	1.80942	0.491	0.372	0.145316	1.38735e-08	0.947075	0.691	0.493	0.000201499	0.0750419	1.17544	0.514	0.483	1	0.56946	0.556118	0.457	0.49	1	0.56946	5.5494e-08
DC	GRB2	0.00105053	0.402826	0.545	0.476	1	1.49532e-08	0.67176	0.709	0.548	0.00021718	0.000372873	0.55031	0.757	0.582	1	0.963895	0.551131	0.413	0.479	1	0.963895	5.98127e-08
DC	SKAP1	1.66792e-08	-0.835416	0.036	0.287	0.000242248	8.74653e-07	-0.6031	0.064	0.277	0.0127035	0.00793363	-0.633316	0.081	0.279	1	6.7029e-05	-0.904708	0	0.264	0.97353	0.00793363	6.67167e-08
DC	RPL3	1.91374e-08	-0.449974	0.827	0.926	0.000277952	3.50862e-06	-0.344199	0.864	0.931	0.0509592	0.000111303	-0.564579	0.73	0.941	1	0.00178342	-0.449719	0.696	0.934	1	0.00178342	7.65497e-08
DC	KDM6B	0.325772	0.37545	0.173	0.148	1	1.92777e-08	0.837951	0.564	0.345	0.000279989	0.0389376	1.24395	0.405	0.3	1	0.718026	0.314098	0.174	0.208	1	0.718026	7.71106e-08
DC	H3F3B	5.30324e-06	0.29106	0.918	0.942	0.0770243	2.15656e-08	0.369251	0.945	0.943	0.000313218	0.78176	-0.367652	0.811	0.956	1	0.0260172	0.321988	0.826	0.935	1	0.78176	8.62622e-08
DC	TSPO	2.20679e-08	0.554977	0.727	0.574	0.000320514	6.54273e-06	0.88052	0.664	0.492	0.0950266	0.000296698	0.701512	0.703	0.485	1	0.457707	0.71794	0.37	0.525	1	0.457707	8.82715e-08
DC	CD3D	2.57889e-08	-0.815524	0.009	0.238	0.000374558	4.72801e-08	-0.79967	0.009	0.23	0.000686696	0.00317554	-0.685429	0.054	0.273	1	0.00043616	-0.741386	0.022	0.253	1	0.00317554	1.03156e-07
DC	SIGIRR	3.13903e-07	-0.713226	0.091	0.335	0.00455912	2.60959e-08	-0.878356	0.082	0.321	0.000379017	8.79761e-05	-1.01042	0.027	0.342	1	0.000506098	-0.368353	0.065	0.333	1	0.000506098	1.04384e-07
DC	RPL6	2.55421e-07	-0.435879	0.818	0.94	0.00370974	1.8271e-05	-0.324816	0.9	0.943	0.265368	1.64715e-05	-0.697888	0.73	0.944	0.239232	3.72611e-08	-0.654086	0.826	0.946	0.000541181	1.8271e-05	1.49044e-07
DC	UGCG	0.179659	0.283179	0.273	0.238	1	3.73226e-08	0.715347	0.455	0.249	0.000542074	0.113333	0.750997	0.405	0.31	1	0.00667992	-0.402139	0.065	0.244	1	0.179659	1.49291e-07
DC	AKIRIN2	0.546781	0.504488	0.245	0.245	1	3.99976e-08	0.706586	0.5	0.263	0.000580925	0.00161696	1.05282	0.486	0.281	1	0.0786851	0.995831	0.326	0.256	1	0.546781	1.5999e-07
DC	TNFSF10	3.25715e-07	-0.860198	0.018	0.221	0.00473068	4.69671e-08	-0.918811	0	0.217	0.000682151	0.00021806	-1.24338	0.081	0.379	1	0.000131661	-0.781412	0.022	0.289	1	0.00021806	1.87869e-07
DC	NUCB2	4.70874e-08	-1.15208	0.009	0.23	0.000683897	1.89494e-07	-1.16739	0.036	0.246	0.00275221	0.00218094	-1.10131	0.027	0.248	1	0.003282	-0.58392	0.043	0.24	1	0.003282	1.88349e-07
DC	ENSBTAG00000020684	1.98679e-07	1.09629	0.564	0.434	0.00288561	4.72125e-08	0.850641	0.609	0.402	0.000685715	0.689452	0.30473	0.405	0.439	1	0.574799	0.775404	0.283	0.393	1	0.689452	1.8885e-07
DC	ATP2B1	1.55415e-05	1.17843	0.382	0.251	0.225725	4.77753e-08	0.951474	0.445	0.239	0.000693889	0.0825779	0.421399	0.351	0.245	1	0.688295	0.282066	0.174	0.223	1	0.688295	1.91101e-07
DC	TPI1	0.0853997	0.346603	0.382	0.363	1	4.86026e-08	0.785313	0.545	0.335	0.000705904	0.0837468	0.716502	0.459	0.37	1	0.648516	0.491261	0.283	0.378	1	0.648516	1.9441e-07
DC	MARCKS	5.47659e-08	0.609765	0.282	0.115	0.00079542	0.00385403	-0.31192	0.436	0.287	1	0.349734	-0.381398	0.324	0.259	1	0.122498	-0.866613	0.065	0.151	1	0.349734	2.19063e-07
DC	SERPINB1	5.65205e-08	1.67222	0.364	0.197	0.000820904	0.814629	0.879537	0.173	0.175	1	0.74691	0.67216	0.189	0.189	1	0.530191	0.587105	0.217	0.2	1	0.814629	2.26082e-07
DC	UBALD1	0.171075	0.452716	0.164	0.127	1	6.55113e-08	0.779124	0.318	0.142	0.000951486	0.0496147	1.18196	0.243	0.146	1	0.746492	0.286088	0.13	0.124	1	0.746492	2.62045e-07
DC	OGDH	0.0167591	0.376085	0.173	0.108	1	7.6659e-08	0.468886	0.291	0.121	0.0011134	0.192635	1.02664	0.189	0.127	1	0.146344	0.6287	0.043	0.118	1	0.192635	3.06636e-07
DC	TLE5	9.66025e-08	-0.709104	0.073	0.318	0.00140305	1.24965e-05	-0.414371	0.091	0.288	0.181499	0.00254749	-0.516717	0.054	0.299	1	0.00405237	-0.408986	0.087	0.295	1	0.00405237	3.8641e-07
DC	LPCAT1	4.8961e-06	0.825331	0.182	0.072	0.071111	1.0543e-07	0.625969	0.209	0.076	0.00153126	1.30053e-06	1.32578	0.243	0.061	0.0188888	0.129519	0.736773	0.109	0.06	1	0.129519	4.21718e-07
DC	PLEKHO1	0.117223	0.355418	0.173	0.13	1	1.07783e-07	0.452365	0.273	0.111	0.00156544	0.0103691	0.715966	0.27	0.132	1	0.086715	0.492948	0.174	0.102	1	0.117223	4.31133e-07
DC	IL27RA	6.13946e-05	-0.420884	0.155	0.355	0.891695	1.10227e-07	-0.796677	0.1	0.333	0.00160093	0.0976338	-0.371509	0.216	0.338	1	0.000248201	-0.560141	0.065	0.339	1	0.0976338	4.40907e-07
DC	RPL38	1.1517e-07	-0.449336	0.773	0.913	0.00167273	1.82656e-06	-0.391807	0.836	0.914	0.0265289	0.000248947	-0.572908	0.703	0.932	1	1.57688e-06	-0.731971	0.652	0.879	0.0229027	0.000248947	4.6068e-07
DC	HCST	1.20302e-07	-0.807609	0.027	0.252	0.00174727	0.0154356	-0.461851	0.173	0.257	1	0.0125325	-0.611813	0.108	0.297	1	0.0102213	-0.447345	0.087	0.268	1	0.0154356	4.81208e-07
DC	GPR183	0.000873045	0.804754	0.418	0.327	1	1.37916e-07	0.923323	0.555	0.367	0.00200309	0.119374	0.82602	0.486	0.417	1	0.648161	1.09102	0.304	0.329	1	0.648161	5.51664e-07
DC	SCPEP1	0.00366813	0.701669	0.191	0.115	1	1.82253e-07	0.725341	0.245	0.102	0.00264705	0.00842762	0.757734	0.216	0.096	1	0.895756	0.295543	0.109	0.11	1	0.895756	7.29013e-07
DC	LRRK2	0.0280314	0.457127	0.2	0.133	1	1.97766e-07	0.650101	0.309	0.134	0.00287235	0.0967106	1.11896	0.243	0.15	1	0.240515	0.51756	0.174	0.126	1	0.240515	7.91064e-07
DC	LAT	2.2247e-07	-0.724725	0.027	0.244	0.00323115	2.67377e-05	-0.477589	0.036	0.201	0.388339	0.00126587	-0.722916	0	0.223	1	0.00188931	-0.446037	0.043	0.253	1	0.00188931	8.89878e-07
DC	INPP4B	4.33741e-05	-0.551383	0.027	0.181	0.629966	2.24281e-07	-0.771732	0	0.199	0.00325745	0.00309188	-0.782618	0.027	0.23	1	0.00408662	-0.383204	0.022	0.195	1	0.00408662	8.97123e-07
DC	COTL1	2.69304e-07	1.29304	0.682	0.612	0.00391138	3.42002e-06	1.15857	0.709	0.53	0.0496723	0.34132	1.34553	0.568	0.543	1	0.903989	0.607497	0.435	0.577	1	0.903989	1.07722e-06
DC	RPL21	4.68265e-05	-0.398524	0.673	0.839	0.680108	0.00325626	-0.292595	0.755	0.871	1	0.00211603	-0.505054	0.676	0.898	1	2.72352e-07	-0.913078	0.37	0.834	0.00395564	0.00325626	1.08941e-06
DC	GPI	0.000180929	0.757285	0.3	0.181	1	2.72635e-07	0.692338	0.336	0.157	0.00395975	0.0773532	1.00347	0.27	0.185	1	0.62824	0.675615	0.152	0.192	1	0.62824	1.09054e-06
DC	H1-4	0.244572	0.660607	0.3	0.277	1	2.76057e-07	1.02788	0.436	0.23	0.00400945	0.00685164	1.50949	0.459	0.267	1	0.206569	1.89438	0.283	0.252	1	0.244572	1.10423e-06
DC	TNFRSF10D	0.000575632	0.304573	0.155	0.352	1	3.02194e-07	-0.33643	0.2	0.457	0.00438906	0.0104681	0.474626	0.243	0.529	1	0.0631972	0.593603	0.217	0.449	1	0.0631972	1.20877e-06
DC	PPIA	3.31065e-07	-0.509013	0.5	0.783	0.00480838	0.00130889	-0.322128	0.718	0.818	1	0.00123476	-0.599693	0.595	0.867	1	0.000551999	-0.452548	0.37	0.771	1	0.00130889	1.32426e-06
DC	MT-ATP6	0.714266	0.359131	0.7	0.9	1	4.43754e-07	0.499305	0.973	0.957	0.00644508	0.18415	0.284555	0.892	0.974	1	0.361365	0.457147	0.804	0.915	1	0.714266	1.77501e-06
DC	JUN	5.39539e-07	-0.429602	0.191	0.473	0.00783626	0.000942272	0.409834	0.218	0.415	1	0.0965356	0.635329	0.243	0.44	1	0.0185361	0.617237	0.217	0.495	1	0.0965356	2.15815e-06
DC	USF2	0.0847423	0.542613	0.336	0.306	1	5.41937e-07	0.815787	0.5	0.289	0.0078711	0.0244407	0.465	0.459	0.321	1	0.700768	0.415326	0.261	0.284	1	0.700768	2.16775e-06
DC	ALDOA	7.2248e-06	0.717502	0.691	0.623	0.104933	5.65039e-07	0.764093	0.8	0.635	0.00820663	0.198822	0.36095	0.676	0.687	1	0.675023	0.30441	0.478	0.662	1	0.675023	2.26016e-06
DC	RACK1	2.35995e-06	-0.452735	0.709	0.872	0.034276	0.000449601	-0.321078	0.8	0.898	1	3.44973e-05	-0.713026	0.649	0.913	0.501038	5.81257e-07	-0.960445	0.37	0.862	0.00844218	0.000449601	2.32503e-06
DC	TRAF3	0.136174	0.491971	0.218	0.177	1	5.98178e-07	0.625598	0.418	0.226	0.00868793	0.0323453	0.494575	0.378	0.243	1	0.901047	0.285554	0.152	0.174	1	0.901047	2.39271e-06
DC	SIT1	6.84071e-07	-0.702892	0.064	0.28	0.00993544	0.000975415	-0.450954	0.091	0.222	1	0.0294903	-0.508057	0.081	0.227	1	0.0026256	-0.672499	0.043	0.233	1	0.0294903	2.73628e-06
DC	PFDN5	0.000103188	-0.366219	0.555	0.784	1	5.78387e-05	-0.468039	0.673	0.791	0.840049	6.51272e-05	-0.751795	0.514	0.822	0.945908	6.88701e-07	-0.788188	0.261	0.738	0.0100027	0.000103188	2.7548e-06
DC	SFPQ	0.0357273	0.846012	0.555	0.552	1	7.77886e-07	0.806417	0.8	0.685	0.011298	0.000659859	0.920269	0.811	0.698	1	0.0738563	1.11673	0.5	0.532	1	0.0738563	3.11154e-06
DC	TARS1	0.000642624	0.936763	0.309	0.204	1	7.90376e-07	0.89138	0.427	0.237	0.0114794	0.00741477	0.969367	0.432	0.304	1	0.102234	1.11794	0.283	0.227	1	0.102234	3.1615e-06
DC	SELL	0.000238715	-0.343092	0.173	0.371	1	8.01911e-07	-1.01399	0.136	0.363	0.011647	0.0735505	-0.611938	0.216	0.357	1	0.0165943	-0.358747	0.152	0.355	1	0.0735505	3.20764e-06
DC	MRPL52	3.56062e-05	-0.404232	0.3	0.519	0.517144	0.0130477	-0.33857	0.464	0.539	1	0.0971993	-0.336734	0.541	0.615	1	9.43704e-07	-0.925495	0.13	0.542	0.0137064	0.0971993	3.77481e-06
DC	PICALM	0.000127169	0.943727	0.491	0.376	1	9.61618e-07	0.832953	0.582	0.372	0.0139665	0.063777	1.2202	0.459	0.365	1	0.845807	0.918103	0.326	0.381	1	0.845807	3.84647e-06
DC	STK24	0.0653817	0.43253	0.255	0.206	1	9.6222e-07	0.944427	0.373	0.197	0.0139753	0.0574524	0.784897	0.351	0.23	1	0.157847	0.356821	0.109	0.214	1	0.157847	3.84887e-06
DC	MKNK2	0.529309	0.376747	0.291	0.287	1	1.00094e-06	0.51257	0.464	0.255	0.0145377	0.0356504	1.18314	0.378	0.259	1	0.00194721	-0.444477	0.043	0.255	1	0.529309	4.00375e-06
DC	PABPC1	1.07424e-06	0.890804	0.845	0.853	0.0156023	2.88774e-05	0.40571	0.882	0.878	0.419415	0.0218872	0.814291	0.811	0.897	1	0.47232	0.401174	0.674	0.866	1	0.47232	4.29697e-06
DC	PRDX1	0.109438	0.819807	0.573	0.653	1	1.10298e-06	1.01941	0.736	0.682	0.0160197	0.328864	0.706544	0.595	0.71	1	0.349552	1.06789	0.5	0.664	1	0.349552	4.41191e-06
DC	CNPY3	0.00770592	0.760881	0.318	0.249	1	1.27107e-06	0.803145	0.409	0.231	0.018461	0.00470723	0.834594	0.405	0.259	1	0.0165454	1.01738	0.326	0.22	1	0.0165454	5.08425e-06
DC	FLNA	0.0734634	0.503826	0.209	0.159	1	1.11761e-05	0.502361	0.245	0.113	0.162321	1.3391e-06	1.43228	0.351	0.113	0.0194491	0.621742	0.823376	0.152	0.143	1	0.621742	5.3564e-06
DC	PDCD4	6.97519e-05	-0.663098	0.355	0.581	1	1.54458e-05	-0.732228	0.382	0.576	0.224335	0.000175961	-0.509355	0.27	0.612	1	1.35859e-06	-1.09408	0.174	0.578	0.0197322	0.000175961	5.43435e-06
DC	TBC1D4	1.42685e-06	1.42361	0.173	0.065	0.0207236	0.1516	1.4432	0.118	0.087	1	0.0103112	0.828125	0.189	0.079	1	0.213963	0.77426	0.043	0.102	1	0.213963	5.70739e-06
DC	MSRB1	0.000140733	0.741882	0.282	0.172	1	1.42692e-06	0.661995	0.291	0.135	0.0207246	0.0551227	0.360813	0.243	0.141	1	0.397351	0.565276	0.087	0.142	1	0.397351	5.70768e-06
DC	GATA3	4.04076e-05	-0.626537	0.009	0.147	0.58688	1.43772e-06	-0.950774	0.009	0.189	0.0208815	0.0265722	-0.75806	0.054	0.201	1	0.0030424	-0.7379	0	0.162	1	0.0265722	5.75088e-06
DC	FKBP11	0.00363673	0.258125	0.245	0.461	1	1.59824e-06	-0.485957	0.209	0.424	0.0232128	0.41249	0.707884	0.324	0.473	1	0.0351586	0.275084	0.239	0.471	1	0.41249	6.39294e-06
DC	DAPL1	0.00010937	-0.824174	0.018	0.15	1	1.8219e-06	-0.961469	0	0.174	0.0264613	0.00987539	-1.02685	0.027	0.191	1	0.0289768	-0.522797	0.065	0.196	1	0.0289768	7.28758e-06
DC	ACSL5	0.125892	0.435372	0.155	0.115	1	1.89122e-06	0.343133	0.318	0.151	0.0274681	0.0889823	0.576767	0.27	0.181	1	0.0465492	0.93085	0.239	0.15	1	0.125892	7.56487e-06
DC	CD2	2.10978e-06	-0.685876	0	0.172	0.0306425	3.35467e-06	-0.72473	0.009	0.179	0.0487233	0.00213733	-0.7823	0	0.206	1	0.00312314	-0.627109	0.022	0.198	1	0.00312314	8.4391e-06
DC	TBL1X	0.00108818	0.600582	0.309	0.209	1	2.12087e-06	0.665221	0.391	0.216	0.0308035	0.0149435	0.479319	0.432	0.258	1	0.0881288	-0.372611	0.13	0.237	1	0.0881288	8.48345e-06
DC	EEF1G	2.15301e-06	-0.430636	0.718	0.871	0.0312703	0.000429507	-0.309659	0.809	0.893	1	2.90054e-05	-0.72109	0.622	0.91	0.421275	6.94237e-05	-0.588123	0.5	0.849	1	0.000429507	8.61201e-06
DC	LEF1	6.98899e-06	-0.618516	0.009	0.174	0.101508	2.19788e-06	-0.701755	0.009	0.185	0.031922	0.00193223	-0.75869	0	0.209	1	0.00350125	-0.426596	0.043	0.235	1	0.00350125	8.79148e-06
DC	CSTB.1	0.0318965	-0.596322	0.509	0.466	1	2.386e-06	0.433434	0.527	0.358	0.0346543	0.694982	0.274924	0.324	0.333	1	0.111196	0.597312	0.522	0.508	1	0.694982	9.54397e-06
DC	GABARAP	6.21531e-05	0.601561	0.7	0.701	0.902712	2.5197e-06	0.669419	0.809	0.692	0.0365961	0.0956483	0.461402	0.676	0.704	1	0.370851	0.470648	0.391	0.643	1	0.370851	1.00788e-05
DC	POLD3	6.62097e-05	-0.545555	0.082	0.245	0.96163	2.55921e-06	-0.462816	0.073	0.279	0.03717	3.36882e-05	-1.03956	0	0.329	0.489287	0.0021532	-0.337248	0.065	0.279	1	0.0021532	1.02368e-05
DC	FAM107B	2.78116e-06	-0.556114	0.136	0.363	0.0403936	0.0178723	-0.395307	0.264	0.344	1	0.0225864	-0.366298	0.243	0.415	1	0.00329382	-0.401566	0.13	0.374	1	0.0225864	1.11246e-05
DC	SRRM1	0.00254333	-0.25832	0.382	0.583	1	2.9948e-06	0.665891	0.727	0.641	0.0434965	0.783267	0.323203	0.568	0.698	1	0.141634	0.257118	0.348	0.575	1	0.783267	1.19791e-05
DC	SLA	0.000482573	-0.463764	0.209	0.387	1	3.24236e-06	-0.773238	0.209	0.411	0.0470921	0.00720289	-0.313261	0.216	0.448	1	0.00226503	-0.2739	0.152	0.417	1	0.00720289	1.29694e-05
DC	RENBP	0.849818	0.434899	0.118	0.121	1	3.44538e-06	0.737995	0.236	0.107	0.0500407	0.0651807	0.317086	0.189	0.1	1	0.107638	-0.41911	0.043	0.117	1	0.849818	1.37814e-05
DC	GUCY1B1	1.23025e-05	-0.633171	0.018	0.184	0.178681	3.57875e-06	-0.738636	0.027	0.21	0.0519778	0.0547297	-0.396031	0.081	0.216	1	0.00317014	-0.529864	0.022	0.203	1	0.0547297	1.43149e-05
DC	RNF149	1.68005e-05	-0.54394	0.009	0.163	0.24401	3.73669e-06	-0.701348	0.009	0.178	0.0542717	0.0683255	-0.493395	0.081	0.195	1	0.0084429	-0.453918	0.022	0.173	1	0.0683255	1.49467e-05
DC	TBC1D1	0.0166127	0.97184	0.282	0.216	1	3.74154e-06	0.768365	0.4	0.224	0.0543422	3.18386e-05	1.18466	0.541	0.276	0.462423	0.80783	0.72969	0.217	0.232	1	0.80783	1.49661e-05
DC	TNFSF8	0.000108618	-0.54691	0.045	0.196	1	3.94425e-06	-0.670754	0.045	0.237	0.0572863	0.00192047	-0.818789	0.027	0.256	1	0.00442989	-0.293559	0.043	0.233	1	0.00442989	1.57769e-05
DC	RCAN3	4.24874e-06	-0.685049	0.055	0.247	0.0617087	0.00521868	-0.4197	0.109	0.216	1	0.000895578	-0.799743	0	0.234	1	0.00606256	-0.375799	0.065	0.239	1	0.00606256	1.69948e-05
DC	CCDC50	5.04493e-06	1.15718	0.273	0.138	0.0732726	0.000986312	1.20848	0.218	0.127	1	0.000526257	1.6693	0.351	0.165	1	0.0134826	1.18175	0.261	0.152	1	0.0134826	2.01796e-05
DC	TRAF1	5.11428e-06	0.653095	0.164	0.061	0.0742798	1.77202e-05	0.607033	0.336	0.182	0.257368	1.30116e-05	1.06794	0.378	0.142	0.18898	0.432421	-0.286897	0.065	0.101	1	0.432421	2.0457e-05
DC	SWAP70	0.00268092	0.566727	0.545	0.425	1	5.32976e-06	0.51697	0.7	0.463	0.0774095	0.000849664	0.974161	0.649	0.439	1	0.663916	0.328469	0.304	0.38	1	0.663916	2.13189e-05
DC	ELL2	0.000349251	0.375687	0.145	0.063	1	5.93061e-06	0.514725	0.264	0.12	0.0861362	0.000710459	1.14836	0.27	0.11	1	0.601394	0.4472	0.109	0.092	1	0.601394	2.37222e-05
DC	ENSBTAG00000040331	0.000443723	0.270999	0.218	0.437	1	5.9831e-06	-0.374738	0.145	0.389	0.0868985	0.000101816	-0.324101	0.081	0.425	1	0.000380524	-0.563304	0.109	0.401	1	0.000443723	2.39322e-05
DC	RPL23A	0.000321587	-0.313529	0.664	0.85	1	0.00197883	-0.288776	0.773	0.874	1	0.000375749	-0.602954	0.649	0.894	1	6.06124e-06	-0.804231	0.435	0.828	0.0880335	0.00197883	2.42448e-05
DC	EEF1B2	6.41175e-06	-0.292242	0.536	0.777	0.0931243	0.000326121	-0.3626	0.691	0.79	1	0.0189618	-0.35759	0.622	0.817	1	0.000235866	-0.280043	0.348	0.763	1	0.0189618	2.56468e-05
DC	PARP1	0.671749	0.296101	0.345	0.414	1	6.48367e-06	0.544804	0.627	0.444	0.0941688	0.209635	0.471354	0.541	0.516	1	0.122442	0.42676	0.217	0.393	1	0.671749	2.59344e-05
DC	CMTM6	0.00557298	0.593369	0.327	0.24	1	6.93479e-06	0.691347	0.427	0.247	0.100721	0.0018186	0.732857	0.459	0.247	1	0.88008	0.712803	0.239	0.275	1	0.88008	2.77389e-05
DC	FKBP5	2.92656e-05	-0.581978	0.118	0.312	0.425053	7.80882e-06	-0.697335	0.155	0.348	0.113415	0.0463749	-0.41749	0.189	0.357	1	0.000973115	-0.530209	0.065	0.312	1	0.0463749	3.12349e-05
DC	DNAJC1	8.75665e-06	-0.605257	0.055	0.241	0.127182	0.000260912	-0.424127	0.091	0.241	1	0.000413482	-0.858571	0.027	0.296	1	0.000532074	-0.666421	0.022	0.25	1	0.000532074	3.50261e-05
DC	TXNRD1	0.231381	0.968516	0.227	0.207	1	8.93099e-06	0.737285	0.309	0.156	0.129714	0.126106	0.654367	0.27	0.185	1	0.10128	0.851237	0.261	0.187	1	0.231381	3.57235e-05
DC	BIN1	9.19316e-06	-0.572846	0.064	0.255	0.133521	0.0628816	-0.260106	0.164	0.229	1	0.00985361	-0.491083	0.054	0.239	1	0.00192243	-0.42466	0.022	0.217	1	0.0628816	3.67721e-05
DC	RTN3	6.41926e-05	0.949339	0.336	0.217	0.932333	1.0127e-05	0.792274	0.345	0.187	0.147085	0.0253645	0.349119	0.405	0.237	1	0.125208	1.17482	0.261	0.205	1	0.125208	4.05075e-05
DC	PIM1	1.06543e-05	0.631099	0.418	0.26	0.154743	0.000176722	0.523848	0.645	0.461	1	0.536482	0.454115	0.459	0.446	1	0.189803	1.03348	0.348	0.324	1	0.536482	4.26165e-05
DC	LFNG	0.0159737	0.97443	0.291	0.228	1	8.34576e-05	1.18189	0.391	0.249	1	1.06748e-05	1.78845	0.514	0.242	0.15504	0.051508	1.28432	0.283	0.201	1	0.051508	4.26983e-05
DC	SMC2	2.17301e-05	-0.765983	0.091	0.269	0.315608	1.25917e-05	-0.816299	0.109	0.294	0.182882	0.00616463	-0.906182	0.081	0.282	1	0.163373	0.258459	0.152	0.262	1	0.163373	5.03658e-05
DC	CD4	1.27612e-05	-0.692849	0.018	0.183	0.185343	1.53573e-05	-0.664944	0.018	0.177	0.223049	0.0239414	-0.445942	0.027	0.172	1	0.00527535	-0.69239	0.022	0.181	1	0.0239414	5.10437e-05
DC	H2AFZ	0.00127289	0.907002	0.418	0.319	1	1.2863e-05	0.988384	0.455	0.309	0.186822	0.903916	0.700645	0.324	0.363	1	0.770589	0.709192	0.326	0.374	1	0.903916	5.14509e-05
DC	EMD	3.31466e-05	0.824991	0.482	0.387	0.481422	1.42245e-05	0.49201	0.536	0.369	0.206597	0.0381048	0.661892	0.486	0.366	1	0.295636	0.426235	0.217	0.333	1	0.295636	5.68969e-05
DC	USP12	0.371725	0.479272	0.255	0.253	1	1.42521e-05	0.845409	0.473	0.326	0.206997	0.0759071	-0.310192	0.162	0.296	1	0.222609	0.388362	0.13	0.224	1	0.371725	5.70071e-05
DC	GNG2	1.52691e-05	-0.556526	0.045	0.214	0.221769	0.000632207	-0.474146	0.055	0.178	1	0.00410342	-0.648771	0	0.184	1	0.00117184	-0.742663	0	0.189	1	0.00410342	6.10752e-05
DC	PSIP1	1.58494e-05	-0.277368	0.318	0.565	0.230196	6.3857e-05	-0.486448	0.391	0.566	0.927458	0.00380617	-0.524257	0.351	0.605	1	0.0579595	0.398762	0.304	0.525	1	0.0579595	6.3396e-05
DC	KIF2A	1.91052e-05	-0.557859	0.155	0.354	0.277484	2.30839e-05	-0.744186	0.209	0.378	0.33527	0.197186	-0.475545	0.351	0.405	1	0.000822403	-0.719938	0.109	0.355	1	0.197186	7.64186e-05
DC	CD164	0.549227	0.256462	0.118	0.104	1	1.93328e-05	0.491106	0.264	0.132	0.280789	0.000842987	0.823958	0.351	0.161	1	0.700096	0.328721	0.152	0.139	1	0.700096	7.73289e-05
DC	ICOS	5.53282e-05	-0.535325	0	0.13	0.803586	1.9897e-05	-0.627988	0.009	0.156	0.288984	0.0409549	-0.512049	0.054	0.184	1	0.00743201	-0.471207	0.022	0.177	1	0.0409549	7.95855e-05
DC	ENSBTAG00000000144	1.99839e-05	-1.42405	0.009	0.16	0.290246	0.000130605	-1.22975	0.018	0.149	1	0.0752222	-1.07931	0.054	0.159	1	0.0760631	-0.815204	0.065	0.164	1	0.0760631	7.99332e-05
DC	MED13	0.00578868	0.501706	0.345	0.25	1	2.26674e-05	0.644504	0.464	0.29	0.329221	0.0247159	0.976556	0.459	0.319	1	0.0218738	-0.254539	0.087	0.246	1	0.0247159	9.06665e-05
DC	CCND2	2.29546e-05	-0.557829	0.173	0.384	0.333393	0.00575637	-0.469054	0.4	0.491	1	0.0386022	-0.404623	0.324	0.535	1	4.25986e-05	-0.418479	0.065	0.397	0.618702	0.0386022	9.18152e-05
DC	RIDA	0.000965976	0.71606	0.364	0.261	1	2.68949e-05	0.753041	0.382	0.234	0.390622	0.0236636	0.735094	0.405	0.258	1	0.716419	0.647456	0.217	0.26	1	0.716419	0.000107575
DC	RNF19B	3.15129e-05	1.05361	0.164	0.067	0.457693	0.0438276	0.594397	0.127	0.08	1	0.232041	0.873654	0.135	0.084	1	0.232945	0.960842	0.13	0.088	1	0.232945	0.000126046
DC	GAPDH	3.35192e-05	0.723801	0.782	0.798	0.486833	0.0266358	0.528568	0.782	0.713	1	0.280216	0.95665	0.676	0.703	1	0.259884	0.585202	0.609	0.729	1	0.280216	0.00013407
DC	UBR5	0.231473	0.365112	0.209	0.175	1	3.59404e-05	0.644518	0.355	0.201	0.521999	0.00260555	1.1071	0.405	0.221	1	0.63624	0.492684	0.152	0.188	1	0.63624	0.000143754
DC	ARPC1B	0.663202	0.272255	0.209	0.214	1	4.0116e-05	0.512812	0.336	0.183	0.582645	0.425035	0.30691	0.324	0.253	1	0.430005	0.345804	0.152	0.222	1	0.663202	0.000160454
DC	VAC14	4.04421e-05	1.10493	0.236	0.124	0.587382	9.45642e-05	0.649031	0.245	0.127	1	0.0962053	0.673705	0.216	0.126	1	0.352568	0.629115	0.065	0.117	1	0.352568	0.000161759
DC	ILKAP	4.34051e-05	-0.392733	0.145	0.36	0.630416	0.00314332	-0.398246	0.255	0.374	1	0.626937	0.411158	0.378	0.422	1	0.00135983	-0.571725	0.109	0.357	1	0.626937	0.000173609
DC	ARHGAP10	4.76198e-05	0.77009	0.218	0.108	0.69163	0.366774	0.386624	0.127	0.102	1	0.194929	0.296121	0.189	0.122	1	0.280927	0.294022	0.065	0.124	1	0.366774	0.000190466
DC	ATP5ME	0.000585701	-0.289819	0.409	0.625	1	0.195072	0.255809	0.6	0.613	1	0.0398929	-0.386316	0.568	0.716	1	4.94091e-05	-0.535044	0.261	0.645	0.717618	0.195072	0.000197622
DC	CYTH1	0.0991691	0.436056	0.191	0.146	1	4.95741e-05	0.501988	0.336	0.177	0.720014	0.0888479	0.99669	0.27	0.179	1	0.819235	0.438998	0.13	0.149	1	0.819235	0.000198282
DC	MAN1A1	5.04955e-05	1.02362	0.455	0.323	0.733397	0.0177875	0.661533	0.418	0.335	1	0.0250808	1.13479	0.486	0.363	1	0.895473	0.679193	0.304	0.344	1	0.895473	0.000201967
DC	KDM2A	5.20566e-05	-0.51705	0.082	0.261	0.756069	0.552674	0.284555	0.309	0.298	1	0.019846	-0.566384	0.135	0.319	1	0.0988534	0.310309	0.152	0.294	1	0.552674	0.00020821
DC	CMIP	0.0214084	0.727266	0.409	0.353	1	5.35613e-05	0.769665	0.509	0.355	0.777924	0.203142	0.60544	0.432	0.356	1	0.573322	0.383797	0.261	0.357	1	0.573322	0.000214228
DC	RFC1	0.00037967	-0.317015	0.064	0.209	1	5.42373e-05	-0.358531	0.045	0.201	0.787743	0.216917	0.267619	0.135	0.237	1	0.0110407	-0.288727	0.043	0.202	1	0.216917	0.000216932
DC	CRIP1	5.65216e-05	1.12766	0.6	0.525	0.82092	0.783474	0.694955	0.436	0.466	1	0.860498	0.666693	0.405	0.456	1	0.0811835	0.47176	0.261	0.475	1	0.860498	0.000226067
DC	HSPA5	0.127497	0.921194	0.436	0.45	1	5.87807e-05	0.868458	0.636	0.519	0.85373	0.676866	0.504464	0.514	0.552	1	0.316987	0.458836	0.326	0.492	1	0.676866	0.000235102
DC	RHBDF2	0.114045	0.450218	0.118	0.081	1	0.006052	0.428642	0.136	0.071	1	6.06674e-05	1.28091	0.216	0.062	0.881133	0.023613	0.764817	0.174	0.086	1	0.114045	0.000242647
DC	PLA2G7	6.48044e-05	-0.845348	0.009	0.142	0.941219	6.56827e-05	-0.885668	0.018	0.156	0.953976	0.028732	-0.780589	0.027	0.154	1	0.0130476	-0.763477	0.022	0.154	1	0.028732	0.000259192
DC	TNFRSF18	6.50206e-05	2.17131	0.155	0.065	0.94436	0.358561	1.25237	0.127	0.173	1	0.576445	1.19911	0.135	0.197	1	0.261424	1.83972	0.174	0.137	1	0.576445	0.000260057
DC	HIF1A	7.33688e-05	0.697774	0.373	0.226	1	0.000534119	0.714153	0.373	0.238	1	0.000562484	0.783747	0.486	0.265	1	0.00914187	1.37223	0.413	0.294	1	0.00914187	0.000293443
DC	FAM78A	0.000250908	-0.435504	0.118	0.29	1	7.95075e-05	-0.576531	0.073	0.229	1	0.00782162	-0.638707	0.081	0.272	1	0.000451601	-0.585758	0.022	0.257	1	0.00782162	0.000317992
DC	ATP5F1E	0.000225154	-0.306067	0.645	0.847	1	0.00600864	-0.315301	0.782	0.853	1	8.52285e-05	-0.641114	0.676	0.893	1	0.000851381	-0.522417	0.478	0.82	1	0.00600864	0.00034087
DC	EML4	8.80685e-05	-0.390068	0.145	0.341	1	0.000186409	-0.447023	0.173	0.328	1	0.0156195	-0.319919	0.135	0.343	1	0.0106321	-0.455553	0.109	0.306	1	0.0156195	0.000352228
DC	SLC25A5	0.273533	0.360475	0.291	0.275	1	9.26655e-05	0.474657	0.455	0.29	1	0.891033	0.273417	0.324	0.339	1	0.336035	0.562548	0.196	0.298	1	0.891033	0.00037061
DC	GALNT7	0.0748816	0.412605	0.2	0.15	1	9.92323e-05	0.701069	0.255	0.133	1	0.251202	0.449947	0.216	0.15	1	0.801749	0.27141	0.13	0.149	1	0.801749	0.00039687
DC	ENSBTAG00000052744	0.00268215	0.783392	0.345	0.263	1	0.000102426	0.380836	0.491	0.314	1	0.477968	0.267677	0.351	0.31	1	0.52996	0.550971	0.152	0.206	1	0.52996	0.000409642
DC	S100A13	0.000432336	-0.64244	0.027	0.143	1	0.000113917	-0.561478	0.009	0.137	1	0.112978	-0.398365	0.054	0.145	1	0.0237464	-0.412944	0.022	0.141	1	0.112978	0.00045559
DC	ADAM8	0.0433729	0.340116	0.155	0.099	1	0.000120958	0.721626	0.127	0.049	1	0.0878	0.793714	0.108	0.049	1	0.00871919	0.975373	0.174	0.077	1	0.0878	0.000483742
DC	CTSD	0.000122781	-0.392625	0.282	0.499	1	0.000282815	-0.493538	0.291	0.462	1	0.0640536	-0.403667	0.297	0.457	1	0.00248425	-0.448671	0.217	0.491	1	0.0640536	0.000491034
DC	ENSBTAG00000055197	0.00284665	-0.80526	0.045	0.145	1	0.000123357	-1.12054	0.018	0.145	1	0.155404	-0.881584	0.081	0.163	1	0.00844061	-0.979715	0.022	0.171	1	0.155404	0.000493338
DC	PCMTD2	0.00012845	-0.472004	0.127	0.305	1	0.0142327	-0.278295	0.182	0.288	1	0.792326	0.628491	0.27	0.294	1	0.00604645	-0.411846	0.087	0.285	1	0.792326	0.000513701
DC	SLC25A4	0.790167	0.322113	0.145	0.144	1	0.000132525	0.499511	0.282	0.154	1	0.379582	0.774896	0.216	0.166	1	0.765313	0.261569	0.13	0.148	1	0.790167	0.000529993
DC	VAV3	0.77732	0.581463	0.255	0.272	1	0.000134952	0.744951	0.391	0.256	1	0.0048246	1.10131	0.432	0.278	1	0.778368	0.860184	0.217	0.234	1	0.778368	0.000539699
DC	TXN	0.334827	0.928384	0.391	0.43	1	0.000148582	0.687632	0.536	0.397	1	0.0187208	0.848231	0.541	0.47	1	0.720695	0.853646	0.413	0.491	1	0.720695	0.000594196
DC	FCER1G	0.000154482	0.352909	0.355	0.203	1	0.66174	0.301992	0.155	0.141	1	0.0323533	0.762548	0.216	0.109	1	0.12426	0.668365	0.326	0.26	1	0.66174	0.000617784
DC	CAMK4	0.000171628	-0.361525	0.009	0.132	1	0.00484656	-0.28399	0.036	0.125	1	0.0220996	-0.428222	0	0.125	1	0.00651866	-0.463257	0	0.14	1	0.0220996	0.000686335
DC	SRSF4	0.00017439	-0.389666	0.082	0.244	1	0.200755	0.274798	0.2	0.263	1	0.676847	0.273511	0.243	0.29	1	0.414719	0.680221	0.174	0.265	1	0.676847	0.000697377
DC	ENSBTAG00000022489	0.859589	0.57274	0.164	0.183	1	0.00018467	0.7449	0.345	0.198	1	0.700723	0.555167	0.405	0.451	1	0.127995	1.14013	0.13	0.246	1	0.859589	0.000738475
DC	MRPS6	0.00953769	0.611308	0.282	0.205	1	0.000210919	0.760654	0.373	0.228	1	0.333384	0.540004	0.297	0.234	1	0.266601	0.382231	0.13	0.224	1	0.333384	0.000843409
DC	PGS1	0.346316	0.377968	0.109	0.088	1	0.000233234	0.779449	0.182	0.087	1	0.907445	0.308852	0.108	0.117	1	0.558562	0.846734	0.13	0.111	1	0.907445	0.000932609
DC	HNRNPU	0.000234449	0.546027	0.664	0.626	1	0.00521081	0.377679	0.727	0.708	1	0.111761	0.566185	0.784	0.748	1	0.768032	0.357119	0.435	0.63	1	0.768032	0.000937468
DC	PTPN1	0.00431384	0.555819	0.527	0.482	1	0.000236727	0.647182	0.709	0.56	1	0.436955	0.367257	0.568	0.625	1	0.347169	0.400312	0.326	0.496	1	0.436955	0.000946572
DC	CMC2	0.0193542	0.51704	0.373	0.311	1	0.000243155	0.429994	0.436	0.293	1	0.808798	0.267846	0.378	0.367	1	0.81116	0.721786	0.283	0.306	1	0.81116	0.000972265
DC	CSNK1G3	0.0453959	-0.275959	0.173	0.259	1	0.000252396	-0.516583	0.091	0.239	1	0.0159816	-0.586323	0.108	0.278	1	0.490165	0.49829	0.196	0.263	1	0.490165	0.0010092
DC	NIN	0.016	0.530373	0.218	0.145	1	0.000272942	0.628647	0.245	0.13	1	0.727352	0.300413	0.162	0.147	1	0.865504	0.554438	0.152	0.162	1	0.865504	0.00109132
DC	PRR5	0.00030278	-0.388614	0.073	0.224	1	0.00161201	-0.281316	0.091	0.223	1	0.0209898	-0.488178	0.081	0.249	1	0.000372728	-0.747185	0	0.22	1	0.0209898	0.00121057
DC	ATP6V0B	0.00363762	0.403369	0.536	0.484	1	0.000331572	0.464816	0.582	0.438	1	0.0314692	0.663655	0.568	0.477	1	0.939961	0.509295	0.348	0.442	1	0.939961	0.00132563
DC	NRDC	0.782305	0.34752	0.273	0.288	1	0.000335488	0.489679	0.473	0.319	1	0.449603	0.401849	0.405	0.37	1	0.678316	0.801586	0.283	0.299	1	0.782305	0.00134128
DC	BAX	0.00907463	0.546746	0.309	0.231	1	0.000337119	0.341711	0.327	0.191	1	0.218226	0.367218	0.297	0.216	1	0.687676	0.364331	0.196	0.248	1	0.687676	0.00134779
DC	ENSBTAG00000001143	0.000345881	-0.51447	0.1	0.26	1	0.0456268	-0.328735	0.191	0.272	1	0.0213692	-0.688243	0.216	0.389	1	0.00278768	-0.577275	0.109	0.319	1	0.0456268	0.00138281
DC	EGLN3	0.000378431	0.798738	0.209	0.111	1	0.0706582	0.335917	0.136	0.088	1	0.00471001	0.881305	0.243	0.109	1	0.0491322	0.631674	0.196	0.111	1	0.0706582	0.00151286
DC	PTP4A2	0.000395734	0.877052	0.536	0.499	1	0.00102089	0.608273	0.609	0.488	1	0.322515	0.499932	0.595	0.538	1	0.0711299	0.265617	0.261	0.481	1	0.322515	0.001582
DC	EVI2A	0.000425613	-0.319635	0.1	0.252	1	0.00242816	-0.446394	0.1	0.21	1	0.0391198	-0.486146	0.081	0.218	1	0.0151073	-0.35382	0.065	0.211	1	0.0391198	0.00170137
DC	PXN	0.0195215	0.590466	0.164	0.101	1	0.000461273	0.848744	0.218	0.118	1	0.0125683	1.01398	0.216	0.102	1	0.22355	0.346462	0.152	0.102	1	0.22355	0.00184382
DC	IL1RN	0.875791	-1.27653	0.1	0.103	1	0.000488714	-3.93296	0.027	0.142	1	0.644454	-2.8418	0.081	0.105	1	0.0785221	-0.613781	0.326	0.236	1	0.875791	0.00195342
DC	TAPBP	0.386023	0.260885	0.418	0.545	1	0.00177321	-0.338779	0.455	0.578	1	0.0529083	-0.313239	0.541	0.657	1	0.000531224	-0.531798	0.217	0.539	1	0.386023	0.0021232
DC	MAP2K3	0.0304851	0.521267	0.264	0.202	1	0.000536275	0.489737	0.355	0.232	1	0.942364	0.411101	0.243	0.264	1	0.672264	0.360545	0.174	0.211	1	0.942364	0.00214338
DC	ST6GALNAC4	0.000546547	0.661025	0.273	0.164	1	0.0149862	0.458418	0.182	0.111	1	0.108224	0.671639	0.216	0.135	1	0.40251	0.570258	0.174	0.139	1	0.40251	0.00218439
DC	TMC6	0.000764868	-0.407271	0.082	0.224	1	0.000571946	-0.292441	0.064	0.198	1	0.071182	-0.460251	0.081	0.193	1	0.00138061	-0.723615	0.022	0.214	1	0.071182	0.00228582
DC	H1-2	0.000590212	1.16496	0.282	0.179	1	0.0069822	1.18733	0.236	0.161	1	0.00161949	1.82987	0.378	0.189	1	0.346407	1.32089	0.217	0.191	1	0.346407	0.00235876
DC	CXCL5	0.0309729	-2.39882	0.827	0.832	1	0.451035	-1.96837	0.564	0.542	1	0.133629	-1.61382	0.541	0.449	1	0.000622956	0.527703	0.891	0.825	1	0.451035	0.0024895
DC	CEBPD	0.000656845	-1.06041	0.118	0.263	1	0.00106662	-0.879458	0.091	0.217	1	0.545208	-0.544851	0.162	0.193	1	0.812336	0.267658	0.217	0.267	1	0.812336	0.00262479
DC	FABP5	0.0200585	2.44401	0.182	0.126	1	0.109067	1.70482	0.127	0.09	1	0.000679854	2.64095	0.27	0.107	1	0.0702488	1.23045	0.348	0.27	1	0.109067	0.00271664
DC	LAPTM4A	0.190213	0.387052	0.427	0.446	1	0.000693979	0.48939	0.591	0.458	1	0.264426	0.482445	0.541	0.481	1	0.0364357	1.05424	0.457	0.421	1	0.264426	0.00277303
DC	GUK1	0.000884433	-0.381591	0.336	0.514	1	0.0166785	-0.317275	0.455	0.508	1	0.000717729	-0.46592	0.216	0.521	1	0.00871427	0.313285	0.196	0.449	1	0.0166785	0.00286783
DC	MYCBP	0.000761058	-0.282474	0.055	0.18	1	0.0153678	-0.269897	0.091	0.18	1	0.00437468	-0.556141	0.027	0.226	1	0.827221	0.729277	0.152	0.191	1	0.827221	0.00304076
DC	ABTB1	0.205443	0.792555	0.264	0.373	1	0.0278469	0.733482	0.436	0.351	1	0.000786537	1.70363	0.568	0.355	1	0.284858	0.839201	0.391	0.379	1	0.284858	0.00314244
DC	PRKCQ	0.0123169	-0.270543	0.1	0.2	1	0.000821201	-0.316899	0.073	0.204	1	0.00463044	-0.571756	0.027	0.229	1	0.0011122	-0.682797	0.022	0.229	1	0.0123169	0.00328076
DC	CALM2	0.000865866	0.452825	0.745	0.75	1	0.00435756	0.367064	0.818	0.736	1	0.163802	0.5063	0.73	0.763	1	0.859854	0.302682	0.478	0.708	1	0.859854	0.00345897
DC	RIPK2	0.269302	0.37828	0.127	0.102	1	0.000871283	0.444673	0.255	0.142	1	0.745922	0.344682	0.135	0.158	1	0.715912	0.639421	0.109	0.138	1	0.745922	0.00348058
DC	ARID5A	0.596086	0.313595	0.145	0.136	1	0.000952977	0.481095	0.364	0.232	1	0.434413	0.650058	0.297	0.246	1	0.0254547	-0.414445	0.043	0.173	1	0.596086	0.00380646
DC	SH3BGRL3	0.000980899	1.22335	0.809	0.845	1	0.504082	0.825635	0.782	0.794	1	0.142822	1.02427	0.676	0.803	1	0.292119	0.889005	0.5	0.775	1	0.504082	0.00391783
DC	REXO2	0.00153293	-0.331445	0.082	0.203	1	0.00114924	-0.318224	0.109	0.247	1	0.0588844	-0.365569	0.135	0.277	1	0.00138685	-0.486115	0.022	0.226	1	0.0588844	0.00458902
DC	SH3GLB1	0.0305015	0.476388	0.327	0.271	1	0.00115318	0.405026	0.4	0.267	1	0.0349977	0.429997	0.432	0.293	1	0.253126	0.60699	0.152	0.252	1	0.253126	0.00460476
DC	OAT	0.202368	0.599382	0.2	0.17	1	0.00176436	0.612359	0.309	0.2	1	0.103633	0.767057	0.324	0.229	1	0.147159	0.392633	0.087	0.178	1	0.202368	0.00703877
DC	CCDC88C	0.526392	0.316127	0.136	0.167	1	0.00183043	0.427402	0.282	0.169	1	0.181202	1.17158	0.243	0.192	1	0.740375	1.01849	0.196	0.192	1	0.740375	0.00730164
[truncated: 1,767 more rows]

## Sheet: Table S3
Table S3. Cattle PBMC cell type annotation under three resolutions using Azimuth.
[truncated: 26,142 more rows]

## Sheet: Table S4
Table S4. Cattle PBMC cell type annotation using SingleR.
[truncated: 29 more rows]

[truncated: 5 more sheets: Table S5, Table S6, Table S7, Table S8, Table S9]
