# Supplementary material for: Single-cell transcriptomic and chromatin accessibility analyses of dairy cattle peripheral blood mononuclear cells and their responses to lipopolysaccharide
Source: BMC Genomics. 2022 Apr 30;23:338. doi: 10.1186/s12864-022-08562-0 (PMC9063233; doi:10.1186/s12864-022-08562-0)
Supplement: Supplementary file 3 — Additional file 3: Table S10. Differentially expressed genes with each cell cluster between CO and T1 identified by edgeR. Table S11. Differentially expressed genes with each cell cluster between CO and T2 identified by edgeR. Table S12. Differentially expressed genes with each cell cluster between CO and T3 identified by edgeR. Table S13. Differentially expressed genes with each cell cluster between T1 and T2 identified by edgeR. Table S14. Differentially expressed genes with each cell cluster between T1 and T3 identified by edgeR. Table S15. Differentially expressed genes with each cell cluster between T2 and T3 identified by edgeR. Table S16. Human and cattle PBMC cell type annotation under three resolutions using Azimuth. [file 12864_2022_8562_MOESM3_ESM.xlsx]

## Sheet: Table S10
Table S10. Differentially expressed genes with each cell cluster between CO and T1 identified by edgeR
B							CD4							CD8							DC							ILC							Mono							NK
Gene	logFC	logCPM	LR	PValue	FDR		Gene	logFC	logCPM	LR	PValue	FDR		Gene	logFC	logCPM	LR	PValue	FDR		Gene	logFC	logCPM	LR	PValue	FDR		Gene	logFC	logCPM	LR	PValue	FDR		Gene	logFC	logCPM	LR	PValue	FDR		Gene	logFC	logCPM	LR	PValue	FDR
BCL2A1	3.3447	10.7599	756.428	1.6059e-166	2.33241e-162		CCL2	-2.08445	9.31032	917.027	1.95171e-201	2.83466e-197		CCL2	-1.86426	9.47454	326.556	5.40703e-73	7.85317e-69		ENSBTAG00000025398	2.36941	10.0136	43.0212	5.41494e-11	3.85892e-07		PTI	-3.31409	9.31562	103.49	2.6175e-24	3.80166e-20		CD69	4.23199	11.6995	520.416	3.43622e-115	4.99076e-111		YWHAQ	1.60816	10.2348	62.0854	3.2888e-15	4.77666e-11
CD40	2.24904	9.69175	665.939	7.63377e-147	5.54364e-143		NFKBIA	1.37102	10.1679	537.931	5.31634e-119	3.86072e-115		CXCL5	-1.06933	9.86139	174.467	7.82728e-40	5.68417e-36		CD40	2.48656	9.87992	42.2973	7.83994e-11	3.85892e-07		NFKBIA	1.88853	11.1398	79.929	3.88105e-19	2.81842e-15		MEFV	3.03218	11.1646	457.357	1.80712e-101	1.31233e-97		BATF	1.69864	9.73627	54.7646	1.35866e-13	9.86658e-10
CD83	2.60616	10.34	637.106	1.42344e-140	6.89135e-137		CXCL5	-1.16858	9.70855	518.795	7.73989e-115	3.74714e-111		BCL2A1	2.04411	9.95301	130.098	3.89956e-30	1.88791e-26		CXCR5	2.13226	10.1634	42.265	7.97077e-11	3.85892e-07		ENSBTAG00000034366	-2.65606	9.18897	55.6684	8.5785e-14	4.15314e-10		NFKB2	2.33958	10.8073	417.369	9.12052e-93	4.41555e-89		CCL2	-2.19726	9.00397	49.7391	1.75614e-12	8.50205e-09
IFI30	1.88291	10.6025	636.325	2.1051e-140	7.64362e-137		ISG15	2.81015	10.088	270.792	7.6263e-61	2.76911e-57		ISG15	4.05955	10.3405	128.152	1.03972e-29	3.77521e-26		HSP90AB1	1.65044	11.4655	38.053	6.88474e-10	2.49985e-06		CCL2	-2.41937	9.26795	48.9569	2.61655e-12	9.50071e-09		SAMSN1	2.51345	11.5489	383.298	2.38195e-85	8.64888e-82		CD83	2.29989	8.88301	42.0817	8.75395e-11	3.17856e-07
CCL2	-2.31309	9.36874	621.236	4.02615e-137	1.16951e-133		RELB	0.940624	9.44161	264.058	2.23816e-59	6.50141e-56		NFKBIA	1.25919	9.78312	121.087	3.65755e-28	1.06245e-24		NFKBIZ	2.45555	9.77895	37.4156	9.54571e-10	2.77284e-06		CXCL5	-1.64608	9.72207	43.6268	3.97357e-11	1.15424e-07		PLEK	2.68108	11.6735	353.198	8.52734e-79	2.47702e-75		TOP2A	2.36955	8.90155	38.6657	5.02978e-10	1.46105e-06
MARCKS	2.67408	9.42146	569.7	6.52373e-126	1.57918e-122		PIM1	1.10669	9.32076	248.204	6.39716e-56	1.54854e-52		NFKB2	1.02948	9.46605	91.1318	1.34414e-21	3.25373e-18		CDC42EP2	2.37236	9.75241	34.6546	3.93709e-09	9.53039e-06		METRNL	1.69834	10.4924	42.6841	6.43322e-11	1.343e-07		GPR84	3.31418	11.8513	344.339	7.24315e-77	1.75333e-73		NFKB1	1.51208	9.38588	35.558	2.47568e-09	5.99279e-06
NFKBIA	1.37463	10.1162	460.633	3.50011e-102	7.26223e-99		BCL2A1	1.50783	9.59924	230.087	5.70637e-52	1.18399e-48		IFI30	1.88699	9.45123	66.7173	3.13368e-16	6.50194e-13		TAP	-2.38277	9.6503	33.1294	8.6225e-09	1.78905e-05		SOD2	2.77219	10.5284	42.6722	6.47273e-11	1.343e-07		TNFAIP3	2.63576	11.0996	302.641	8.75742e-68	1.81704e-64		TNFAIP3	1.42408	9.55134	34.9013	3.46845e-09	7.19653e-06
ISG15	3.4051	10.5135	434.273	1.90972e-96	3.4671e-93		JUNB	0.709438	9.8439	219.928	9.37652e-50	1.70231e-46		CD83	2.30951	9.45114	56.0059	7.22546e-14	1.19753e-10		CALM3	-2.00308	9.93631	32.5889	1.13865e-08	2.06722e-05		BASP1	-2.34049	9.20585	41.0228	1.50467e-10	2.73172e-07		IL1RN	2.67933	13.5899	293.811	7.34794e-66	1.26481e-62		NFKBIA	1.34558	9.69422	34.3863	4.51884e-09	8.20396e-06
KDM6B	1.99564	9.30764	387.118	3.51051e-86	5.66519e-83		NFKB2	0.915976	9.41112	218.616	1.81218e-49	2.92446e-46		IFIH1	1.13441	9.41972	55.9535	7.42069e-14	1.19753e-10		SMC6	1.85605	10.1511	32.1544	1.42397e-08	2.1758e-05		MARCKS	2.09634	9.80559	33.7559	6.24781e-09	1.00826e-05		PDE4B	2.59233	10.7414	293.683	7.8376e-66	1.26481e-62		ENSBTAG00000000144	-1.82776	8.96073	34.0914	5.25821e-09	8.48559e-06
CXCL5	-1.29649	9.765	346.539	2.40358e-77	3.49096e-74		ENSBTAG00000025398	0.909645	9.92604	210.983	8.38491e-48	1.21782e-44		MARCKS	1.26778	9.26828	53.2052	3.0047e-13	4.36402e-10		ENSBTAG00000050871	-2.47859	9.74078	32.0558	1.49807e-08	2.1758e-05		SWAP70	1.23486	10.5693	27.0083	2.02589e-07	0.00029424		IL1A	3.40489	11.3255	261.752	7.12261e-59	1.03449e-55		SOD2	1.67273	9.16069	33.6627	6.55463e-09	9.51995e-06
EIF4A1	0.970994	10.4065	327.357	3.61815e-73	4.77727e-70		BATF	1.41353	9.41362	205.75	1.16191e-46	1.53415e-43		ENSBTAG00000051845	-0.612813	9.94935	52.7315	3.82404e-13	5.04913e-10		SRRM1	1.80001	10.2192	31.8281	1.68438e-08	2.224e-05		FYB1	1.27495	10.3595	24.4797	7.50968e-07	0.000991551		NFKBIZ	2.16665	10.4876	241.218	2.13348e-54	2.81697e-51		NFKB2	1.58007	9.1574	30.2222	3.85274e-08	5.08702e-05
NCL	0.824074	11.0109	310.041	2.1389e-69	2.58878e-66		HSP90AA1	0.429284	10.5064	195.082	2.47246e-44	2.9925e-41		NCL	0.42912	10.777	51.1935	8.3696e-13	9.72736e-10		ANXA2	-2.16709	9.76989	31.5139	1.98014e-08	2.39663e-05		TXNIP	-1.72769	9.27892	23.9503	9.88526e-07	0.00119645		GRO1	2.23094	15.1651	232.099	2.0774e-52	2.51435e-49		H1-2	1.50245	9.1703	28.4868	9.43415e-08	0.000114185
NFKB1	1.31986	9.63651	305.214	2.40889e-68	2.69128e-65		NFKB1	0.896093	9.39749	176.966	2.22752e-40	2.48865e-37		CD40	1.38249	9.25221	51.116	8.70667e-13	9.72736e-10		CCR7	1.55196	10.7629	29.9747	4.3773e-08	4.89046e-05		ANTXR2	-1.62054	9.33524	23.4586	1.27629e-06	0.00142591		S100A11	-2.50477	12.496	230.372	4.94614e-52	5.52598e-49		SNX8	1.6401	9.03453	28.2175	1.08422e-07	0.000121133
HSP90AA1	0.76343	10.6555	297.588	1.10498e-66	1.14634e-63		KDM6B	0.971167	9.18706	162.264	3.62287e-37	3.75847e-34		PRMT1	0.580416	9.77945	48.146	3.95635e-12	4.10443e-09		MX1	2.11763	9.74153	28.3685	1.00284e-07	0.000104037		FCER1G	-1.69829	9.24493	22.657	1.93653e-06	0.00200902		CXCL8	2.13357	15.3684	221.273	4.77206e-50	4.95067e-47		HMGB1	1.00202	10.1478	26.1058	3.23212e-07	0.000335309
SMC6	1.08287	9.93508	280.419	6.0851e-63	5.892e-60		TNFRSF18	1.54474	9.37081	160.467	8.94631e-37	8.66241e-34		RELB	0.709019	9.46639	47.2027	6.40126e-12	6.19813e-09		CD83	2.49994	11.1391	27.9654	1.23505e-07	0.000119586		RGS1	1.21826	11.707	22.168	2.49801e-06	0.00241874		BIRC3	2.02611	10.667	219.938	9.32894e-50	9.0329e-47		MARCKS	1.81792	8.83496	25.9444	3.51394e-07	0.000340243
EIF1	0.564037	11.2828	270.654	8.17407e-61	7.42001e-58		BIRC3	0.771213	9.40444	139.068	4.25523e-32	3.86269e-29		MX1	1.24383	9.25916	44.526	2.51002e-11	2.27847e-08		CCL2	-2.02906	9.79031	27.6149	1.48035e-07	0.000132306		TNFRSF18	1.54877	11.083	19.846	8.39373e-06	0.00749713		NLRP3	2.79159	10.5703	209.104	2.15401e-47	1.9553e-44		MAP3K8	1.54023	9.03339	25.0102	5.70269e-07	0.000517661
CCND2	1.29238	9.6315	249.282	3.72311e-56	3.18085e-53		TRAF1	1.00933	9.09677	133.488	7.07143e-31	6.0415e-28		BATF	1.04841	9.50029	43.8326	3.57706e-11	3.05607e-08		NCL	1.42052	11.1495	27.5277	1.54861e-07	0.000132306		ARID5B	1.79324	9.53961	19.6675	9.21565e-06	0.00749713		BCL2A1	1.46873	12.035	203.597	3.42744e-46	2.92825e-43		BCL2A1	1.62371	9.61812	23.8034	1.06693e-06	0.000911536
ZFP36L1	1.14495	10.1731	237.953	1.09913e-53	8.86875e-51		TMSB4X	-0.271176	13.1601	130.344	3.44585e-30	2.78042e-27		S100A12	-0.738581	9.19606	43.3074	4.67822e-11	3.77481e-08		IRF1	1.77352	10.0061	26.8755	2.16994e-07	0.00017509		BAZ1A	1.8158	10.4173	19.6518	9.2914e-06	0.00749713		PPP1R15A	1.73604	10.6874	200.914	1.31947e-45	1.06467e-42		ISG15	3.83393	9.46627	22.9874	1.63063e-06	0.00131574
GRB2	0.848492	10.0154	236.048	2.8605e-53	2.18663e-50		MARCKS	1.25754	9.14011	129.012	6.73934e-30	5.15169e-27		ENSBTAG00000013919	1.66747	9.73587	40.5141	1.95206e-10	1.4922e-07		KDM6B	1.65101	10.0384	24.8341	6.24813e-07	0.00047762		NUPR1	-1.68941	9.16656	19.3728	1.07526e-05	0.00821953		NFKBIA	1.62932	13.5476	198.514	4.40671e-45	3.36858e-42		CORO1C	-1.64222	8.79362	22.3093	2.32077e-06	0.00177404
FUS	0.847173	9.81998	235.38	3.99962e-53	2.90453e-50		PIM3	0.674536	9.4449	128.251	9.88949e-30	7.18174e-27		ANTKMT	-0.626873	9.41205	39.9016	2.67078e-10	1.93952e-07		GZMB	-2.06326	9.61332	24.6871	6.74351e-07	0.000489714		RILPL2	1.49204	9.74283	19.0371	1.28203e-05	0.00931011		DMXL2	2.28404	10.3005	188.64	6.29684e-43	4.57277e-40		ENSBTAG00000025398	1.0293	9.81535	21.2904	3.9471e-06	0.00286639
SFPQ	0.903828	9.85063	234.47	6.316e-53	4.36827e-50		S100A12	-1.03048	9.06141	127.565	1.39718e-29	9.66317e-27		CXCR5	1.17752	9.24136	38.4273	5.68307e-10	3.93052e-07		LGALS1	-2.01162	9.61827	24.5419	7.27127e-07	0.000502895		SAMSN1	0.971439	10.625	18.7495	1.49065e-05	0.0100984		TPM4	-2.11225	10.5872	187.086	1.37561e-42	9.51396e-40		BLK	-1.50477	8.87725	21.0617	4.44721e-06	0.00292843
CXCR5	1.49309	9.4254	231.734	2.49614e-52	1.64791e-49		BAZ1A	0.727978	9.65806	127.25	1.63757e-29	1.08109e-26		NFKB1	0.763281	9.45639	38.0868	6.76673e-10	4.46727e-07		IFIH1	1.91196	9.74568	23.8138	1.06117e-06	0.000700564		ENSBTAG00000019018	-1.60073	9.13952	18.7002	1.52964e-05	0.0100984		CD63	-2.26681	10.7971	186.008	2.36407e-42	1.56072e-39		PCLAF	1.62771	8.78067	20.9911	4.61433e-06	0.00292843
NFKB2	1.05668	9.54192	230.393	4.89268e-52	3.08962e-49		TNFAIP3	0.922538	9.15568	126.738	2.11962e-29	1.3385e-26		ENSBTAG00000025398	0.603225	9.94943	37.2548	1.03661e-09	6.54599e-07		GNG5	-1.4177	10.4111	23.1918	1.46624e-06	0.000897535		PLIN2	-1.29455	9.47815	18.4108	1.78048e-05	0.0111397		NFKB1	1.45903	10.6896	183.167	9.86368e-42	6.2287e-39		PIM1	1.29606	9.14279	20.9815	4.63743e-06	0.00292843
NUDC	0.879245	9.78292	223.784	1.35217e-50	8.18287e-48		TRAF4	0.887858	9.14407	125.61	3.74333e-29	2.26534e-26		LCK	-0.543089	9.63821	36.8676	1.2643e-09	7.65114e-07		ANXA5	-1.85201	9.80628	23.1698	1.48312e-06	0.000897535		ID3	-1.53905	9.26552	18.3232	1.86422e-05	0.0111397		TYROBP	-1.63144	11.3097	180.512	3.74735e-41	2.26777e-38		IFIH1	1.35928	9.10194	20.8512	4.96377e-06	0.00300391
RSL1D1	1.15601	9.51864	221.71	3.83105e-50	2.22569e-47		IFIH1	0.940954	9.25232	123.022	1.37925e-28	8.0129e-26		THBS1	-0.690073	9.19349	36.7803	1.32218e-09	7.68131e-07		LPIN2	1.63418	9.99024	22.6965	1.89716e-06	0.00110217		HDGFL2	-1.56373	9.1386	18.2696	1.91747e-05	0.0111397		RUBCNL	2.02596	10.5025	178.225	1.18281e-40	6.87167e-38		RELB	1.29539	9.10163	19.7841	8.66995e-06	0.00503689
RELB	1.04813	9.47294	217.356	3.41328e-49	1.90671e-46		FTH1	-0.282296	11.3222	121.826	2.51974e-28	1.40756e-25		TMSB4X	-0.337516	13.2287	36.2388	1.74557e-09	9.58692e-07		IL1B	-1.82173	9.73645	22.5537	2.04355e-06	0.00114156		TYROBP	-1.59248	9.16105	17.0628	3.61639e-05	0.0202017		ACTG1	-1.75085	12.1856	171.524	3.43809e-39	1.92057e-36		SGK1	1.48681	8.90591	19.6869	9.12249e-06	0.00509596
TNFAIP3	1.61445	9.18313	210.819	9.10107e-48	4.8957e-45		RGS1	1.12526	9.90642	120.138	5.9018e-28	3.17473e-25		SMC6	0.763606	9.481	36.1706	1.8078e-09	9.58692e-07		CLIC4	1.88448	9.66378	20.9444	4.72815e-06	0.00254339		NOP10	1.81981	9.2616	16.2488	5.55455e-05	0.0298794		CCL2	-3.42031	13.9343	169.76	8.34944e-39	4.49138e-36		CDKN1A	1.09902	9.44244	19.1189	1.22824e-05	0.00660703
APEX1	0.941162	9.74803	209.886	1.45432e-47	7.54379e-45		THBS1	-0.830752	9.03826	109.165	1.49316e-25	7.74521e-23		HSP90AA1	0.365482	10.5736	36.1275	1.84821e-09	9.58692e-07		CRIP1	-1.35195	10.3531	20.4102	6.24946e-06	0.00324168		GATA3	1.07067	10.1709	16.1348	5.89909e-05	0.0305085		PRDX5	-1.99884	11.4771	168.358	1.68932e-38	8.76275e-36		UBD	0.701442	13.1588	19.0469	1.27542e-05	0.00661577
CCT2	0.839544	9.80067	203.548	3.51181e-46	1.75881e-43		TNFRSF4	1.45314	9.25144	108.249	2.37008e-25	1.187e-22		HSPA5	0.633937	9.64324	35.4068	2.67549e-09	1.33996e-06		GCLC	1.90656	9.6006	20.0699	7.46613e-06	0.00373925		ADGRE5	-1.02161	9.73274	16.0116	6.29539e-05	0.0305085		ACTB	-1.70016	13.4725	168.154	1.87236e-38	9.37731e-36		EFHD2	1.01022	9.44812	17.5376	2.81683e-05	0.0141075
ALYREF	0.732697	9.81672	200.559	1.57731e-45	7.6363e-43		SQSTM1	0.495866	9.67955	107.643	3.21747e-25	1.55768e-22		NOLC1	0.729399	9.31337	34.2319	4.89207e-09	2.36841e-06		RRAS2	1.86061	9.60209	19.7548	8.8038e-06	0.00426221		KDM6B	1.35369	9.73728	16.0098	6.30168e-05	0.0305085		PLAU	1.77813	11.1921	164.502	1.17491e-37	5.68813e-35		ZC3H12A	1.45116	8.86068	17.446	2.95578e-05	0.0143099
NIFK	1.00725	9.55684	192.187	1.05925e-43	4.96277e-41		ZC3H12A	0.763363	9.0723	103.263	2.93478e-24	1.37499e-21		KDM6B	0.841421	9.3268	33.0166	9.13734e-09	4.28099e-06		IDO1	-1.81115	9.5694	19.5973	9.56031e-06	0.00447916		CDKN1A	1.16497	9.94746	15.594	7.8505e-05	0.0364151		S100A12	-2.88038	12.7777	162.173	3.79307e-37	1.76301e-34		UBE2C	1.45878	8.76176	17.0515	3.63804e-05	0.0170448
SURF6	1.25356	9.25989	190.597	2.35464e-43	1.06871e-40		UBD	0.301637	12.7269	96.9438	7.13227e-23	3.23716e-20		CD27	-0.550379	9.54051	32.951	9.45135e-09	4.28973e-06		BATF	1.33924	10.2641	19.2552	1.1436e-05	0.00519053		NIBAN1	1.77531	9.25528	15.5528	8.02315e-05	0.0364151		PYCARD	-2.27457	10.3101	162.125	3.88435e-37	1.76301e-34		RNASEH2A	1.51513	8.73695	16.9587	3.82024e-05	0.0173391
DDX21	0.873864	9.77285	189.592	3.90198e-43	1.71734e-40		SMC6	0.704472	9.38088	95.8426	1.24388e-22	5.47459e-20		PTX3	0.710108	9.25583	32.5585	1.15657e-08	5.09031e-06		RSL1D1	1.55122	9.86245	18.9602	1.33471e-05	0.00587434		STAT4	1.56915	9.48575	14.7022	0.000125901	0.0539971		ANXA5	-1.89681	10.8682	161.919	4.30898e-37	1.89647e-34		ENSBTAG00000054548	1.42463	8.74175	16.6072	4.59769e-05	0.0202354
TRAF4	1.29902	9.21861	189.524	4.03939e-43	1.72553e-40		TNFRSF25	0.602517	9.42078	93.9483	3.2388e-22	1.38354e-19		BOLA-DRA	1.68891	9.72092	32.4879	1.19937e-08	5.12342e-06		KMT2E	1.56944	9.87625	18.6892	1.53854e-05	0.0065005		KLF13	-0.953703	9.79056	14.6515	0.000129334	0.0539971		SRGN	-1.13951	13.7523	157.123	4.81035e-36	2.05487e-33		MIS18BP1	1.44118	8.76124	16.4987	4.86843e-05	0.0207968
IFIH1	1.52642	9.31817	184.616	4.76141e-42	1.97585e-39		GAPDH	-0.399144	10.0555	93.1788	4.77772e-22	1.98262e-19		PIM1	0.626737	9.42395	31.8824	1.63795e-08	6.79704e-06		CD2AP	1.6293	9.78203	18.6548	1.56649e-05	0.0065005		TRMT6	-1.47264	9.15524	14.6366	0.000130361	0.0539971		LGALS3	-2.78762	11.1119	156.905	5.36923e-36	2.22808e-33		SMC2	1.25849	8.98914	16.1518	5.84634e-05	0.0242606
U2AF1	0.712444	9.71378	180.611	3.56541e-41	1.43844e-38		CCR7	0.621082	9.83322	92.9399	5.39058e-22	2.1748e-19		CBX7	-0.602084	9.29557	30.0131	4.29133e-08	1.72638e-05		PTX3	1.76449	9.68999	18.0002	2.20883e-05	0.00891142		CARHSP1	-1.07392	9.58297	14.5869	0.00013384	0.0539971		S100A4	-2.67699	11.5688	155.658	1.00534e-35	4.05599e-33		NFATC3	-1.21834	8.69875	16.0199	6.26804e-05	0.0251893
TNIP2	1.2173	9.22688	170.264	6.47919e-39	2.54335e-36		CD83	1.12673	9.0953	90.6392	1.72413e-21	6.76792e-19		LGALS3	-0.584767	9.95032	29.9655	4.39798e-08	1.72638e-05		PKIG	1.60322	9.76624	17.6583	2.64356e-05	0.010377		EIF6	1.29719	9.67673	14	0.000182807	0.0717591		TSPO	-1.76837	11.366	152.766	4.30984e-35	1.69179e-32		TMPO	1.29107	8.92866	15.9754	6.41699e-05	0.0251893
ENSBTAG00000052744	0.907091	9.69177	166.737	3.81876e-38	1.45957e-35		BCL3	0.615935	9.24145	90.0933	2.27189e-21	8.68342e-19		ENSBTAG00000050846	-0.631434	9.46687	29.586	5.34888e-08	2.0175e-05		SLC6A6	1.74428	9.56518	17.4576	2.9379e-05	0.011229		P2RY10	1.53112	9.47017	13.9199	0.000190766	0.0729129		PRDM1	2.04123	10.3664	152.35	5.31201e-35	2.03031e-32		FKBP11	-1.01767	9.225	15.7289	7.30997e-05	0.0279395
BAZ1A	0.971319	9.53466	166.298	4.76259e-38	1.77364e-35		TANK	0.623128	9.221	89.3614	3.28892e-21	1.22483e-18		ZC3H12A	0.635019	9.19578	29.56	5.42108e-08	2.0175e-05		ENSBTAG00000037937	1.56643	9.77948	17.3092	3.17641e-05	0.0118293		SHISA5	-1.40278	9.13803	13.6687	0.000218057	0.0812068		TNFAIP6	2.996	10.3876	150.895	1.10467e-34	4.11391e-32		NUSAP1	1.38909	8.75519	15.4151	8.62957e-05	0.0315109
PIM1	1.02803	9.41711	165.607	6.74176e-38	2.44793e-35		CD69	0.804916	9.10552	85.9382	1.85649e-20	6.74093e-18		ENSBTAG00000037605	1.65534	9.39798	29.5123	5.55631e-08	2.0175e-05		SKIL	1.65056	9.69766	17.1856	3.39001e-05	0.0123091		GCH1	1.63755	9.23494	13.59	0.000227398	0.0825681		TRAF1	1.96038	10.317	148.793	3.18206e-34	1.15541e-31		LSM2	1.37767	8.82944	15.4045	8.67831e-05	0.0315109
POMP	0.607043	10.0715	164.132	1.41542e-37	5.01405e-35		CCL20	0.775664	9.03395	85.6093	2.19236e-20	7.76632e-18		IRF4	0.75864	9.21864	28.8744	7.72271e-08	2.73572e-05		TYROBP	-1.4802	9.89679	17.0883	3.5682e-05	0.0126401		LITAF	-1.30186	9.12117	13.2863	0.000267355	0.094709		FTH1	-1.69917	14.9888	145.701	1.5094e-33	5.34696e-31		CKS2	1.28576	8.8977	15.1794	9.77623e-05	0.0344527
ODC1	0.932878	9.77293	164.059	1.46822e-37	5.07726e-35		STAT4	0.646731	9.22953	85.3127	2.54724e-20	8.80861e-18		BLA-DQB	1.11744	9.64556	28.3599	1.00733e-07	3.48343e-05		GGT5	1.60962	9.80124	16.978	3.78162e-05	0.0130772		ARID5A	1.47245	9.45242	12.7425	0.000357437	0.121451		MARCKS	1.46687	11.4832	145.651	1.54769e-33	5.35205e-31		SMC4	1.27247	8.91347	15.1437	9.96291e-05	0.0344527
RRAS2	1.21025	9.231	163.922	1.57351e-37	5.31482e-35		FUS	0.405245	9.64609	84.9172	3.11132e-20	1.0509e-17		PSMD11	0.500632	9.47846	28.2573	1.06212e-07	3.5875e-05		GLIPR2	-1.6537	9.62237	16.4436	5.0119e-05	0.0169286		FMNL3	1.57117	9.225	12.7314	0.000359571	0.121451		CALM1	-1.97368	12.4558	137.994	7.30896e-32	2.46873e-29		CD38	1.30844	8.88703	14.9785	0.000108745	0.0367306
JUNB	0.984963	9.62568	162.698	2.9125e-37	9.6139e-35		KMT2E	0.459871	9.59345	83.378	6.77733e-20	2.23713e-17		TRAF1	0.800305	9.22965	27.8383	1.3189e-07	4.35358e-05		TANK	1.66336	9.63479	16.3642	5.22639e-05	0.0172348		BATF	1.87566	10.0053	12.5669	0.000392649	0.12843		VIM	-2.37455	11.073	135.384	2.72171e-31	8.85356e-29		KMT2E	0.978133	9.31833	14.8233	0.000118068	0.0384642
NFKBIZ	1.27929	9.19067	153.923	2.40779e-35	7.77128e-33		NCL	0.291144	10.5456	81.8648	1.45722e-19	4.70325e-17		SAFB2	0.465693	9.59271	27.7824	1.35754e-07	4.38154e-05		GSN	-1.64893	9.59133	16.3235	5.33989e-05	0.0172348		LYSMD4	-1.05347	9.10776	12.5419	0.000397917	0.12843		CD68	-1.72223	10.6338	135.368	2.74312e-31	8.85356e-29		SEH1L	1.29879	8.88789	14.8057	0.000119174	0.0384642
GADD45B	1.29505	9.25613	153.318	3.2647e-35	1.03079e-32		ENSBTAG00000011511	0.414508	9.68535	81.3182	1.92149e-19	6.0669e-17		TNIP2	0.741672	9.24937	27.4829	1.58492e-07	5.00422e-05		CCND2	1.56423	9.73499	16.2224	5.63254e-05	0.0174694		NLRP3	1.63106	9.29024	12.4246	0.000423706	0.133781		PIM1	1.52378	10.902	134.382	4.50694e-31	1.42302e-28		BCL3	1.23532	8.93794	14.6833	0.000127166	0.0401514
EIF5A	0.633464	10.2346	150.042	1.6973e-34	5.24502e-32		SOD2	0.770162	9.3208	80.1544	3.46269e-19	1.07004e-16		SFPQ	0.447427	9.78272	27.1729	1.86049e-07	5.74931e-05		EIF4A1	1.11749	10.6982	16.2154	5.65314e-05	0.0174694		ATP1B1	-1.02149	9.10712	12.3783	0.000434355	0.134225		STX11	1.79983	10.3309	133.429	7.28241e-31	2.25042e-28		TNFRSF10D	0.877591	9.59739	14.5772	0.000134535	0.0415743
EIF6	0.71571	9.65722	149.427	2.31352e-34	7.00033e-32		SERBP1	0.2939	10.1738	78.5732	7.70871e-19	2.33253e-16		ARHGDIB	-0.470187	10.0305	27.1055	1.92647e-07	5.82917e-05		FCGRT	-1.64238	9.56536	16.0935	6.0292e-05	0.0179906		ZC3H12A	1.58492	9.34019	12.2953	0.00045409	0.1374		CD36	-2.09719	10.3592	130.58	3.05973e-30	9.25825e-28		SYTL2	0.991402	9.27329	14.5175	0.00013886	0.0420167
REL	0.936267	9.61529	143.749	4.03224e-33	1.19519e-30		METRNL	0.762789	9.37927	76.4027	2.31335e-18	6.85697e-16		GAPDH	-0.360245	10.1716	26.6469	2.44248e-07	7.13702e-05		S100A4	-3.20355	10.161	16.0739	6.09175e-05	0.0179906		JUN	-0.760141	10.2491	12.2243	0.0004717	0.138593		TMSB10	-1.25927	12.5147	129.771	4.59935e-30	1.36328e-27		HMGB2	1.07638	10.0741	14.3768	0.000149637	0.0443536
EIF2S2	0.986929	9.46096	142.08	9.34296e-33	2.71394e-30		CDKN1A	0.831673	9.24959	75.8081	3.12609e-18	9.08067e-16		SKIL	0.579192	9.35301	26.6354	2.45697e-07	7.13702e-05		NFKB1	1.20534	10.2663	16.0356	6.21639e-05	0.0179906		ZBTB4	-1.22207	9.30721	12.203	0.000477119	0.138593		CSTB.1	-2.22641	12.0095	127.807	1.23684e-29	3.54658e-27		PKIG	1.30349	8.7305	14.3235	0.00015393	0.0447137
HNRNPAB	0.713793	9.68814	136.858	1.29546e-31	3.68927e-29		FYB1	0.33248	10.2867	74.2925	6.73606e-18	1.91833e-15		RSL1D1	0.51454	9.51117	26.575	2.53498e-07	7.21921e-05		TUBB6	-1.47633	9.50954	15.9972	6.34377e-05	0.0179906		CD96	-1.23005	9.12604	11.98	0.000537734	0.15038		S100A10	-1.98683	10.7181	127.794	1.24536e-29	3.54658e-27		ENSBTAG00000047265	-1.1383	8.95708	13.9586	0.000186885	0.0532219
BATF	1.10582	9.7631	133.96	5.57537e-31	1.55724e-28		LGALS3	-0.505158	9.99175	73.7843	8.7138e-18	2.43383e-15		NFKBIB	0.601904	9.26393	26.4337	2.72747e-07	7.61802e-05		HAUS3	1.54646	9.52433	15.9683	6.44113e-05	0.0179906		SPRY2	-0.950896	9.10563	11.9777	0.000538403	0.15038		SAT1	1.31136	12.0047	125.828	3.35242e-29	9.36357e-27		PTTG1	1.27703	8.72875	13.654	0.000219777	0.0607947
NOP58	0.924711	9.4107	133.449	7.21157e-31	1.97624e-28		BHLHE40	0.748686	9.06751	72.1901	1.95438e-17	5.35573e-15		CXCR4	0.356436	10.4163	26.2279	3.03411e-07	8.3146e-05		HPGD	-1.59649	9.5894	15.5883	7.87405e-05	0.0215779		BCL2A1	1.95965	10.2354	11.8803	0.000567299	0.155461		PDIA3	-1.59037	10.623	124.806	5.61108e-29	1.53765e-26		CD74	1.22008	8.90512	13.6364	0.000221848	0.0607947
TRAF1	1.37679	9.10306	133.32	7.69628e-31	2.07001e-28		GPBP1	0.424443	9.4884	71.8138	2.36487e-17	6.36062e-15		F2R	0.394702	9.90374	26.166	3.13285e-07	8.4262e-05		C1H21orf91	1.47126	9.5113	15.1946	9.69782e-05	0.0260835		ARHGAP30	-1.18425	9.32345	11.7645	0.000603697	0.162372		ATOX1	-1.78373	10.2777	122.729	1.59839e-28	4.29907e-26		EMD	0.890145	9.42357	13.5838	0.000228152	0.0613644
ZFAND6	0.863407	9.464	133.204	8.15717e-31	2.15409e-28		NFKBIB	0.589849	9.14862	70.7144	4.12869e-17	1.09028e-14		PYCARD	-0.452347	9.16734	25.765	3.85614e-07	0.00010183		POLA2	1.60227	9.59213	14.9846	0.00010839	0.0284968		IL2RA	0.842179	10.3113	11.6275	0.00064984	0.164132		COTL1	-1.35136	10.9926	122.49	1.80312e-28	4.76155e-26		CSF1	-1.25906	8.7276	13.3842	0.000253747	0.0668554
RPS4Y1	0.832749	9.4621	132.601	1.1051e-30	2.86616e-28		RASGEF1B	0.603721	9.29663	70.1975	5.36537e-17	1.39155e-14		HSP90B1	0.42018	9.8283	25.5357	4.34276e-07	0.000112633		SERBP1	1.10124	10.4981	14.959	0.000109875	0.0284968		SEMA4A	1.48504	9.21418	11.6038	0.000658171	0.164132		ANXA2	-1.93747	10.9977	121.909	2.41705e-28	6.2688e-26		AHI1	1.22437	8.89161	13.3223	0.000262273	0.0668554
VASP	0.906169	9.4363	132.378	1.23687e-30	3.15164e-28		SFPQ	0.385939	9.68996	69.8096	6.53134e-17	1.66423e-14		POLE3	0.560795	9.32502	25.2929	4.92512e-07	0.000125495		CAMLG	1.60896	9.55308	14.8844	0.000114305	0.0291256		LBH	1.49815	9.37064	11.5961	0.000660918	0.164132		CFL1	-1.42421	11.0964	120.91	3.9991e-28	1.019e-25		H2AFV	0.662409	10.3669	13.3215	0.000262377	0.0668554
NPM1	0.815742	9.68921	130.965	2.52052e-30	6.31174e-28		TMSB10	-0.283402	12.0371	69.3061	8.43075e-17	2.11118e-14		JUNB	0.412429	9.83315	25.1823	5.21588e-07	0.000130613		RABGEF1	1.60877	9.57799	14.7261	0.000124312	0.0309373		SMC4	1.48419	9.21415	11.5943	0.000661527	0.164132		ICAM1	1.88317	10.3408	120.056	6.14936e-28	1.53988e-25		IFNG	3.51049	9.11801	13.2695	0.000269759	0.0675515
CCT5	0.754241	9.62091	130.405	3.34089e-30	8.22425e-28		ID3	-0.782224	9.08415	68.4061	1.33067e-16	3.2757e-14		S100A10	-0.521716	9.64667	25.0754	5.51307e-07	0.000135715		CCT2	1.1936	10.1319	14.6962	0.0001263	0.0309373		COX7B	1.23901	9.58843	11.5797	0.000666744	0.164132		SEC61G	-1.41883	11.0477	120.009	6.29593e-28	1.54987e-25		CLIC4	1.11125	8.70018	13.2284	0.000275741	0.067879
YPEL3	-0.800095	9.61999	129.082	6.50671e-30	1.57506e-27		RYBP	0.556623	9.23241	67.6674	1.93537e-16	4.66396e-14		EIF4A1	0.359023	10.2244	24.4934	7.45648e-07	0.000180496		PKIB	-1.23711	10.0523	14.6739	0.000127805	0.0309373		KMT2E	0.887146	10.1513	11.5118	0.00069155	0.167401		EMP3	-1.64301	10.4512	117.203	2.59111e-27	6.27221e-25		BCL2L11	1.16413	8.95046	13.1502	0.000287493	0.0695924
GSPT1	0.813347	9.53113	128.301	9.64635e-30	2.29678e-27		EIF4A1	0.320202	10.1251	67.6436	1.95884e-16	4.66396e-14		ALYREF	0.429414	9.62551	24.3987	7.83215e-07	0.000186482		SAFB2	1.28698	9.96115	14.564	0.00013548	0.0322577		SRRT	-1.22609	9.27455	11.4368	0.000720053	0.171443		JUNB	1.2242	11.7914	117.117	2.70647e-27	6.44406e-25		POLE3	1.28049	8.80603	12.9804	0.000314772	0.0749466
FBL	0.746458	9.67438	127.144	1.72779e-29	4.04748e-27		ALYREF	0.365111	9.59204	67.1637	2.49871e-16	5.85344e-14		PLEK	0.588399	9.1818	24.26	8.41675e-07	0.000194637		WFDC18	-1.58945	9.52299	14.2558	0.000159569	0.0373802		BABAM2	-1.292	9.13465	11.3576	0.000751408	0.176023		ATF3	1.73521	10.8393	115.403	6.4214e-27	1.50427e-24		CD52	-0.621882	11.6062	12.8919	0.00033001	0.0773074
TMSB10	-0.636551	11.8451	126.922	1.93268e-29	4.45559e-27		SKIL	0.542872	9.2033	66.2769	3.9183e-16	9.03324e-14		NFKBIZ	0.656314	9.30353	24.2541	8.44269e-07	0.000194637		CCT5	1.23382	9.98925	14.0882	0.000174432	0.0402135		FURIN	1.46331	9.21255	11.2828	0.000782297	0.18035		KDELR2	-1.47988	10.3513	115.027	7.76416e-27	1.78995e-24		UHRF1	1.23057	8.72526	12.7538	0.000355287	0.0806385
MX1	1.11177	9.56454	126.432	2.47276e-29	5.61161e-27		P2RY10	0.509253	9.30427	65.2255	6.67993e-16	1.51593e-13		RPS4Y1	0.575578	9.41421	24.0767	9.25723e-07	0.000210081		IGFBP4	-1.46326	9.52117	14.0045	0.000182376	0.0413878		NPEPPS	-1.30365	9.17634	11.1247	0.000851835	0.189212		MYL12A	-1.29392	11.0872	114.449	1.03907e-26	2.35805e-24		UBE2S	1.00133	9.11664	12.7536	0.000355334	0.0806385
CR2	1.31556	9.13579	121.611	2.80815e-28	6.2747e-26		NSD3	0.296171	10.5103	64.1059	1.1791e-15	2.63466e-13		GRB2	0.560403	9.4934	23.849	1.04193e-06	0.000232816		GRB2	1.11645	10.2859	13.958	0.000186936	0.0417701		DDX21	1.17275	9.61533	11.1234	0.000852449	0.189212		MANF	-1.72505	10.4647	112.982	2.17731e-26	4.86512e-24		HSP90AA1	0.621918	10.5272	12.6358	0.000378435	0.0839979
HSP90AB1	0.563185	11.5531	120.949	3.92157e-28	8.62984e-26		DDX3X	0.411159	9.55872	63.5687	1.54869e-15	3.40807e-13		ENSBTAG00000045588	0.548319	9.17566	23.7546	1.09433e-06	0.000240818		ZHX2	1.5505	9.54576	13.8915	0.000193669	0.0426189		BCL2L11	1.54095	9.27668	11.1074	0.000859817	0.189212		RHOH	1.77577	10.1876	111.616	4.33601e-26	9.54184e-24		BCOR	1.26993	8.78359	12.6197	0.000381703	0.0839979
PTGES3	0.572207	9.95271	118.965	1.06582e-27	2.31044e-25		FAS	0.566031	9.1848	62.5933	2.54121e-15	5.50873e-13		RAN	0.407758	9.71046	23.5448	1.22041e-06	0.000264556		HSPA8	1.00645	11.0019	13.8202	0.000201159	0.0436066		CREB3L1	-1.00975	9.47901	11.0155	0.000903523	0.195862		FABP5	-2.35049	10.5541	110.956	6.05094e-26	1.3117e-23		NFKBIZ	1.21399	8.86268	12.4855	0.000410121	0.0889045
ATF4	0.584871	10.2081	118.173	1.58905e-27	3.39402e-25		LIMD2	0.287806	10.331	62.2466	3.03039e-15	6.47255e-13		SEPTIN1	-0.501471	9.40917	23.4971	1.25099e-06	0.000267197		IL1RL1	-1.56866	9.52069	13.7635	0.00020732	0.0438009		TRAF3IP3	-1.16753	9.305	10.9411	0.000940539	0.200888		SESN2	1.86624	10.2228	110.84	6.413e-26	1.36974e-23		PIK3CA	1.06657	8.69786	12.368	0.000436758	0.0913473
NOLC1	0.992952	9.24967	118.064	1.67871e-27	3.53356e-25		SAFB2	0.409537	9.48669	60.9272	5.92246e-15	1.23506e-12		TRAF4	0.674324	9.26375	23.4346	1.29232e-06	0.000272025		IFIT1	1.40114	9.51112	13.7501	0.000208814	0.0438009		CD7	-1.26447	9.21672	10.8697	0.000977492	0.205199		SH3BGRL3	-1.57071	11.0806	110.459	7.7745e-26	1.63648e-23		IQSEC1	1.23211	8.83445	12.3366	0.000444162	0.0913473
LCP1	0.581916	10.2824	117.559	2.16524e-27	4.49257e-25		CXCR4	0.302875	10.4241	60.9172	5.9525e-15	1.23506e-12		FTH1	-0.228098	11.2356	23.3544	1.34734e-06	0.000279554		ENSBTAG00000051588	1.39819	9.51016	13.7296	0.000211103	0.0438009		PSMD11	1.40927	9.39333	10.8481	0.00098898	0.205199		CCNL1	1.37794	10.4067	110.286	8.48391e-26	1.76029e-23		HEATR1	1.06265	8.6975	12.3333	0.000444945	0.0913473
SYNGR2	0.590451	10.2127	115.721	5.46972e-27	1.1189e-24		ENSBTAG00000037937	0.467434	9.75607	60.7725	6.40675e-15	1.31059e-12		HNRNPAB	0.405275	9.64745	22.0166	2.70298e-06	0.00055293		UBE2A	1.27639	9.90551	13.6155	0.000224327	0.0458891		UBE2V2	-1.20574	9.26932	10.7856	0.00102293	0.209255		AP2S1	-1.7886	10.2591	110.053	9.53893e-26	1.95131e-23		S100A12	-1.20596	8.72552	12.3026	0.000452331	0.0913473
JUND	0.686715	10.2624	112.459	2.8352e-26	5.71923e-24		ARPC2	-0.229319	10.8186	60.3506	7.93822e-15	1.60132e-12		SWAP70	0.722149	9.45169	21.9054	2.86424e-06	0.00057778		JUND	0.987873	11.15	13.531	0.00023465	0.0473342		SFR1	-1.23747	9.14633	10.2331	0.00137946	0.278267		SERPINE1	2.01523	10.6141	109.568	1.21855e-25	2.44878e-23		NASP	1.16392	8.89496	12.3005	0.000452837	0.0913473
MRPL17	0.841765	9.27221	110.716	6.82867e-26	1.35863e-23		BTG1	0.243891	10.6026	59.2803	1.36738e-14	2.72053e-12		EIF3A	0.388103	9.68179	21.8064	3.01596e-06	0.000600053		HOPX	-1.43472	9.69878	13.3674	0.000256042	0.0509418		SNRPG	1.14214	9.58436	10.1274	0.00146081	0.290642		ARRDC4	2.0575	10.4449	109.548	1.2308e-25	2.44878e-23		GMNN	1.24877	8.76153	12.2245	0.000471649	0.0938388
PABPC1	0.459886	10.5953	109.489	1.26807e-25	2.48885e-23		TNFRSF10D	0.428541	9.53346	59.2063	1.41976e-14	2.78657e-12		TYROBP	-0.552823	9.18505	21.7562	3.09596e-06	0.000601592		CEBPZ	1.29536	9.86409	13.304	0.000264838	0.0519752		ENSBTAG00000051588	1.35665	9.19867	10.0661	0.0015102	0.296408		EIF4A1	-1.33195	11.0737	108.904	1.70332e-25	3.34312e-23		SMC6	1.01575	9.05816	12.1648	0.000486997	0.0955831
NOP56	0.763165	9.54855	108.991	1.63056e-25	3.15764e-23		PRMT1	0.357234	9.62026	56.5304	5.53355e-14	1.07159e-11		TNIP1	0.535537	9.3766	21.7496	3.10654e-06	0.000601592		TMSB10	-0.907847	12.2508	13.2641	0.000270544	0.0519752		SEPTIN6	-0.926775	9.54176	10.0269	0.00154273	0.298754		ARHGDIA	-1.46626	10.3483	108.83	1.76795e-25	3.4237e-23		MS4A1	1.17391	8.72122	11.773	0.000600973	0.11638
G3BP1	0.840986	9.36074	108.59	1.99629e-25	3.81502e-23		EIF6	0.365442	9.50887	56.1137	6.84001e-14	1.30716e-11		RHOQ	-0.648008	9.22708	21.5549	3.43852e-06	0.000657118		GNG4	-1.2818	9.4937	13.2486	0.000272782	0.0519752		RRS1	1.34071	9.19571	9.94848	0.00160982	0.304043		ATP6V0B	-1.40362	10.528	108.512	2.07567e-25	3.96672e-23		SQSTM1	0.8069	9.4783	11.7316	0.000614494	0.117433
SNRPB	0.540069	9.8282	106.197	6.67519e-25	1.2591e-22		SEPTIN9	-0.473238	9.29875	55.7334	8.29979e-14	1.56553e-11		POMP	0.348172	9.87675	21.4806	3.57419e-06	0.000674175		CD63	-1.48298	9.60164	13.2162	0.000277538	0.0519752		GNL3	1.34056	9.19576	9.9461	0.0016119	0.304043		SPCS3	-1.48211	10.4256	107.23	3.96457e-25	7.47811e-23		MT1E	-1.10952	8.87156	11.6738	0.000633849	0.119559
TIMM13	0.725134	9.41183	105.531	9.34176e-25	1.73948e-22		S100A9	-0.587228	9.03004	53.6593	2.38447e-13	4.44001e-11		HSP90AB1	0.296332	11.0589	21.4439	3.64331e-06	0.000678403		RHEX	-1.47055	9.67337	13.2055	0.000279129	0.0519752		POLDIP2	-1.24125	9.16035	9.88967	0.00166209	0.304997		C5AR1	-1.50102	10.3787	107.036	4.37186e-25	8.14062e-23		RASAL3	-1.0165	8.99257	11.6354	0.000647068	0.120487
HNRNPU	0.55005	9.85614	104.961	1.24581e-24	2.2904e-22		PRRC2C	0.282896	9.89895	53.5064	2.57756e-13	4.7388e-11		TMSB10	-0.295202	12.0512	21.1206	4.31277e-06	0.000792895		MARCKSL1	-1.34764	9.75858	13.1733	0.000283969	0.0522071		ARHGDIB	-0.773742	9.84083	9.88616	0.00166527	0.304997		ZFP36	1.46633	10.5705	105.549	9.25585e-25	1.70167e-22		RAD21	1.09004	8.92876	11.5136	0.000690872	0.127016
ENSBTAG00000050846	-0.947901	9.43951	104.459	1.60506e-24	2.91399e-22		S100A8	-0.571908	9.02696	53.1963	3.01824e-13	5.47962e-11		CD74	1.1245	9.50978	21.049	4.47685e-06	0.000812772		RPL7A	0.895536	12.2752	13.0164	0.000308783	0.0560595		SUPT20H	-1.2557	9.17599	9.81162	0.00173413	0.304997		RBMS1	-1.50752	10.2456	105.357	1.01998e-24	1.85177e-22		TRPV2	-1.18925	8.76404	11.3818	0.00074167	0.133371
BZW1	0.569818	9.72681	104.423	1.63447e-24	2.93075e-22		CASP6	0.466961	9.23439	53.0401	3.26802e-13	5.85984e-11		SEPTIN9	-0.467551	9.41239	20.8874	4.87078e-06	0.000873372		NPM1	1.13735	10.0494	12.6342	0.000378762	0.0676088		TNFRSF25	1.09295	9.60791	9.66566	0.00187745	0.304997		STOM	-1.75685	10.0865	105.116	1.15206e-24	2.06574e-22		ZFP36L1	0.833758	9.35889	11.3765	0.000743805	0.133371
CCT6A	0.666397	9.58179	104.247	1.78586e-24	3.16316e-22		S100A10	-0.446497	9.87218	52.1191	5.22331e-13	9.25162e-11		EMC9	-0.470193	9.42533	20.8468	4.9753e-06	0.000881234		THOC2	1.3586	9.7432	12.6197	0.000381707	0.0676088		SMC6	1.22302	9.47782	9.65735	0.00188595	0.304997		CSRNP1	1.52578	10.2314	104.617	1.48192e-24	2.6248e-22		KIF22	1.19514	8.77057	11.3398	0.000758629	0.13437
SEMA4A	1.06841	9.05599	104.028	1.99439e-24	3.48993e-22		MX1	0.806443	9.13753	51.8028	6.1363e-13	1.07378e-10		GCSH	-0.514935	9.2101	20.575	5.73393e-06	0.00100337		EIF5A	1.03213	10.3667	12.5622	0.000393637	0.0688818		CSF1	-2.79058	9.18834	9.65222	0.00189123	0.304997		CTSS	-1.56133	10.6769	100.341	1.28322e-23	2.24548e-21		FAM8A1	1.00786	8.69433	11.3103	0.000770781	0.134877
PRDX1	0.597801	10.1011	103.665	2.39543e-24	4.14181e-22		JCHAIN	-0.753454	9.06809	50.7572	1.04527e-12	1.80732e-10		ODC1	0.466015	9.58965	20.3029	6.60997e-06	0.00114289		ENSBTAG00000003408	1.48762	9.56747	12.4982	0.000407353	0.0689905		BOLA-DRA	1.61418	9.29267	9.64515	0.00189852	0.304997		PFN1	-1.24489	12.2786	99.4131	2.04959e-23	3.54384e-21		SMAP2	1.13791	8.87068	11.2775	0.000784536	0.135392
SYNCRIP	0.820412	9.34087	103.361	2.79333e-24	4.77298e-22		CSF3	0.35971	9.00728	49.9719	1.5596e-12	2.66491e-10		GNL3	0.54899	9.30126	20.1766	7.06101e-06	0.00120652		CHAMP1	1.30716	9.50246	12.4839	0.000410476	0.0689905		PRDX2	0.842735	10.036	9.63104	0.00191316	0.304997		THBS1	-2.43355	12.2171	98.5067	3.23934e-23	5.53508e-21		ADAM8	-1.16827	8.77342	11.259	0.000792367	0.135392
MARCKSL1	1.33307	9.11619	103.17	3.07631e-24	5.19538e-22		RSL1D1	0.425378	9.31574	49.8475	1.66173e-12	2.8064e-10		PTPN1	0.449793	9.56895	20.0969	7.3615e-06	0.00124324		PDXK	-1.22475	9.48984	12.4763	0.000412152	0.0689905		ID2	1.56952	9.43969	9.604	0.00194154	0.304997		PLEC	-1.65512	10.1583	98.464	3.30982e-23	5.58975e-21		SSBP4	-1.12913	8.83331	11.2259	0.000806642	0.136229
EIF4G2	0.510383	9.88983	101.778	6.21056e-24	1.03681e-21		ARHGDIB	-0.390675	9.82823	49.6146	1.87113e-12	3.12371e-10		ZFR	0.525893	9.25927	19.9808	7.82237e-06	0.00130589		FSCN1	-1.38575	9.66205	12.4713	0.000413259	0.0689905		TOMM20	1.01629	9.70026	9.59531	0.00195075	0.304997		CFD	-1.96244	10.9977	97.4219	5.60228e-23	9.3526e-21		PTMA.1	0.537342	11.2854	11.1827	0.000825649	0.137836
DKC1	0.736807	9.46884	100.712	1.06388e-23	1.75589e-21		ZNF609	0.437232	9.34691	48.8314	2.78944e-12	4.60384e-10		GRAMD1A	0.568231	9.24314	19.9011	8.15513e-06	0.00134597		FUS	1.08495	10.175	12.3528	0.000440336	0.0726755		CRISPLD2	-0.859436	9.10328	9.55548	0.00199353	0.304997		GAPDH	-1.27197	11.0362	97.0981	6.59766e-23	1.08891e-20		HBB	1.20008	8.74501	11.1308	0.000849054	0.140133
SMAP2	0.669177	9.65524	100.359	1.27114e-23	2.07438e-21		RESF1	0.37856	9.77962	48.7218	2.94971e-12	4.81366e-10		DEF6	-0.513604	9.26702	19.8315	8.45784e-06	0.00138024		SNX10	-1.22915	9.49244	12.3024	0.000452374	0.0738234		CSF2RB	-0.856283	9.10322	9.54341	0.00200668	0.304997		MYL6	-1.30462	11.5079	96.7178	7.99457e-23	1.30464e-20		PHGDH	1.10589	8.87073	10.9103	0.000956298	0.156059
ACTR3	0.53471	9.88978	98.3357	3.53147e-23	5.69901e-21		NUDC	0.335172	9.51522	47.8623	4.5723e-12	7.37868e-10		APEX1	0.510266	9.42111	19.7062	9.03086e-06	0.00145738		CREBZF	1.22378	9.90088	12.2123	0.000474757	0.0756679		VNN2	-0.856283	9.10322	9.54341	0.00200668	0.304997		SLC11A1	-1.58522	10.4545	95.7377	1.31161e-22	2.11665e-20		CD7	-1.10038	8.70514	10.8652	0.000979902	0.158134
BASP1	0.861772	9.76731	98.1973	3.78706e-23	6.04431e-21		U2AF1	0.302665	9.57196	47.1135	6.69919e-12	1.06922e-09		IFIT2	0.584582	9.19138	19.616	9.46751e-06	0.00151106		ORMDL3	1.31316	9.782	12.196	0.000478931	0.0756679		SOCS2	-0.853134	9.10316	9.53137	0.00201989	0.304997		CAPN2	-1.62757	10.1055	94.7126	2.20129e-22	3.51336e-20		ARHGDIB	-0.576399	10.4469	10.8372	0.000994828	0.158779
BTG1	0.473882	10.8389	96.459	9.11094e-23	1.43834e-20		ACTB	-0.251253	11.8038	46.6832	8.34423e-12	1.3173e-09		RASAL2	-0.547547	9.23619	19.4668	1.02361e-05	0.00161597		EIF3A	1.21678	9.89704	12.1945	0.000479306	0.0756679		SQOR	-1.18418	9.13822	9.53136	0.00201991	0.304997		C11H9orf16	-1.54626	10.2489	94.6521	2.26969e-22	3.55398e-20		HCFC2	1.16211	8.73878	10.7149	0.00106277	0.166186
SERBP1	0.497875	10.3329	96.4346	9.22414e-23	1.44055e-20		CDC42SE2	0.358458	9.46556	45.9508	1.21262e-11	1.89377e-09		SELENOS	0.445255	9.51577	19.2952	1.11987e-05	0.00174892		MT2A	1.44035	9.53958	12.1213	0.000498494	0.0778508		ZNF329	-0.850774	9.10312	9.52111	0.00203121	0.304997		CDKN1A	1.63214	10.6352	94.6469	2.27568e-22	3.55398e-20		GGTA1	-1.09433	8.84018	10.7125	0.00106412	0.166186
HSPA8	0.444266	10.7736	95.8369	1.2475e-22	1.92753e-20		ARID5A	0.49455	9.14412	45.8747	1.26062e-11	1.9478e-09		YEATS4	0.510647	9.26332	19.2472	1.14838e-05	0.00176202		NME2	1.02367	10.3341	12.066	0.000513511	0.0793429		CYB561A3	-0.850235	9.10311	9.5201	0.00203234	0.304997		CTSZ	-1.82323	11.1918	93.8094	3.47416e-22	5.36794e-20		METRNL	1.04477	9.4449	10.6587	0.00109552	0.16927
GTPBP4	0.756799	9.38759	94.9071	1.99533e-22	3.05054e-20		PVRIG	-0.429671	9.36198	45.1654	1.81072e-11	2.7683e-09		TNFRSF10D	0.400238	9.79999	19.2403	1.15252e-05	0.00176202		HNRNPAB	1.07359	10.1478	11.8558	0.000574812	0.0870821		SH3BGRL3	-0.641887	10.3416	9.50321	0.00205113	0.304997		ARPC4	-1.20843	10.5542	93.0885	5.00069e-22	7.64527e-20		NR4A1	-1.07434	8.70224	10.6208	0.00111825	0.170672
SKIL	0.886425	9.25065	93.6026	3.85682e-22	5.83505e-20		UBB	0.147493	11.5939	44.2199	2.93479e-11	4.44009e-09		WDR43	0.478331	9.37291	18.9888	1.31488e-05	0.0019893		SLC25A19	1.43484	9.55672	11.8533	0.000575591	0.0870821		NFKB2	0.910184	9.87823	9.48397	0.00207275	0.304997		NRIP1	1.62742	10.1196	92.7592	5.90608e-22	8.89877e-20		ENSBTAG00000052570	-1.06937	8.70331	10.6037	0.00112862	0.170672
MAT2A	0.874345	9.24994	93.4883	4.08606e-22	6.11813e-20		IRF4	0.540605	9.03649	43.7932	3.64963e-11	5.46467e-09		NUDC	0.365413	9.67447	18.908	1.37176e-05	0.00205396		KNOP1	1.41048	9.53266	11.8154	0.00058744	0.0879585		DET1	-0.838296	9.10288	9.47266	0.00208556	0.304997		PVR	1.59445	10.3803	92.7468	5.94313e-22	8.89877e-20		TP53I3	-1.11637	8.80642	10.5854	0.00113985	0.170672
SWAP70	0.535824	10.1715	92.6003	6.3997e-22	9.48461e-20		MPP7	0.48786	9.24501	43.2454	4.82877e-11	7.15643e-09		FTSJ3	0.486221	9.19929	18.8143	1.44079e-05	0.00213531		GRPEL1	1.41299	9.62893	11.7868	0.00059653	0.0884082		NCAPH	-0.834871	9.10281	9.46047	0.00209947	0.304997		RABGEF1	1.6622	10.2204	92.7026	6.07751e-22	9.00712e-20		ATP1B3	0.939045	9.07925	10.5223	0.0011794	0.173959
COX7A2	0.47625	9.92807	91.5598	1.08269e-21	1.58838e-19		SELENOS	0.381577	9.37174	42.9325	5.66617e-11	8.31267e-09		CDC42SE2	0.404772	9.5225	18.6687	1.55512e-05	0.00228017		SLAMF1	1.44175	9.54177	11.7677	0.000602682	0.0884177		BEND7	-0.828162	9.10268	9.4338	0.00213022	0.304997		ZC3H12A	1.40056	10.1593	91.6102	1.0555e-21	1.54849e-19		TPX2	1.11915	8.80927	10.5124	0.00118576	0.173959
TXNL1	0.678178	9.40372	91.4139	1.16555e-21	1.69285e-19		INTS6	0.447488	9.04142	42.6296	6.61507e-11	9.60772e-09		S100A9	-0.433859	9.17957	18.6507	1.56993e-05	0.00228017		UBE2E1	1.36104	9.66363	11.7241	0.000616949	0.0889368		TEP1	-0.82784	9.10268	9.4322	0.00213209	0.304997		CD14	-1.74145	11.297	91.3648	1.19484e-21	1.73538e-19		CCDC77	-0.882381	8.67953	10.3599	0.00128782	0.187044
RAN	0.542583	9.85148	91.3065	1.23057e-21	1.76958e-19		CSTB	-0.397039	9.01202	41.9357	9.43263e-11	1.35643e-08		BIRC3	0.476782	9.44317	18.5014	1.69783e-05	0.00244151		NOP56	1.21747	9.84559	11.7196	0.000618467	0.0889368		FOXP1	1.41596	9.25714	9.42509	0.00214037	0.304997		VMP1	2.11167	12.4947	91.2454	1.26915e-21	1.82506e-19		H1-4	0.884253	9.18988	10.312	0.00132166	0.190058
TIMM8A	0.835182	9.19004	90.7	1.67191e-21	2.38067e-19		CCSER2	0.46723	9.12109	41.916	9.52776e-11	1.35668e-08		PTGES3	0.304192	9.94541	18.4496	1.74455e-05	0.00246616		DUSP6	-1.39371	9.64216	11.5573	0.000674838	0.0960916		GRIPAP1	-1.21849	9.18677	9.42373	0.00214195	0.304997		CTSB	-1.83721	10.6669	91.1542	1.32898e-21	1.89237e-19		SEPTIN9	-0.858461	9.14251	10.2784	0.00134598	0.191657
KLF13	-0.690133	9.49979	89.9586	2.43201e-21	3.42937e-19		SAMSN1	0.405795	9.66896	41.6411	1.09664e-10	1.54637e-08		PKIG	0.775761	9.20862	18.4448	1.74893e-05	0.00246616		RUBCNL	1.24541	9.49974	11.5246	0.000686802	0.0968457		NUBP2	-1.20262	9.19657	9.35049	0.00222926	0.314202		CSTB	-2.11001	11.0173	89.8909	2.51659e-21	3.54864e-19		SPC24	1.94166	8.79314	10.2478	0.0013685	0.192972
UBE2E1	0.886829	9.19241	89.5269	3.0249e-21	4.22439e-19		IFIT2	0.747073	9.04537	41.4776	1.19227e-10	1.66505e-08		SYNCRIP	0.460133	9.38974	18.1649	2.02574e-05	0.00282902		STAT1	1.13444	9.96792	11.5002	0.000695879	0.0971822		DDX1	-1.20581	9.18651	9.33363	0.00224986	0.314202		ADGRE5	-1.20146	10.5658	89.3147	3.3675e-21	4.70285e-19		NCAPG	1.24418	8.71749	10.2282	0.00138307	0.193151
UBALD2	0.910079	9.3961	88.4427	5.23277e-21	7.23816e-19		C7H19orf67	-0.459233	9.05739	40.6511	1.81989e-10	2.51734e-08		TNFAIP3	0.635988	9.46769	18.1276	2.06582e-05	0.00285753		ADCY6	-1.17814	9.48794	11.4599	0.000711141	0.0983678		JUNB	0.704981	10.4688	9.31225	0.00227627	0.314862		GTF2B	1.7047	10.2197	88.2707	5.70816e-21	7.89575e-19		ANKRD40	0.92094	8.68833	10.153	0.00144066	0.199044
BIRC3	0.77726	9.37512	87.674	7.71811e-21	1.05753e-18		RAB8B	0.387913	9.28249	40.3579	2.11452e-10	2.8973e-08		LYN	0.673562	9.31	18.0477	2.15438e-05	0.00295191		RPL13	0.874935	11.4949	11.3864	0.00073985	0.101373		PHYH	1.38327	9.25002	9.02923	0.00265696	0.364054		NRN1	-1.83873	10.0938	88.1927	5.93796e-21	8.13613e-19		TMIGD2	-0.831306	9.18967	10.1197	0.00146691	0.199044
NFKBIB	0.839699	9.15097	87.505	8.40684e-21	1.14113e-18		TYROBP	-0.373303	9.00909	39.643	3.04893e-10	4.13856e-08		PLAC8B	-0.292054	10.667	18.0293	2.17526e-05	0.00295267		TTC19	1.22666	9.49668	11.3631	0.000749192	0.101468		ANXA5	-0.991703	9.38004	8.9894	0.00271551	0.36827		PNRC1	1.19007	10.5455	87.6376	7.86153e-21	1.05877e-18		NABP1	1.14051	8.78983	10.1187	0.00146773	0.199044
CHD4	0.669772	9.52092	87.3382	9.14629e-21	1.23001e-18		SERPINB2	-0.451506	9.0381	39.5455	3.20512e-10	4.31029e-08		GIMAP7.3	-0.262303	10.3787	17.8003	2.45339e-05	0.00329936		RPL4	1.01097	10.2403	11.3499	0.000754513	0.101468		HS6ST1	-1.20115	9.16428	8.97403	0.00273844	0.36827		PSAP	-1.44701	10.326	87.6347	7.87295e-21	1.05877e-18		CXCL5	-0.794203	9.2899	10.1032	0.00148008	0.199044
RANBP1	0.722091	9.40476	86.8344	1.17997e-20	1.57228e-18		PELI1	0.464605	9.17307	39.5223	3.24334e-10	4.32168e-08		SNRPB	0.313028	9.77872	17.7623	2.50294e-05	0.00333511		PDK4	-1.18716	9.49374	11.31	0.000770924	0.102724		ITGAL	-1.15117	9.22721	8.95122	0.00277284	0.369475		HMOX1	-1.68731	10.0887	87.2823	9.4085e-21	1.25366e-18		SLAMF7	-1.07756	8.81706	10.0275	0.00154217	0.20549
CD69	0.99605	9.054	86.6623	1.28729e-20	1.69969e-18		SUMO2	0.209003	10.0781	39.0803	4.06736e-10	5.35338e-08		CCT2	0.365685	9.70511	17.5988	2.72761e-05	0.00359559		RASL11A	1.40474	9.55352	11.2645	0.000790024	0.103459		UCHL1	-1.16128	9.1514	8.896	0.00285796	0.375025		LYZ	-1.82496	10.2316	86.7913	1.20597e-20	1.59231e-18		DUT	1.32041	9.21543	10.0091	0.00155768	0.20567
EIF3A	0.62413	9.56247	86.4583	1.42715e-20	1.86737e-18		TSC22D3	-0.300423	9.68392	39.0688	4.09133e-10	5.35338e-08		CASP6	0.445449	9.37894	17.5847	2.74794e-05	0.00359559		RPL12	0.849529	11.8129	11.2571	0.000793202	0.103459		KAT6B	-1.05935	9.30733	8.88447	0.00287606	0.375025		COX7A2	-1.18781	10.5726	86.6586	1.2897e-20	1.68753e-18		PDE4B	0.903973	9.08839	9.95985	0.00159991	0.206239
IRAK3	0.927948	9.06064	85.2197	2.66993e-20	3.46233e-18		ENSBTAG00000050846	-0.506175	9.16025	38.9036	4.45253e-10	5.77398e-08		CDKN1A	0.690986	9.38315	17.5584	2.78618e-05	0.00361308		ARAP2	1.28521	9.76477	11.2463	0.000797808	0.103459		TRIP10	1.24305	9.18521	8.85639	0.00292064	0.375025		JAK2	1.57232	10.4337	86.5625	1.35392e-20	1.75574e-18		ATF3	-1.09704	8.77965	9.95982	0.00159994	0.206239
IRF4	0.97636	9.22065	84.8941	3.1478e-20	4.0459e-18		ENSBTAG00000047121	-1.65926	9.2122	38.1059	6.70075e-10	8.61253e-08		CRIP1	-0.456254	9.81325	17.4245	2.98953e-05	0.00384247		SWAP70	1.02235	10.2184	11.2068	0.000814997	0.103946		ENSBTAG00000050846	-1.18568	9.16483	8.84805	0.00293403	0.375025		CALR	-1.29687	10.8496	84.9367	3.0807e-20	3.95966e-18		COQ7	0.893215	8.68587	9.95448	0.00160459	0.206239
ENSBTAG00000051845	-0.945462	9.40837	84.6181	3.61931e-20	4.61113e-18		NFKBIZ	0.482644	9.13551	37.9571	7.23168e-10	9.21342e-08		CCL3	0.537427	9.33458	17.347	3.11382e-05	0.00396712		HPRT1	1.35263	9.65532	11.1979	0.000818894	0.103946		ZNFX1	1.24115	9.185	8.8421	0.0029436	0.375025		PSTPIP1	-1.54069	10.2595	84.7875	3.32226e-20	4.23268e-18		SRSF3	0.948548	9.00652	9.90402	0.00164918	0.209377
TCP1	0.679903	9.38043	84.0879	4.73254e-20	5.97699e-18		CSTB.1	-0.367765	9.32564	37.7166	8.18045e-10	1.03315e-07		SAA2	-0.360476	9.1659	17.3134	3.16937e-05	0.00400278		TOR4A	-1.34007	9.5196	11.1886	0.000823036	0.103946		ITPKC	1.23756	9.18426	8.82237	0.00297559	0.375804		SERPINB2	-2.33744	11.6448	84.081	4.74902e-20	5.99781e-18		NCR3	-0.818739	9.20626	9.8944	0.00165783	0.209377
PKIG	1.32286	9.49796	83.8794	5.25905e-20	6.58469e-18		PRDX5	-0.341102	9.31782	37.3855	9.69419e-10	1.21378e-07		ENSBTAG00000019018	0.618671	9.19262	17.271	3.24098e-05	0.00405793		RPS6	0.833199	12.0848	11.1208	0.000853643	0.106882		GSTK1	-1.15569	9.21434	8.79232	0.00302501	0.376121		LMNB1	1.64047	10.1407	83.6874	5.79538e-20	7.25621e-18		CCR5	-0.988807	8.9093	9.74577	0.00179736	0.225041
CCT7	0.604611	9.50097	82.7677	9.22873e-20	1.14562e-17		ODC1	0.331524	9.45339	37.0321	1.162e-09	1.44247e-07		TLN1	-0.304945	9.83647	17.2383	3.29729e-05	0.00409315		PRR5L	-1.13534	9.48685	11.0222	0.000900262	0.111756		COG1	-1.13214	9.13008	8.78938	0.00302989	0.376121		AMDHD2	-1.08673	10.8485	82.9042	8.6129e-20	1.06918e-17		JUNB	0.701084	9.61949	9.72595	0.00181684	0.225536
DDX3X	0.649086	9.47232	82.5567	1.02683e-19	1.26388e-17		IL2RA	0.620448	9.35795	36.875	1.25953e-09	1.55029e-07		ENSBTAG00000030426	-0.614677	9.24816	17.1635	3.42964e-05	0.00422136		DICER1	-1.12616	9.48481	10.9739	0.00092404	0.113735		SLC2A13	-1.12555	9.12975	8.73267	0.00312559	0.384712		COPS9	-1.23959	10.261	82.8375	8.90839e-20	1.09649e-17		SHCBP1	0.873449	8.68474	9.66494	0.00187818	0.229795
SLC1A5	1.06816	9.09739	82.5319	1.03981e-19	1.26909e-17		ARID4B	0.287833	9.62824	36.1679	1.81024e-09	2.2094e-07		PHB	0.42046	9.42831	17.1394	3.47338e-05	0.00423928		RPS17	0.983001	10.2829	10.8641	0.00098044	0.118051		TP53I3	-1.16483	9.16494	8.68241	0.00321295	0.388892		CHMP4B	-1.31065	10.1859	82.754	9.29265e-20	1.13417e-17		IL2RA	0.883742	9.13861	9.66044	0.00188279	0.229795
HMGCS1	1.12827	9.18498	82.1323	1.27275e-19	1.54046e-17		ASH1L	0.35461	9.37116	36.061	1.91239e-09	2.31463e-07		NOP56	0.387419	9.58982	17.1048	3.53724e-05	0.00428124		C10orf99	-1.3632	9.50448	10.86	0.000982628	0.118051		FAM78A	-1.02409	9.33886	8.68233	0.0032131	0.388892		SDF2L1	-1.52538	10.2065	82.5408	1.03514e-19	1.25286e-17		MRPS36	1.09912	8.79948	9.62488	0.00191959	0.231395
HSPA5	0.739054	9.55428	81.9512	1.39489e-19	1.67432e-17		ENSBTAG00000001219	-0.682328	9.11217	35.7981	2.18856e-09	2.627e-07		UBE2S	0.433257	9.40658	17.0353	3.66907e-05	0.0044041		SSB	1.11102	9.93347	10.8584	0.00098349	0.118051		CD37	-0.935087	9.44723	8.64811	0.00327401	0.390786		WDR1	-1.34471	10.2819	82.275	1.1841e-19	1.42131e-17		CEP55	1.03667	8.70947	9.61708	0.00192776	0.231395
CD53	0.608201	9.78093	81.7204	1.5677e-19	1.86633e-17		GNAI2	-0.266315	9.63498	35.6954	2.30704e-09	2.74651e-07		SCP2	-0.376579	9.463	17.0094	3.71951e-05	0.00442805		MYO1E	1.37413	9.59473	10.8226	0.00100269	0.118635		TMEM156	-0.963495	9.40489	8.64336	0.00328256	0.390786		TXN	-1.42068	10.4727	81.2781	1.96086e-19	2.33439e-17		CD72	-0.968114	8.9332	9.58784	0.0019587	0.23178
ENSBTAG00000037605	0.541811	10.5247	80.0136	3.71847e-19	4.39081e-17		IRF1	0.326047	9.69948	35.5442	2.49328e-09	2.94409e-07		CD52	-0.295502	11.7781	16.9723	3.79294e-05	0.00447875		GTPBP4	1.24966	9.74104	10.8189	0.00100469	0.118635		LAMA4	-1.16773	9.17901	8.61827	0.00332807	0.392852		UBE2L3	-1.19897	10.3437	81.1632	2.07827e-19	2.45405e-17		LTB	-1.15526	9.43789	9.57145	0.00197626	0.23178
PLEK	1.00805	9.14951	79.8035	4.13557e-19	4.82115e-17		SMARCA5	0.315957	9.41826	35.4597	2.60381e-09	3.04981e-07		MGLL	0.539284	9.17659	16.6964	4.38632e-05	0.00513765		RPL7L1	1.18621	9.81475	10.7866	0.0010224	0.118973		LFNG	1.25525	9.36038	8.59041	0.00337937	0.392852		FKBP2	-1.39516	10.1964	80.9386	2.32838e-19	2.72721e-17		ENSBTAG00000047121	1.09752	8.74809	9.56905	0.00197885	0.23178
PHB	0.647892	9.4069	79.797	4.1493e-19	4.82115e-17		SMAD7	0.408635	9.04316	35.0169	3.26855e-09	3.79779e-07		SH3BGRL3	-0.286587	10.2117	16.6425	4.51279e-05	0.0052435		CD69	1.37171	9.53844	10.7838	0.00102394	0.118973		ISG15	2.63281	10.6861	8.5895	0.00338106	0.392852		ENSBTAG00000047904	1.70706	10.1073	80.8171	2.47604e-19	2.87696e-17		MCM5	1.0833	8.72927	9.54118	0.00200913	0.233445
RAC2	-0.555835	9.66135	79.2142	5.57274e-19	6.42369e-17		ELL2	0.450525	9.05574	34.9655	3.35607e-09	3.86854e-07		RAB37	-0.392671	9.17226	16.6224	4.56092e-05	0.00525736		USP47	1.38529	9.55571	10.7682	0.00103257	0.119024		RNF113A	-1.15786	9.17877	8.53468	0.00348442	0.401649		KDM6B	1.14593	10.6106	80.7435	2.56998e-19	2.96241e-17		HNRNPA2B1	0.603314	10.0873	9.49704	0.00205804	0.23723
POLR1C	0.828641	9.1026	79.0166	6.15889e-19	7.04344e-17		TMA7	-0.193477	9.99479	34.8797	3.5072e-09	4.01091e-07		MBP	-0.372218	9.16841	16.5901	4.63928e-05	0.00530558		SERPINB1	-1.13071	9.90245	10.7237	0.00105769	0.120761		SMPD2	1.20748	9.1815	8.48352	0.00358377	0.409848		SEC61B	-1.30929	10.6668	80.4678	2.95478e-19	3.37915e-17		LRRCC1	1.02804	8.87785	9.43804	0.00212531	0.241909
ATP1B3	0.653676	9.38653	78.8207	6.8011e-19	7.66552e-17		FERMT3	-0.369154	9.22581	34.8344	3.58966e-09	4.07314e-07		PTRH2	0.481096	9.23737	16.496	4.87533e-05	0.00553197		NOP58	1.18636	9.79939	10.7123	0.00106426	0.120761		TPM1	-1.40664	9.11705	8.44199	0.00366655	0.416039		PTGS2	2.47566	10.7739	79.9556	3.82926e-19	4.32935e-17		OTULINL	1.07282	8.82915	9.40842	0.00215991	0.241909
DENND4A	0.748706	9.34532	78.8186	6.8084e-19	7.66552e-17		SYTL2	0.374918	9.39792	34.8007	3.65251e-09	4.11233e-07		SURF6	0.502867	9.24011	16.276	5.47524e-05	0.00616452		HSP90AA1	0.875272	11.0074	10.628	0.00111387	0.125179		NSD3	0.726565	10.2325	8.42735	0.00369618	0.416149		LTBR	-1.45163	10.0941	79.9473	3.84527e-19	4.32935e-17		JMJD1C	0.875261	9.09219	9.3976	0.00217269	0.241909
TSR1	0.899847	9.15183	78.5449	7.81995e-19	8.68278e-17		GYPC	-0.361338	9.31815	34.713	3.82068e-09	4.26858e-07		TXNL1	0.408132	9.42794	16.0932	6.03005e-05	0.00673696		SKAP2	-1.08901	9.48232	10.6117	0.00112373	0.125179		DNAJB11	1.3231	9.24148	8.31346	0.00393524	0.436973		ITGAM	-1.37644	10.0678	79.9107	3.91717e-19	4.37638e-17		NARS1	0.848563	9.13518	9.39418	0.00217675	0.241909
NFKBID	0.857128	9.42044	78.542	7.83148e-19	8.68278e-17		IFIT1	0.551683	9.04409	34.5788	4.0934e-09	4.53836e-07		CXCL8	0.487151	9.35913	16.0032	6.32343e-05	0.00693096		BOLA-NC1	1.13186	9.91387	10.603	0.00112906	0.125179		TNFAIP3	1.11212	9.48387	8.29977	0.003965	0.436973		CNDP2	-1.54283	10.3427	79.3876	5.10448e-19	5.65935e-17		PTK2	-0.999299	8.69753	9.38573	0.00218681	0.241909
PRMT1	0.45424	10.2414	78.3431	8.66105e-19	9.52978e-17		NIFK	0.342572	9.3244	34.4485	4.37677e-09	4.78938e-07		KRT17	0.634672	9.18711	15.9884	6.37307e-05	0.00693096		BACH2	1.18457	9.49712	10.5741	0.00114683	0.125248		WDR11	-1.07044	9.12145	8.29685	0.00397139	0.436973		PPIB	-1.2987	10.9351	78.4142	8.355e-19	9.19303e-17		LCP2	-1.06031	8.78898	9.35482	0.002224	0.241909
ARHGDIB	-0.574795	10.0142	77.8573	1.1076e-18	1.20953e-16		GATA3	0.470124	9.31634	34.4445	4.38576e-09	4.78938e-07		SGK1	0.588215	9.20311	15.985	6.38472e-05	0.00693096		MGLL	1.33984	9.62614	10.5739	0.00114692	0.125248		ECE1	-1.06525	9.12135	8.26822	0.0040345	0.437883		RNASET2	-1.50573	10.1578	78.2097	9.26633e-19	1.01191e-16		REL	0.932999	8.98276	9.3366	0.00224622	0.241909
ACP5	-0.810403	9.28013	77.8197	1.12887e-18	1.22356e-16		RBBP6	0.356396	9.34441	34.4258	4.42811e-09	4.79955e-07		ELMOD3	-0.37814	9.17245	15.9537	6.49125e-05	0.00693096		EIF3J	1.34914	9.57925	10.4756	0.0012096	0.131106		ENSBTAG00000017651	-1.06692	9.12064	8.26577	0.00403996	0.437883		LAMTOR1	-1.29966	10.2667	77.8107	1.13404e-18	1.22916e-16		GAPVD1	1.09743	8.78152	9.33614	0.00224678	0.241909
MRTO4	0.691769	9.32944	77.5344	1.30431e-18	1.40324e-16		ACTG1	-0.270506	11.0822	34.3228	4.66873e-09	5.02286e-07		BAZ1A	0.480459	9.48876	15.9372	6.54805e-05	0.00693096		ENSBTAG00000011511	1.21992	9.77439	10.4342	0.00123705	0.131771		UBE2J2	1.26325	9.32297	8.13637	0.0043386	0.466769		LTB4R	-1.83348	10.3783	76.9828	1.72453e-18	1.85534e-16		MXD1	0.977354	8.69132	9.33128	0.00225274	0.241909
RASGEF1B	0.950282	9.0759	77.0513	1.66571e-18	1.77888e-16		HERC5	0.423257	9.20435	33.6792	6.49928e-09	6.94085e-07		PRXL2B	-0.460093	9.27714	15.9318	6.56649e-05	0.00693096		ENSBTAG00000011961	-1.32753	9.54931	10.4316	0.00123875	0.131771		RETN	-0.973575	9.11249	8.09014	0.00445067	0.468448		CORO1A	-1.04028	11.0317	76.7933	1.89816e-18	2.02712e-16		ITM2B	0.669431	9.69523	9.32119	0.00226519	0.241909
SELENOS	0.645698	9.47599	75.8304	3.09102e-18	3.27694e-16		OSTF1	0.257347	9.65115	33.587	6.81468e-09	7.22455e-07		IL1RN	0.494792	9.19109	15.9221	6.60034e-05	0.00693096		FNBP4	0.991547	10.2077	10.4254	0.00124295	0.131771		IL12RB1	-0.969781	9.11184	8.07442	0.00448944	0.468448		GNAI2	-1.09408	10.509	76.5676	2.12802e-18	2.24167e-16		BIRC3	0.837474	9.14448	9.2801	0.00231657	0.245008
LAMTOR5	0.540135	9.51517	75.4495	3.74866e-18	3.94533e-16		ACP5	-0.404875	9.16594	33.4669	7.24883e-09	7.62913e-07		CALR	0.295828	10.0446	15.9128	6.63281e-05	0.00693096		NUDC	1.07783	9.947	10.3981	0.00126148	0.132083		SMARCD1	-1.05839	9.26014	8.04876	0.00455348	0.468448		BAX	-1.3261	10.0848	76.5658	2.12993e-18	2.24167e-16		PTPN6	-0.892856	9.00433	9.27113	0.00232795	0.245008
GRAMD1A	0.730715	9.34468	74.5769	5.83209e-18	6.0939e-16		PTPN1	0.311668	9.53536	33.1818	8.3934e-09	8.7702e-07		SLC11A1	-0.3263	9.16274	15.9127	6.63318e-05	0.00693096		EEF2	0.890035	10.718	10.3942	0.00126409	0.132083		LZIC	-0.96178	9.11223	8.0352	0.0045877	0.468448		PDPN	-1.9437	10.1614	76.3953	2.32209e-18	2.42633e-16		PICALM	0.7808	9.28004	9.2367	0.00237212	0.247861
STX12	-0.724062	9.19268	73.6155	9.49176e-18	9.84702e-16		CD9	-0.42802	9.02973	33.1184	8.67126e-09	8.99581e-07		YPEL3	-0.386602	9.50571	15.8811	6.74485e-05	0.0069973		BCS1L	1.15344	9.49196	10.3667	0.0012831	0.132248		RNF25	-0.960127	9.11211	8.02559	0.0046121	0.468448		DENND5A	1.27953	10.1914	75.9845	2.85894e-18	2.96594e-16		DNMT1	0.792495	9.23235	9.19048	0.00243277	0.252383
SNRPD1	0.589577	9.46674	73.5938	9.5964e-18	9.88497e-16		RABAC1	-0.327221	9.31035	32.856	9.92417e-09	1.02226e-06		XRN2	0.361603	9.54099	15.842	6.88587e-05	0.00709294		PNPLA8	1.15344	9.4919	10.3656	0.00128387	0.132248		MAP3K1	-1.0751	9.24596	8.01866	0.00462979	0.468448		IER3IP1	-1.32147	10.2309	75.8883	3.00179e-18	3.09205e-16		EIF4G2	0.676354	9.61581	9.14399	0.00249536	0.253569
MGLL	1.04966	9.07925	73.4335	1.04085e-17	1.0581e-15		YPEL3	-0.335016	9.34026	32.7506	1.04776e-08	1.07167e-06		CDK2AP2	-0.417557	9.37149	15.7694	7.1552e-05	0.0072813		HIP1R	1.15305	9.49363	10.3398	0.00130194	0.133165		MCFD2	-1.11542	9.2072	8.0088	0.00465505	0.468448		IFIH1	1.44948	10.1454	75.8469	3.06526e-18	3.1352e-16		NARS2	0.857146	8.68483	9.14242	0.0024975	0.253569
PDIA6	0.624398	9.47994	73.4317	1.04178e-17	1.0581e-15		IFI30	0.666295	9.12013	32.6301	1.11474e-08	1.1322e-06		ENSBTAG00000049823	-0.617555	9.2147	15.7451	7.24739e-05	0.0072813		RNF2	1.31663	9.52509	10.2624	0.00135772	0.137271		PKN3	-0.955601	9.11163	8.00446	0.00466623	0.468448		NLRP12	1.50498	10.1263	75.7633	3.19783e-18	3.24792e-16		GADD45G	1.02681	8.7103	9.13409	0.0025089	0.253569
ATP1A1	0.765377	9.2426	72.8807	1.3773e-17	1.38916e-15		U2AF1L4	-0.407074	9.11677	32.0881	1.47337e-08	1.48606e-06		IFIT1	0.521107	9.18968	15.7429	7.25588e-05	0.0072813		IQSEC1	1.12823	9.8873	10.2579	0.00136099	0.137271		SMAD7	1.15242	9.17463	8.00247	0.00467135	0.468448		S100A8	-1.9751	12.0433	75.6963	3.30825e-18	3.33674e-16		CHAF1B	1.02597	8.71071	9.13034	0.00251404	0.253569
KRAS	0.54161	9.57509	72.8208	1.41975e-17	1.4221e-15		KCTD11	-0.40365	9.14431	32.0557	1.49817e-08	1.50065e-06		PDCD6IP	0.455443	9.28107	15.7394	7.26926e-05	0.0072813		RPL8	0.783633	12.5524	10.2114	0.00139578	0.139521		STAT3	1.02292	9.55264	7.99623	0.00468749	0.468448		OSBPL8	-1.42168	10.4067	75.4072	3.82986e-18	3.8362e-16		CALM2	0.66107	9.66711	9.09113	0.00256852	0.253868
VAMP8	-0.551583	9.58205	71.903	2.26042e-17	2.24865e-15		CD37	-0.308489	9.39211	32.0205	1.52551e-08	1.51757e-06		DDIT4	0.547616	9.20906	15.6572	7.59223e-05	0.00755271		PAF1	1.31904	9.59061	10.2025	0.00140251	0.139521		ENSBTAG00000040098	-1.11335	9.20682	7.98794	0.00470899	0.468448		CYBA	-1.1926	10.9592	75.0951	4.48571e-18	4.46236e-16		MX1	1.02138	8.70946	9.07855	0.00258625	0.253868
TMSB4X	-0.318071	13.4609	71.2797	3.10001e-17	3.0629e-15		PTGER4	0.312098	9.4961	31.8848	1.63591e-08	1.61632e-06		NOP58	0.410679	9.48485	15.6287	7.70775e-05	0.00761547		NUP98	1.29465	9.64179	10.1266	0.00146147	0.142613		RABL3	-0.948516	9.11152	7.97319	0.00474751	0.469067		RNF181	-1.17918	10.4362	74.479	6.12865e-18	6.01906e-16		NICN1	0.845667	8.68386	9.05911	0.00261389	0.253868
MYC	0.811135	9.39236	70.8529	3.84872e-17	3.77695e-15		JAK1	0.160804	10.4299	31.8491	1.66631e-08	1.63524e-06		TLE5	-0.396699	9.45633	15.5749	7.93017e-05	0.00778228		S1PR5	-1.29828	9.5379	10.1236	0.00146382	0.142613		MYO9A	-0.945029	9.11166	7.95564	0.00479377	0.470438		FCER1G	-0.943636	11.779	74.4775	6.13344e-18	6.01906e-16		DGKZ	-0.951002	8.91328	9.05657	0.00261753	0.253868
EZH2	0.859368	9.11265	70.7333	4.08922e-17	3.98423e-15		PHB	0.324789	9.28344	31.7376	1.76471e-08	1.72018e-06		MRPL17	0.434184	9.31429	15.317	9.08933e-05	0.00885996		ODC1	0.968492	10.1958	10.1171	0.00146897	0.142613		USP18	1.21209	9.35524	7.9011	0.00494049	0.481581		TMEM258	-1.27052	10.2629	74.3894	6.41329e-18	6.25145e-16		TMF1	0.952687	8.95024	9.03477	0.00264893	0.253868
CCT4	0.546349	9.53522	70.721	4.1148e-17	3.98423e-15		N4BP1	0.335266	9.42557	31.5964	1.89778e-08	1.83756e-06		PTPN6	-0.436246	9.36548	15.2776	9.28093e-05	0.00898641		GRASP	-1.29496	9.53915	10.0942	0.00148736	0.142613		CXXC5	-1.11939	9.18054	7.82111	0.00516395	0.500008		SEC11C	-1.46854	10.2223	74.3393	6.57799e-18	6.36925e-16		ARHGAP18	-1.03379	8.7126	9.02378	0.0026649	0.253868
IL21R	0.869553	9.06067	70.6886	4.1831e-17	4.02354e-15		CCT6A	0.323531	9.34756	31.442	2.05488e-08	1.9765e-06		CCR7	0.396622	9.97516	15.2387	9.47402e-05	0.00911262		YTHDF1	1.11229	9.48714	10.0802	0.00149869	0.142613		FAM117B	-0.914253	9.11107	7.78693	0.00526256	0.506182		PKM	-1.24739	10.4939	74.2313	6.94794e-18	6.68291e-16		THAP12	0.83771	8.68315	9.01383	0.00267945	0.253868
THBS1	-0.945002	9.0312	70.5736	4.43418e-17	4.23698e-15		CHD1	0.299453	9.42556	31.3776	2.12419e-08	2.02972e-06		PIM3	0.412475	9.50605	15.1879	9.73258e-05	0.00929974		ZNF706	0.931582	10.3417	10.0764	0.00150179	0.142613		KDM2A	-0.987134	9.32009	7.73235	0.005424	0.51255		N4BP1	1.21569	10.3716	74.1491	7.24324e-18	6.9211e-16		WWP2	0.837098	8.68307	9.00825	0.00268763	0.253868
RSL24D1	0.611823	9.36175	70.3553	4.95287e-17	4.70166e-15		TUBB	-0.417118	9.08686	31.2088	2.31711e-08	2.19959e-06		PSMA2	0.371699	9.48131	15.1616	9.86922e-05	0.00936866		CDYL2	-1.08952	9.48705	10.0758	0.00150233	0.142613		MED21	-0.960037	9.34611	7.71518	0.00547583	0.51255		VCAN	-1.94903	10.7414	73.9143	8.15814e-18	7.74437e-16		ENSBTAG00000052397	-1.04603	8.77972	8.9935	0.00270941	0.253868
MIF4GD	0.622407	9.40761	70.198	5.36403e-17	5.0589e-15		TAP1	0.230577	9.76218	30.2705	3.758e-08	3.54423e-06		TMSB4	-0.303646	9.74413	14.9938	0.000107867	0.0100958		CCL22	-1.26078	9.49708	9.99591	0.00156888	0.147147		SPAST	1.12918	9.1733	7.707	0.00550069	0.51255		FERMT3	-1.29731	10.2761	73.6321	9.41202e-18	8.87664e-16		DOT1L	0.84364	8.6837	8.99157	0.00271228	0.253868
CEBPZ	0.55053	9.51455	70.1021	5.63117e-17	5.26116e-15		ITGA4	-0.381849	9.30527	30.0593	4.19036e-08	3.9265e-06		TCIRG1	-0.44942	9.20723	14.9891	0.000108134	0.0100958		NIP7	1.09902	9.48535	9.99419	0.00157035	0.147147		SPN	-1.09964	9.19269	7.70624	0.00550302	0.51255		CSNK1A1	0.928209	10.528	73.5104	1.00106e-17	9.38023e-16		CDKN2C	0.87004	8.6859	8.96395	0.00275358	0.253868
CCSER2	0.767699	9.12961	70.0952	5.65092e-17	5.26116e-15		GPR183	0.377862	9.43159	29.9027	4.5429e-08	4.22955e-06		CIB1	-0.408868	9.35243	14.9838	0.000108438	0.0100958		CENPM	1.28024	9.65143	9.97945	0.00158297	0.147379		SERBP1	0.68051	10.2603	7.70552	0.00550522	0.51255		PELI1	1.34006	10.251	73.4734	1.02001e-17	9.49655e-16		SHQ1	-0.790605	8.67514	8.95019	0.00277441	0.253868
TXNIP	-0.817029	9.22058	69.9803	5.99011e-17	5.54142e-15		CXCL8	0.376475	9.19039	29.8877	4.57809e-08	4.23517e-06		STX11	0.491402	9.22174	14.9567	0.00011001	0.0101528		RPS18	0.773462	12.5695	9.95695	0.00160244	0.148241		LRRC8D	-1.09661	9.19455	7.69283	0.00554407	0.51288		LAT2	-1.31344	10.1884	72.8398	1.40616e-17	1.30083e-15		CENPM	0.910196	8.68954	8.93171	0.00280262	0.253868
CCT3	0.585714	9.44687	69.9103	6.20633e-17	5.70511e-15		TMEM256	-0.303847	9.35199	29.7505	4.91386e-08	4.51702e-06		SERBP1	0.245066	10.2452	14.9492	0.000110447	0.0101528		TMEM126A	1.28894	9.60677	9.86929	0.0016806	0.154488		REL	1.09557	9.44268	7.65768	0.00565311	0.516292		F13A1	-1.94535	10.2044	72.549	1.62937e-17	1.49778e-15		GMPS	1.02158	8.84427	8.92826	0.00280791	0.253868
PAK1IP1	0.735659	9.19055	69.3816	8.11424e-17	7.41202e-15		MGLL	0.3632	9.01247	29.7327	4.95924e-08	4.53006e-06		NIFK	0.393778	9.49945	14.934	0.00011134	0.0101565		RRAGD	-1.05284	9.48196	9.84659	0.00170147	0.155033		HINT2	-1.01577	9.27394	7.65449	0.00566313	0.516292		RNH1	-1.17408	10.228	72.3164	1.83316e-17	1.67452e-15		C21H15orf40	-1.04685	8.73975	8.9263	0.00281094	0.253868
IL2RG	0.488498	9.64495	69.3296	8.33088e-17	7.56235e-15		CCT2	0.252197	9.55268	29.6604	5.14756e-08	4.67269e-06		DDX24	0.35063	9.54836	14.9232	0.000111979	0.0101565		ID2	0.953523	10.2632	9.83967	0.00170788	0.155033		KCTD11	-1.07742	9.20406	7.63432	0.00572678	0.516292		SOCS3	1.41257	10.0963	72.0997	2.04599e-17	1.85724e-15		KRT17	1.00095	8.70862	8.92615	0.00281116	0.253868
S100A12	-0.860505	9.03	68.9583	1.00566e-16	9.0722e-15		COX7A2	0.217577	9.75562	29.5784	5.36999e-08	4.84433e-06		HP1BP3	0.325165	9.68229	14.913	0.000112586	0.0101565		SPRED1	-1.23228	9.51477	9.81212	0.00173365	0.156193		DCTN4	1.1144	9.17079	7.62719	0.00574949	0.516292		AIF1	-1.68524	10.2763	71.8609	2.30918e-17	2.08314e-15		KPNA2	0.824592	8.68208	8.92421	0.00281415	0.253868
SUMO2	0.335706	10.3097	68.3289	1.38381e-16	1.24064e-14		NLRP3	0.364323	9.01831	29.428	5.80329e-08	5.2029e-06		RSRP1	-0.443827	9.20119	14.7316	0.000123952	0.0111129		PPP1R14A	-1.04769	9.48175	9.80311	0.00174217	0.156193		MANF	0.978024	9.5725	7.6183	0.00577789	0.516292		ITGB2	-1.42825	10.2664	71.4838	2.7955e-17	2.50628e-15		TSHZ1	-0.782108	8.6745	8.90992	0.00283626	0.254283
PPIA	0.362876	10.2766	68.0931	1.55953e-16	1.38961e-14		ITGB7	-0.357211	9.28184	29.2862	6.24392e-08	5.5636e-06		ID3	-0.458093	9.17571	14.6886	0.00012681	0.011297		VPS4B	1.1034	9.83565	9.74058	0.00180244	0.158288		PDE4D	0.759689	9.98813	7.61321	0.00579424	0.516292		TPM3	-1.18598	10.8556	70.5464	4.49577e-17	4.00592e-15		STK39	-0.779157	8.67431	8.87897	0.00288474	0.256614
PSMB8	-0.331901	10.7298	67.6899	1.91339e-16	1.69451e-14		NOLC1	0.392113	9.15791	29.2471	6.37107e-08	5.62611e-06		ZFP36L1	0.415747	9.6192	14.6775	0.000127562	0.011297		HDDC2	1.30894	9.54413	9.73651	0.00180643	0.158288		ZBTB7A	-0.974509	9.32056	7.58099	0.00589869	0.521974		NPC2	-1.4717	10.0974	70.3435	4.98268e-17	4.40511e-15		S100A8	-0.77742	8.67419	8.87085	0.00289759	0.256614
FAS	0.832478	9.12856	67.1101	2.56762e-16	2.26013e-14		FCGRT	-0.386832	9.12413	29.2409	6.39155e-08	5.62611e-06		ZNF638	0.369234	9.49062	14.6641	0.000128469	0.0113084		CARHSP1	-1.27799	9.59123	9.73323	0.00180966	0.158288		CALM2	0.7395	10.0288	7.56189	0.00596155	0.521974		TNFAIP8L2	-1.29527	10.0758	70.3349	5.00443e-17	4.40511e-15		TRAPPC2	-0.770399	8.67373	8.84631	0.00293682	0.257735
LY6E	-0.555117	9.7443	67.052	2.64433e-16	2.31363e-14		SPOCK2	-0.328138	9.33698	28.9449	7.44671e-08	6.51542e-06		ARPC2	-0.214259	10.7582	14.6435	0.000129885	0.0113641		STAT4	1.31184	9.59867	9.73122	0.00181165	0.158288		LCORL	-1.08576	9.18372	7.5606	0.00596583	0.521974		TAGLN2	-1.32314	10.3068	70.317	5.05009e-17	4.41509e-15		MRPS12	-1.0527	8.76416	8.84077	0.00294575	0.257735
GPX1	-0.669989	9.49472	66.9597	2.77118e-16	2.41009e-14		ST3GAL5	-0.384445	9.09542	28.7908	8.0633e-08	7.01266e-06		SYNGR2	0.51283	9.37536	14.5368	0.00013745	0.011954		RPL15	0.776857	12.1283	9.72273	0.00182003	0.158288		MRPS34	-1.06922	9.13346	7.47855	0.00624385	0.543028		ATP6V1F	-1.15613	10.3032	70.3067	5.07656e-17	4.41509e-15		CDCA3	0.810736	8.68102	8.81499	0.00298765	0.259836
WDR43	0.690243	9.2628	66.8264	2.96501e-16	2.56332e-14		ITGAL	-0.394293	9.14562	28.7771	8.12048e-08	7.02035e-06		TSR1	0.484798	9.2475	14.338	0.000152748	0.0132054		NAA50	1.3041	9.56885	9.68732	0.00185544	0.159459		NCOA1	-1.05952	9.13513	7.46394	0.00629469	0.544191		GNB2	-0.937219	10.5268	69.8451	6.41477e-17	5.54572e-15		ADCY7	-0.760162	8.67305	8.79243	0.00302483	0.261503
EEF1E1	0.758644	9.13079	66.5615	3.39147e-16	2.91466e-14		NOP56	0.30156	9.39814	28.5387	9.18445e-08	7.8932e-06		PAXX	-0.303156	9.63882	14.3088	0.000155138	0.0133327		TNFSF13B	-1.25295	9.52842	9.68731	0.00185545	0.159459		EPB41	-0.895806	9.39363	7.4436	0.00636626	0.547121		EMP1	-1.4801	10.1089	69.7602	6.69713e-17	5.75557e-15		KIF11	0.97988	8.70556	8.73621	0.00311952	0.268094
SPOCK2	-0.677638	9.30905	66.1035	4.27846e-16	3.65531e-14		VCAN	-0.193817	8.99451	28.4217	9.75673e-08	8.33569e-06		KMT2E	0.326574	9.67386	14.2109	0.000163424	0.0139622		NRDC	1.16835	9.76622	9.67138	0.00187161	0.159901		PPP1R15B	1.24742	9.23274	7.4003	0.00652129	0.556303		IER3	1.05268	11.7661	68.9949	9.87162e-17	8.43385e-15		SENP7	1.03698	8.80491	8.69288	0.00319455	0.272815
CUL1	0.685699	9.24951	65.9787	4.55813e-16	3.86712e-14		ACAA1	-0.32625	9.21558	28.3969	9.88222e-08	8.36184e-06		MYO1E	0.296504	9.16381	14.1618	0.000167745	0.0141726		CXCL5	-0.917248	10.3857	9.65956	0.00188369	0.159992		CXCL8	-0.964947	9.32637	7.39248	0.0065497	0.556303		RAC1	-0.983184	11.0046	68.8448	1.06525e-16	9.04778e-15		CDCA2	0.805599	8.68096	8.67503	0.00322599	0.272815
LBR	-0.568226	9.45649	65.9695	4.57963e-16	3.86712e-14		HSPA5	0.309477	9.51479	28.393	9.90248e-08	8.36184e-06		ZFAND6	0.377939	9.47913	14.1539	0.000168451	0.0141726		KLF6	-1.01975	10.0006	9.60436	0.00194116	0.163519		UBQLN1	1.24118	9.23018	7.34723	0.00671663	0.565396		OAZ1	-1.02169	10.5091	68.4107	1.32756e-16	1.12102e-14		C7H19orf53	-0.977725	8.85103	8.67232	0.0032308	0.272815
RBM39	0.47088	9.65813	65.6064	5.50586e-16	4.62237e-14		GNL3	0.383079	9.11069	28.3814	9.96196e-08	8.36344e-06		TOX2	0.204459	9.15467	14.1498	0.000168815	0.0141726		HSP90B1	0.945895	10.1808	9.58553	0.00196117	0.163519		VAT1	-1.04726	9.22334	7.34242	0.00673461	0.565396		PDXK	-1.23482	11.0305	68.3815	1.34737e-16	1.13117e-14		ARAF	-1.47499	9.38921	8.65826	0.00325583	0.273339
HNRNPF	0.341572	10.1978	65.234	6.6513e-16	5.55192e-14		CDC25B	-0.374831	9.17874	28.3495	1.01274e-07	8.45349e-06		CENPX	-0.4219	9.20331	14.1094	0.000172483	0.014359		TUBA1A	-1.26607	9.55721	9.58531	0.0019614	0.163519		IBTK	-1.04131	9.1334	7.31513	0.00683765	0.566205		RAB3IP	1.65033	10.2759	68.2376	1.44938e-16	1.20981e-14		ENSBTAG00000009029	-0.757695	8.67318	8.63387	0.00329971	0.274181
ANTKMT	-0.65237	9.20361	65.1618	6.8993e-16	5.72602e-14		EIF5A	0.220662	9.88152	28.2338	1.0751e-07	8.92271e-06		GSPT1	0.383651	9.493	14.1036	0.000173011	0.014359		SCPEP1	-1.19683	9.69462	9.57705	0.00197024	0.163519		TNIP1	1.10332	9.40726	7.30582	0.00687316	0.566205		SLC31A2	-1.49476	10.1811	67.9297	1.69428e-16	1.40616e-14		CTNNB1	1.05361	8.75941	8.63171	0.00330362	0.274181
ETF1	0.684826	9.20446	65.0291	7.38001e-16	6.09019e-14		ZC3H12D	0.448306	9.1096	27.9885	1.22039e-07	1.00147e-05		DPH3	0.441308	9.2633	14.0864	0.000174602	0.0144086		JUNB	0.938581	10.2347	9.51143	0.00204196	0.168508		SGK1	1.08473	9.16856	7.30038	0.00689401	0.566205		GADD45B	1.5475	10.542	67.6098	1.99275e-16	1.64447e-14		HMMR	0.799095	8.68064	8.59124	0.00337784	0.278749
ENSBTAG00000045588	0.88717	9.02123	64.7164	8.64898e-16	7.09705e-14		EIF4G2	0.219503	9.84773	27.9884	1.22047e-07	1.00147e-05		EIF4E	0.42188	9.33231	14.0628	0.000176806	0.0145081		KRT17	1.77485	10.6422	9.48801	0.00206819	0.169708		LMAN1	1.07481	9.43477	7.28958	0.00693556	0.566205		ARPC2	-0.845393	11.3624	67.1714	2.48896e-16	2.04235e-14		NUCKS1	0.743445	9.26842	8.55412	0.00344741	0.282883
PSMD11	0.58704	9.33946	64.5451	9.43486e-16	7.69842e-14		IRF7	0.363398	9.23733	27.7143	1.40617e-07	1.14738e-05		PNPT1	0.407529	9.18994	14.0517	0.00017785	0.0145118		RPS3A	0.747195	12.8936	9.47723	0.00208037	0.169749		AAMDC	-1.04109	9.22408	7.28865	0.00693917	0.566205		PTX3	1.80587	13.1704	66.6577	3.22989e-16	2.6316e-14		ANO6	1.00892	8.83821	8.50926	0.00353343	0.288312
EIF2S1	0.645144	9.304	64.0149	1.23481e-15	1.00192e-13		KIF22	0.361788	9.27427	27.4926	1.57698e-07	1.27956e-05		GPR132	0.308615	9.80737	14.0394	0.000179023	0.0145259		GIMAP8	1.20119	9.70102	9.45295	0.0021081	0.171051		DNAJC13	1.07664	9.16725	7.26004	0.00705059	0.572083		COPE	-1.219	10.1796	66.6496	3.2433e-16	2.6316e-14		PCNA	1.49577	9.08044	8.4759	0.00359882	0.292007
PTRH2	0.722318	9.13393	63.9055	1.30532e-15	1.05324e-13		DEFB7	-0.204614	8.99505	27.383	1.66896e-07	1.34667e-05		MRPS7	0.431333	9.26899	13.983	0.000184468	0.0148845		LGALS3	-1.27924	9.58352	9.40106	0.0021686	0.174982		FKBP3	1.12757	9.37615	7.20964	0.00725132	0.583691		ENSBTAG00000011961	-1.82427	10.6033	66.5358	3.43604e-16	2.77251e-14		ZC3H18	0.976558	8.86891	8.42459	0.0037018	0.298695
RRS1	0.721342	9.16718	63.8128	1.3682e-15	1.09789e-13		SH3BGRL3	-0.194971	10.2785	27.3491	1.69846e-07	1.3629e-05		KCTD11	-0.421931	9.32312	13.9296	0.000189784	0.0152289		PLAC8B	1.04802	9.91543	9.37251	0.00220263	0.176418		TSC22D1	-1.06581	9.14711	7.20402	0.00727404	0.583691		LAPTM4A	-1.10318	10.3463	66.3747	3.72856e-16	2.99191e-14		CENPS	1.01214	8.80202	8.40436	0.00374322	0.300368
GPBP1	0.499243	9.498	63.666	1.47406e-15	1.17633e-13		PSTPIP1	-0.367889	9.17485	27.2579	1.78046e-07	1.42084e-05		DEGS1	0.437267	9.29108	13.8547	0.000197497	0.0157607		SDF2L1	-1.2554	9.56751	9.35992	0.00221781	0.176418		TIMP2	-1.06057	9.14763	7.17439	0.00739516	0.59015		ATP6AP2	-1.2557	10.2633	65.8059	4.97597e-16	3.97093e-14		LASP1	0.862367	9.02185	8.3485	0.00386007	0.307728
MRPL20	0.507884	9.52482	63.3519	1.72886e-15	1.37213e-13		CFAP298	-0.343685	9.22298	27.0998	1.93214e-07	1.53347e-05		SUPT6H	0.405189	9.34706	13.81	0.000202261	0.0160527		ZNHIT6	1.23622	9.62664	9.34712	0.00223337	0.176418		PLEC	-0.904739	9.3544	7.16299	0.00744232	0.590668		DOK2	-1.28039	10.0446	65.303	6.42226e-16	5.09709e-14		RAC1	0.654942	9.56496	8.34039	0.00387732	0.307728
PNO1	0.717182	9.17428	62.9925	2.07491e-15	1.63782e-13		GOLGA4	0.282018	9.54577	27.0586	1.97384e-07	1.55805e-05		LAMTOR5	0.32091	9.53079	13.7597	0.000207744	0.0163983		TBC1D4	-1.24178	9.753	9.34579	0.00223499	0.176418		LDLRAP1	-1.01336	9.13361	7.13927	0.00754139	0.595278		CXCL2	1.05943	15.6941	65.2438	6.61812e-16	5.224e-14		SNX4	1.03246	8.74404	8.32459	0.0039112	0.30873
MYO1E	0.754174	9.15363	62.8847	2.19163e-15	1.72061e-13		LGMN	0.271787	9.88354	26.7556	2.30882e-07	1.81261e-05		TANK	0.423911	9.30437	13.7407	0.00020986	0.0164757		AP3D1	1.24421	9.52135	9.3063	0.00228368	0.177077		TNFRSF9	2.32401	9.55737	6.98367	0.0082257	0.605823		CD9	-1.71012	10.7667	64.8917	7.91307e-16	6.2124e-14		RCC2	0.911504	8.94744	8.2918	0.00398246	0.311335
PPAN	0.667976	9.23345	62.6118	2.51741e-15	1.96138e-13		EIF5B	0.295587	9.44269	26.5201	2.60811e-07	2.03657e-05		CLIC4	0.477848	9.19445	13.716	0.000212639	0.0166042		ST6GALNAC4	-1.20249	9.65893	9.30355	0.00228711	0.177077		GRASP	1.04451	9.16469	6.92483	0.0085007	0.605823		SSR3	-1.20448	10.25	64.799	8.29413e-16	6.47655e-14		STAT4	0.929816	8.92424	8.28969	0.00398708	0.311335
PPDPF	-0.489263	9.70574	62.6056	2.52533e-15	1.96138e-13		CISD3	-0.270444	9.00582	26.456	2.69604e-07	2.09397e-05		CCT6A	0.345103	9.52582	13.6743	0.000217406	0.0168815		LTB	1.24971	9.72893	9.30112	0.00229014	0.177077		ARHGEF3	1.0444	9.1647	6.92377	0.00850575	0.605823		SAFB2	1.03497	10.3302	64.6441	8.97239e-16	6.96872e-14		TAB2	0.970926	8.70654	8.25481	0.00406441	0.315676
MRPL15	0.703662	9.21221	62.5034	2.65989e-15	2.05491e-13		S100A11	-0.43042	10.1436	26.4238	2.74147e-07	2.11793e-05		NSD3	0.230099	10.5144	13.6648	0.000218516	0.0168815		RAN	0.918823	10.2115	9.29955	0.0022921	0.177077		LAMP1	-0.787486	9.52898	6.9179	0.00853369	0.605823		RAB11A	-1.196	10.21	63.4285	1.66295e-15	1.28472e-13		CXCR4	0.762493	10.0292	8.23772	0.00410285	0.316967
IRF5	0.559926	9.42206	62.4847	2.68527e-15	2.06354e-13		SSB	0.243348	9.49861	26.2429	3.01057e-07	2.31352e-05		TMCO4	-0.15992	9.15088	13.6455	0.000220775	0.0169419		IFRD2	1.25589	9.59713	9.28903	0.0023053	0.177154		HSPB1	1.03925	9.16389	6.89897	0.00862455	0.605823		RGS19	-1.2859	10.1442	63.2208	1.84788e-15	1.42003e-13		ZNF511	-1.0134	8.73701	8.1814	0.00423221	0.32523
TMBIM4	0.437051	9.62417	61.9125	3.59067e-15	2.74479e-13		SERF2	-0.137961	10.7948	26.1696	3.12702e-07	2.39036e-05		SYTL2	0.370979	9.59905	13.6382	0.000221631	0.0169419		ZNF800	1.26595	9.61224	9.26323	0.00233801	0.178722		NUBP1	1.03354	9.16288	6.8737	0.00874736	0.605823		HSBP1	-1.1647	10.2132	62.7812	2.30998e-15	1.7658e-13		FEN1	1.01702	8.7415	8.17146	0.00425546	0.325296
RASSF5	-0.72722	9.17181	61.4176	4.61659e-15	3.51054e-13		CLIC1	-0.219579	9.78456	25.9219	3.55514e-07	2.70339e-05		GRO1	0.392558	9.51195	13.612	0.000224743	0.0170899		ATP1A1	1.13837	9.74796	9.2308	0.00237978	0.180166		BLK	-0.600326	10.0451	6.87273	0.00875209	0.605823		TMED9	-1.11766	10.2727	62.7655	2.32843e-15	1.77058e-13		PTGER4	0.877067	8.99231	8.12299	0.00437073	0.332359
GNL3	0.733773	9.17225	60.8165	6.2652e-15	4.73936e-13		POMP	0.191629	9.86385	25.8963	3.60268e-07	2.72528e-05		ELOB	-0.25222	9.86925	13.5233	0.000235625	0.017824		SRPRA	1.03539	9.93997	9.22931	0.00238171	0.180166		TRAPPC8	-1.01106	9.14588	6.83131	0.00895737	0.605823		BHLHE40	1.20774	10.4705	62.6818	2.42949e-15	1.83781e-13		SLC2A1	0.950532	8.7056	8.10362	0.00441771	0.332886
SSB	0.468556	9.58027	60.7522	6.47319e-15	4.87133e-13		EIF5	0.224681	9.66045	25.877	3.6387e-07	2.73826e-05		DENND4A	0.463437	9.21306	13.4265	0.0002481	0.0186705		SSR4	0.829344	10.7796	9.21217	0.00240412	0.180671		GON7	1.12661	9.33883	6.8051	0.00908976	0.605823		TMED2	-1.10879	10.231	62.1527	3.17834e-15	2.39183e-13		SCML4	-0.931041	8.86941	8.10071	0.00442479	0.332886
GIMAP7.2	-0.594712	9.64232	60.4309	7.62061e-15	5.70524e-13		CD63	-0.369168	9.05855	25.7185	3.95029e-07	2.95037e-05		LANCL1	-0.296038	9.1619	13.4095	0.000250359	0.0187434		RERE	1.24049	9.62064	9.20522	0.00241326	0.180671		MGLL	1.17958	9.26449	6.78973	0.00916837	0.605823		FCGRT	-1.33073	10.1256	62.124	3.22494e-15	2.41439e-13		CYTH4	1.00031	8.72615	8.09187	0.00444643	0.332886
VPS4B	0.632488	9.32276	60.1354	8.85532e-15	6.59563e-13		FAM78A	-0.334212	9.29308	25.7132	3.96119e-07	2.95037e-05		METRNL	0.536406	9.40059	13.2969	0.000265842	0.0196894		ITPR2	1.18833	9.70311	9.1713	0.00245839	0.183106		SCAND1	-0.779361	9.53031	6.78795	0.00917754	0.605823		ARAF	-1.94564	11.9143	62.047	3.35354e-15	2.49779e-13		PPP4R3B	0.995208	8.81465	8.06402	0.0045153	0.333943
IDI1	0.835623	9.18556	60.0805	9.10558e-15	6.74742e-13		ANXA1	-0.403221	9.37045	25.6406	4.11301e-07	3.04782e-05		ABI3	-0.489029	9.2274	13.2958	0.000266007	0.0196894		IL4I1	-1.21874	9.55115	9.12603	0.00251998	0.186736		CCR4	1.01496	9.15993	6.78538	0.00919076	0.605823		ADAM8	-1.15996	10.4307	61.9846	3.46158e-15	2.5651e-13		LIMK2	1.02203	8.7608	8.0544	0.00453932	0.333943
TMEM243	0.748854	9.27505	59.8713	1.01266e-14	7.46593e-13		MIF	-0.307149	9.29362	25.565	4.27734e-07	3.1535e-05		CABIN1	-0.410743	9.20675	13.2883	0.000267062	0.0196894		URI1	1.2542	9.58767	9.10983	0.0025424	0.186829		ANP32E	1.06332	9.3988	6.77613	0.00923849	0.605823		ARPC5	-0.99102	10.9538	61.4916	4.44625e-15	3.27804e-13		CCR7	1.0046	8.76992	8.05396	0.00454042	0.333943
RNPS1	0.417375	9.75218	59.6897	1.11056e-14	8.14637e-13		VIM	-0.416855	9.5702	25.5132	4.39356e-07	3.22283e-05		SMAP2	0.492993	9.30405	13.2148	0.000277751	0.0203608		GRO1	1.04834	9.94993	9.10655	0.00254696	0.186829		BID	0.757347	9.88128	6.77163	0.00926182	0.605823		AHNAK	-1.5188	10.3559	61.1925	5.17588e-15	3.79669e-13		CENPW	1.10253	8.70612	8.04914	0.00455252	0.333943
EBNA1BP2	0.634942	9.27334	59.466	1.24423e-14	9.08101e-13		DDX24	0.249035	9.43539	25.2567	5.01853e-07	3.66277e-05		LEF1	-0.419364	9.36434	13.1999	0.000279959	0.0203608		CLEC10A	-1.12326	9.48873	9.0966	0.00256085	0.186904		GYPC	-0.907791	9.34341	6.76824	0.00927945	0.605823		CLTA	-0.920667	10.4149	61.1598	5.26259e-15	3.8409e-13		TNIP2	0.992963	8.8153	8.03937	0.00457714	0.334062
RCC2	0.635065	9.27382	59.3951	1.28991e-14	9.36736e-13		ROCK1	0.287978	9.39641	25.2383	5.06663e-07	3.67939e-05		GYPC	-0.366313	9.46668	13.1972	0.000280374	0.0203608		RPRD1B	1.0314	9.48228	9.07271	0.00259453	0.188415		CSTB.1	-0.873065	9.3857	6.74694	0.00939088	0.605823		GLIPR2	-1.29029	10.1438	61.0378	5.59908e-15	4.06605e-13		EVI2A	-0.791812	9.07857	8.02659	0.00460956	0.334746
CCDC86	0.73896	9.09037	59.3644	1.3102e-14	9.46732e-13		HSP90AB1	0.170805	10.8434	25.2032	5.15973e-07	3.72835e-05		MRPL21	0.390038	9.33058	13.1278	0.00029095	0.0210237		FCER1G	-1.30435	9.93667	9.01296	0.00268071	0.193705		HSP90AA1	0.477146	11.023	6.71355	0.00956831	0.605823		RASGEF1B	1.4132	10.3855	60.4087	7.70724e-15	5.55218e-13		CD84	-0.924448	8.86672	8.00673	0.00466039	0.336754
BCCIP	0.65561	9.25666	59.3122	1.34541e-14	9.6736e-13		LBH	0.385867	9.31725	25.1633	5.26754e-07	3.78742e-05		DDX56	0.418339	9.21696	13.0778	0.000298818	0.0214853		PLA2G5	-1.02602	9.48079	8.98769	0.00271805	0.195384		PCMTD1	1.18337	9.22289	6.70585	0.00960973	0.605823		ENSBTAG00000004043	-0.975099	11.1651	60.4049	7.72197e-15	5.55218e-13		CENPF	1.69537	8.87448	7.99019	0.00470315	0.338161
GAPDH	-0.502031	10.1289	59.1417	1.46716e-14	1.0497e-12		CD3E	-0.168196	10.2578	25.1155	5.39972e-07	3.86332e-05		SNX8	0.542623	9.30137	13.0394	0.000305003	0.021822		CWF19L1	1.0173	9.48128	8.9702	0.00274419	0.195384		MARK2	-0.972449	9.25468	6.70326	0.00962366	0.605823		MYDGF	-1.30618	10.1176	59.524	1.20811e-14	8.64362e-13		SNX10	0.97942	8.83206	7.96233	0.00477608	0.339724
DNAJC21	0.663651	9.20892	58.9865	1.58759e-14	1.1303e-12		SYNCRIP	0.319813	9.22334	25.0607	5.55533e-07	3.95518e-05		PVRIG	-0.325381	9.64944	13.0286	0.000306767	0.0218406		ZFAND6	1.01803	9.92115	8.96225	0.00275615	0.195384		JUND	0.53653	10.6923	6.67711	0.00976588	0.605823		AOPEP	-1.26676	10.2009	59.0206	1.56031e-14	1.11088e-12		ATG4D	0.979229	8.82821	7.96226	0.00477626	0.339724
BHLHE40	0.765392	9.33305	58.9055	1.65428e-14	1.17204e-12		HP1BP3	0.224272	9.68281	24.9594	5.85496e-07	4.14817e-05		CD36	-0.19998	9.15324	12.9896	0.000313221	0.0221913		ST13	1.01224	9.95169	8.95677	0.00276443	0.195384		SUPT5H	1.179	9.22173	6.67431	0.00978126	0.605823		KMO	1.71169	10.2112	59.0106	1.56824e-14	1.11108e-12		CCL5	0.84121	12.6415	7.95393	0.00479831	0.339724
EMC9	-0.703444	9.13058	58.8804	1.67553e-14	1.18133e-12		SYNE2	-0.36105	9.08409	24.9329	5.9362e-07	4.18531e-05		ZNF609	0.382907	9.47584	12.951	0.000319755	0.0225443		RBBP7	1.19791	9.65576	8.9458	0.00278108	0.195384		HSPA5	0.715699	10.0207	6.65053	0.00991262	0.605823		CAPG	-1.42403	10.1053	58.7638	1.77784e-14	1.25346e-12		GSTP1.1	-0.70842	9.25791	7.94635	0.00481845	0.339724
NOP14	0.619889	9.29762	58.8462	1.70494e-14	1.19626e-12		CFD	-0.284007	9.00226	24.8873	6.07828e-07	4.25387e-05		EIF5A	0.259444	10.0238	12.9366	0.000322215	0.022608		NOL6	1.01263	9.48055	8.94345	0.00278466	0.195384		JTB	1.14096	9.29854	6.64413	0.00994833	0.605823		S100A9	-1.86238	12.3664	58.728	1.81048e-14	1.27031e-12		NPDC1	-0.986048	8.72053	7.91671	0.00489804	0.341018
NOP2	0.684561	9.17272	58.598	1.93411e-14	1.35053e-12		ARL6IP1	-0.239566	9.95688	24.8829	6.09202e-07	4.25387e-05		GSTK1	-0.417838	9.23985	12.849	0.000337666	0.0235782		CALR	0.811819	10.8453	8.91191	0.00283317	0.196026		UBE2Q2	-0.987811	9.22681	6.61604	0.0101064	0.605823		RAB20	1.07806	10.4266	58.6881	1.84752e-14	1.29007e-12		SIKE1	0.756092	8.6785	7.90543	0.00492865	0.341018
RASA3	-0.553512	9.3671	57.7915	2.91428e-14	2.02521e-12		LBR	-0.275374	9.3415	24.8104	6.32541e-07	4.3957e-05		RAC2	-0.287222	9.95522	12.7603	0.000354052	0.0246041		ETS1	1.06867	9.83699	8.90806	0.00283914	0.196026		CNN3	-0.670862	9.09946	6.54977	0.0104898	0.605823		IRAK2	1.17939	10.1879	58.6616	1.8726e-14	1.30132e-12		RARS2	0.756085	8.67855	7.89919	0.0049457	0.341018
GNG5	-0.390757	9.78729	57.7435	2.9863e-14	2.06538e-12		SPEN	0.344261	9.21331	24.7843	6.4118e-07	4.43452e-05		SMIM4	-0.416351	9.24749	12.7075	0.000364186	0.0251878		RRP36	1.19933	9.51234	8.90679	0.00284112	0.196026		PIGQ	-0.971077	9.12444	6.54548	0.0105151	0.605823		RAPGEF1	1.06919	10.3028	58.4657	2.06868e-14	1.43074e-12		SLC2A3	0.851627	9.01262	7.89763	0.00494995	0.341018
SAP18	0.370065	9.98259	57.7188	3.02396e-14	2.08152e-12		PLIN2	0.333732	9.33876	24.5237	7.34027e-07	5.05261e-05		FMNL1	-0.345624	9.1717	12.673	0.000370968	0.0255352		EPSTI1	1.05298	9.83737	8.9025	0.0028478	0.196026		PTP4A2	-0.822324	9.43502	6.54006	0.0105472	0.605823		ISG15	1.66106	11.4639	58.273	2.28155e-14	1.57049e-12		SMIM20	-0.830473	8.99822	7.89447	0.00495861	0.341018
C1H21orf91	0.715256	9.08777	57.302	3.7377e-14	2.56068e-12		SLA	0.267033	9.6084	24.4231	7.73368e-07	5.2918e-05		CD69	0.459873	9.26172	12.6412	0.000377332	0.0258508		DGKD	1.25384	9.59712	8.89266	0.0028632	0.196156		PICALM	0.862347	9.62943	6.53788	0.0105601	0.605823		COX6B1	-1.00766	10.2623	57.8315	2.85554e-14	1.95631e-12		TRIB1	-0.880551	8.69129	7.88753	0.00497768	0.341018
SNRPD3	0.427036	9.65138	57.0316	4.2886e-14	2.9243e-12		TNFSF8	0.344354	9.27325	24.4164	7.76063e-07	5.2918e-05		NAA50	0.410262	9.22022	12.6243	0.000380762	0.0259461		RPS26	0.754233	11.8053	8.87552	0.0028902	0.197076		MIC1	-0.665106	9.09935	6.53377	0.0105845	0.605823		CDA	1.33474	10.4877	57.0775	4.18964e-14	2.85682e-12		RTP4	0.749482	8.678	7.8646	0.00504119	0.343748
GGTA1	-0.724691	9.08828	57.018	4.31837e-14	2.93084e-12		CD164	0.351133	9.07197	24.3028	8.23174e-07	5.58681e-05		RIOK3	0.353876	9.47953	12.6168	0.000382296	0.0259461		KTN1	1.17134	9.7038	8.83313	0.0029581	0.200554		CCDC117	0.99928	9.16022	6.52913	0.0106122	0.605823		OSTC	-1.15446	10.1603	57.0162	4.32241e-14	2.93358e-12		RANGAP1	0.74494	8.67768	7.8348	0.00512499	0.347829
ATP5IF1	-0.50303	9.47877	56.9566	4.45547e-14	3.00982e-12		ELOB	-0.191537	9.78652	24.2935	8.2716e-07	5.58776e-05		EIF6	0.304245	9.60137	12.6061	0.000384486	0.0259734		LBH	-1.22055	9.58343	8.82654	0.00296881	0.200554		PHAX	1.15672	9.2618	6.52515	0.0106359	0.605823		SLC43A2	-1.24589	10.1243	55.9564	7.40954e-14	5.00541e-12		SHARPIN	0.73724	8.67704	7.79972	0.00522543	0.351499
CCR7	0.590521	9.84827	56.9316	4.51236e-14	3.03415e-12		MEFV	0.23766	9.00228	24.2356	8.52425e-07	5.73177e-05		IL2RA	0.572092	9.25204	12.5715	0.000391669	0.0263361		PSPC1	1.10539	9.76151	8.80299	0.00300737	0.200857		APC	-0.972136	9.24355	6.52024	0.0106654	0.605823		FCN1	-1.54773	10.6633	55.876	7.71905e-14	5.19034e-12		RPA2	0.97153	8.81219	7.79303	0.00524483	0.351499
ZNF593	0.720449	9.14122	56.7228	5.01785e-14	3.35849e-12		TNFAIP8L2	-0.340392	9.14996	24.164	8.84724e-07	5.92153e-05		SAMSN1	0.35058	9.73225	12.4221	0.000424293	0.0283983		SURF6	1.25022	9.5765	8.80254	0.00300811	0.200857		MINK1	-0.96069	9.12468	6.49553	0.0108146	0.605823		DYNLRB1	-1.04976	10.2487	55.6492	8.66301e-14	5.79823e-12		CXCR5	0.740201	8.67739	7.79067	0.00525167	0.351499
TOMM5	0.616901	9.33792	56.617	5.29521e-14	3.52787e-12		PLEKHF2	-0.379887	9.20073	24.1239	9.0334e-07	6.01044e-05		GNL2	0.409771	9.20761	12.3604	0.000438532	0.0292167		MRTO4	1.13023	9.72232	8.7985	0.00301478	0.200857		UBA5	0.992254	9.15918	6.49488	0.0108186	0.605823		BTG1	0.71417	11.9849	55.586	8.94565e-14	5.93604e-12		E2F8	0.735076	8.67697	7.76589	0.00532422	0.353873
RNASE6	-0.89617	9.13866	56.6047	5.32838e-14	3.53376e-12		DDX21	0.250272	9.50585	24.1176	9.06283e-07	6.01044e-05		CCT7	0.339041	9.47598	12.3306	0.0004456	0.0295117		HCST	1.23356	9.53973	8.78053	0.00304462	0.201918		FAM110B	-0.633162	9.09878	6.47075	0.0109664	0.605823		SEC61A1	-1.15213	10.1847	55.5849	8.95066e-14	5.93604e-12		BRCA1	0.733195	8.67682	7.76194	0.00533587	0.353873
CD3EAP	0.75529	9.07898	56.4738	5.6953e-14	3.75993e-12		GTPBP4	0.289687	9.28517	24.0971	9.15975e-07	6.0471e-05		RASL11A	0.426197	9.18001	12.3234	0.000447314	0.0295117		CCDC91	1.22339	9.60299	8.76992	0.00306238	0.202173		RAD18	0.986359	9.15822	6.46772	0.0109852	0.605823		RABAC1	-1.27488	10.1579	55.5254	9.2259e-14	6.09077e-12		ENSBTAG00000053621	0.729408	8.67655	7.7383	0.00540618	0.356906
SRRM1	0.424411	9.85937	56.4306	5.82163e-14	3.82595e-12		CEBPZ	0.251302	9.46436	24.0764	9.25858e-07	6.07651e-05		FBL	0.346309	9.58086	12.3162	0.000449055	0.0295117		SMG8	1.22141	9.51684	8.73622	0.00311951	0.205012		ADORA2A	-0.630931	9.09873	6.46595	0.0109961	0.605823		TWF2	-1.12019	10.1354	55.4973	9.35859e-14	6.15041e-12		ADH5	-0.918471	8.84976	7.7118	0.00548611	0.360101
SLC6A6	0.781861	9.05721	56.3789	5.97692e-14	3.91031e-12		SLC9A3R1	-0.345998	9.15909	24.0703	9.28798e-07	6.07651e-05		CANX	0.381024	9.3756	12.2213	0.000472459	0.0306182		RPLP0	0.712981	13.0832	8.72089	0.00314585	0.205812		SLC26A11	-0.630931	9.09873	6.46595	0.0109961	0.605823		ECM1	-1.2245	10.1119	55.1186	1.13472e-13	7.42376e-12		BUB1	0.958842	8.71907	7.70587	0.00550416	0.360101
EIF4A2	-0.369767	9.91855	56.2157	6.49396e-14	4.22952e-12		ARID1A	0.29076	9.30199	24.0559	9.35786e-07	6.09478e-05		XRCC2	0.16314	9.15275	12.2202	0.00047276	0.0306182		CCT7	1.05963	9.80497	8.69548	0.00319	0.207765		ACYP2	-0.62871	9.09869	6.45887	0.01104	0.605823		DDIT4	1.22339	10.4319	54.9976	1.20679e-13	7.85986e-12		ENSBTAG00000009656	1.15993	8.71075	7.68235	0.00557635	0.361909
MSMO1	0.809874	9.17775	56.1025	6.87883e-14	4.46018e-12		STAT3	0.31236	9.25235	23.9703	9.7834e-07	6.34349e-05		DNAJC25	0.383908	9.18427	12.2159	0.00047385	0.0306182		VNN2	-1.22551	9.60141	8.67323	0.00322918	0.209378		VRK2	-0.950776	9.12595	6.45877	0.0110406	0.605823		DYNLL1	-1.16924	10.239	54.6677	1.42736e-13	9.25489e-12		TMEM60	-0.965778	8.77996	7.68064	0.00558164	0.361909
ZNF106	0.464785	9.71989	56.0668	7.00502e-14	4.52182e-12		CIRBP	0.169498	10.0603	23.9094	1.00976e-06	6.51809e-05		ENSBTAG00000046324	-0.359934	9.40353	12.214	0.000474325	0.0306182		ACSS1	1.20892	9.5208	8.65275	0.00326567	0.210803		PPP6R2	-0.626527	9.09865	6.45481	0.0110653	0.605823		VEGFA	1.20113	10.944	54.5999	1.47743e-13	9.53699e-12		CKAP2	0.984008	8.75517	7.66417	0.00563281	0.363604
MYBBP1A	0.72267	9.06747	55.9527	7.42349e-14	4.77074e-12		HNRNPU	0.209911	9.73591	23.8966	1.0165e-06	6.5326e-05		CD38	0.462639	9.20789	12.1643	0.00048712	0.031305		RPS6KA4	-0.96537	9.47838	8.62487	0.00331604	0.213107		ENSBTAG00000048049	-0.62399	9.09861	6.44829	0.0111059	0.605823		CRELD2	-1.24114	10.2316	54.4287	1.61189e-13	1.03589e-11		ARFGAP2	0.992811	8.74129	7.64164	0.00570359	0.365936
BANK1	-0.532487	9.51219	55.7254	8.33337e-14	5.33189e-12		MAGOH	0.241048	9.43809	23.8543	1.03909e-06	6.64834e-05		CCT3	0.351451	9.45271	12.1525	0.000490218	0.0313387		NACA	0.78344	11.0853	8.5964	0.00336827	0.214535		TIFA	0.888468	9.5792	6.44522	0.0111251	0.605823		CCL20	3.77534	10.8288	54.2211	1.79157e-13	1.14629e-11		GIMAP7	-0.604595	9.63186	7.63462	0.00572585	0.365936
ANP32E	0.490227	9.5098	55.5901	8.92706e-14	5.6867e-12		LFNG	0.407301	9.15636	23.5252	1.23286e-06	7.85356e-05		U2AF1	0.255729	9.70981	12.1459	0.00049196	0.0313387		PLEKHA1	-0.957314	9.47754	8.58057	0.0033977	0.214535		PDE9A	-0.623062	9.09859	6.44336	0.0111368	0.605823		CD47	-1.09628	10.3239	53.9096	2.09934e-13	1.33732e-11		ELOC	0.870961	8.94646	7.61127	0.00580046	0.365936
SRSF3	0.557875	9.36251	55.3998	9.8344e-14	6.23733e-12		NARS1	0.289873	9.35623	23.4742	1.26597e-06	8.02269e-05		VSIR	-0.377302	9.18832	12.1304	0.000496069	0.0314258		SERPINB6	-1.12964	9.67185	8.57411	0.00340976	0.214535		ZNRF3	-0.62142	9.09856	6.44159	0.0111479	0.605823		SLC25A24	-1.10265	10.0228	53.8369	2.17847e-13	1.38166e-11		KNL1	0.948124	8.71779	7.60826	0.00581014	0.365936
MPHOSPH10	0.661729	9.22383	55.3096	1.02963e-13	6.50186e-12		ENSBTAG00000045588	0.332701	9.00733	23.4674	1.27046e-06	8.02269e-05		HOPX	-0.627787	9.52058	12.1244	0.000497654	0.0314258		GPATCH4	1.21068	9.53577	8.57337	0.00341116	0.214535		DUSP6	-0.620707	9.09855	6.43976	0.0111594	0.605823		PCMT1	-1.13478	10.1162	53.6005	2.457e-13	1.55154e-11		BHLHE40	0.779044	9.09666	7.60811	0.00581063	0.365936
ENSBTAG00000053806	0.899241	9.04484	55.2545	1.0589e-13	6.65777e-12		LAT	-0.298454	9.29097	23.314	1.37593e-06	8.62711e-05		GGTA1	-0.394754	9.34777	12.1099	0.00050156	0.0315353		SLC38A2	1.17961	9.65923	8.57285	0.00341212	0.214535		PAPSS2	-0.620707	9.09855	6.43976	0.0111594	0.605823		ARID5B	1.17121	10.2826	53.1701	3.05881e-13	1.92321e-11		ZNF106	0.878115	8.93859	7.58653	0.00588061	0.365936
RPL7L1	0.494488	9.45274	55.1742	1.10305e-13	6.90549e-12		TNFRSF1B	0.269868	9.56568	23.3111	1.37806e-06	8.62711e-05		ACAD8	-0.38665	9.19567	12.0964	0.00050519	0.0316266		LRRFIP2	1.18606	9.63502	8.54054	0.00347323	0.217436		NAP1L5	-0.619956	9.09853	6.43768	0.0111725	0.605823		GLRX	-1.17133	10.1823	52.4104	4.50327e-13	2.81921e-11		SIRT6	-0.701669	8.67135	7.58632	0.00588128	0.365936
NCOA7	0.683442	9.2599	54.9776	1.21913e-13	7.59943e-12		TNIP2	0.385551	9.0746	23.2711	1.40698e-06	8.77035e-05		EIF4A2	-0.244102	9.94642	12.038	0.000521257	0.0324302		DNAJA1	1.02572	9.84687	8.51178	0.00352855	0.219952		PRAG1	-0.619705	9.09853	6.43717	0.0111756	0.605823		CLEC5A	-1.35646	10.0946	52.3955	4.53752e-13	2.82845e-11		DNAJC27	-0.698385	8.671	7.58024	0.00590117	0.365936
WDR74	0.575293	9.292	54.5466	1.51808e-13	9.42251e-12		RPS4Y1	0.312974	9.19952	23.1881	1.46907e-06	9.11829e-05		BHLHE40	0.507515	9.2538	12.0259	0.000524666	0.0324302		ANXA3	-0.9345	9.47479	8.46889	0.00361271	0.224235		ACAT2	1.14432	9.26366	6.43516	0.0111883	0.605823		SNX2	-1.1096	10.1398	52.1792	5.06596e-13	3.14436e-11		VIM	-0.82668	9.7724	7.5715	0.00592983	0.365936
ADGRG5	-0.720731	9.08616	54.2914	1.72857e-13	1.06833e-11		TUBA1B	-0.255268	9.51509	23.1105	1.52949e-06	9.45292e-05		GTF2H4	0.363089	9.18461	12.0257	0.000524724	0.0324302		NOC2L	1.183	9.51789	8.45713	0.00363614	0.224316		PDCD1	1.31999	9.23132	6.43207	0.0112078	0.605823		DEFB7	-2.46126	11.3064	52.1507	5.14001e-13	3.17674e-11		CCDC124	0.979706	8.7853	7.56867	0.00593918	0.365936
SLAMF1	0.736786	9.03264	54.1289	1.87763e-13	1.15554e-11		CREBBP	0.29779	9.25494	23.0344	1.59132e-06	9.79336e-05		SAP18	0.233636	9.87761	12.0174	0.000527074	0.0324374		FBXL8	-0.931952	9.47465	8.45276	0.00364491	0.224316		STK11	-0.617688	9.09849	6.43186	0.0112091	0.605823		AP3S1	-1.12874	10.1089	52.0178	5.49985e-13	3.38474e-11		B3GAT3	-0.866762	8.91441	7.56657	0.00594608	0.365936
LARP1	0.626622	9.28879	54.0829	1.92203e-13	1.17787e-11		ZFP36L1	0.317957	9.38854	22.9718	1.64397e-06	0.000100747		TNFRSF18	0.673025	9.2072	11.995	0.000533444	0.0325649		TUBA1C	-0.929956	9.47433	8.44502	0.00366045	0.224322		CA2	-0.617429	9.09849	6.43125	0.011213	0.605823		ENSBTAG00000049346	-1.18423	10.0553	51.7079	6.44027e-13	3.94677e-11		KLC4	-0.688377	8.67035	7.53512	0.00605077	0.370807
IER3	1.00007	9.1034	54.0447	1.95984e-13	1.19599e-11		CD53	0.240401	9.55646	22.9101	1.69754e-06	0.000103593		MRPL20	0.321334	9.50783	11.9943	0.000533631	0.0325649		PTPN1	0.893463	10.1927	8.43253	0.00368567	0.224919		TMEM106C	-0.616508	9.09847	6.42853	0.0112302	0.605823		YWHAG	-1.19972	10.1325	51.6437	6.65434e-13	4.06082e-11		SNX18	-0.687313	8.67027	7.5166	0.00611331	0.372417
GNAI2	-0.390095	9.87769	53.9975	2.00748e-13	1.21994e-11		GBP5	0.352792	9.06127	22.5847	2.01083e-06	0.000122198		NAA15	0.413632	9.27091	11.9855	0.000536149	0.0325817		NFKB2	0.982767	9.92839	8.41427	0.00372286	0.225422		PPP1R3E	-0.615643	9.09845	6.42652	0.0112429	0.605823		LGALS9	-1.24714	10.2282	51.6244	6.72021e-13	4.08386e-11		BAZ1A	0.81342	9.01731	7.51079	0.00613306	0.372417
SLC25A19	0.707811	9.14609	53.9555	2.05083e-13	1.24109e-11		CNOT7	0.330539	9.13149	22.484	2.11898e-06	0.000128234		MAT2A	0.405155	9.31935	11.9547	0.000545086	0.0328427		DSE	-0.925149	9.47459	8.40565	0.00374056	0.225422		RPS16	0.820724	9.67558	6.42554	0.0112491	0.605823		F3	1.69038	10.339	51.4946	7.17936e-13	4.34471e-11		TRAF4	0.899059	8.88102	7.49997	0.00617	0.372417
ENSBTAG00000052466	0.585686	9.34619	53.835	2.18057e-13	1.31282e-11		CD14	-0.253154	9.00616	22.4644	2.1407e-06	0.00012901		FUS	0.289912	9.70005	11.9401	0.000549395	0.0328427		SMARCA1	-0.921033	9.47337	8.39554	0.00376143	0.225422		BIN2	-0.893797	9.32815	6.42147	0.0112749	0.605823		CFLAR	1.19192	10.2092	51.4806	7.23066e-13	4.3491e-11		BTBD9	-0.678415	8.66971	7.49074	0.00620171	0.372417
SERPINB2	-0.642963	9.01299	53.8288	2.18743e-13	1.31282e-11		PLP2	-0.367642	9.12927	22.3684	2.25045e-06	0.000135064		DTX1	-0.140873	9.1502	11.9398	0.000549488	0.0328427		FAM184A	-0.923936	9.47388	8.39102	0.0037708	0.225422		LIAS	-0.613002	9.0984	6.41952	0.0112873	0.605823		RGS10	-1.14965	10.0611	51.4763	7.2465e-13	4.3491e-11		XYLT2	-0.677901	8.66971	7.48536	0.00622026	0.372417
TMEM126A	0.637393	9.20908	53.7817	2.24055e-13	1.33917e-11		NFKBID	0.375708	9.04417	22.344	2.27924e-06	0.000136229		SMARCD3	-0.140873	9.15027	11.9398	0.000549488	0.0328427		SLC15A3	-0.919993	9.47334	8.39067	0.00377151	0.225422		BZW1	0.705733	9.93479	6.419	0.0112905	0.605823		PSMA6	-0.989329	10.407	51.4385	7.38769e-13	4.41559e-11		FSD1	-0.677141	8.66966	7.48133	0.00623419	0.372417
MIEN1	-0.586261	9.31418	53.4001	2.72085e-13	1.61957e-11		AGPAT1	-0.325062	9.06349	22.2549	2.38746e-06	0.000142112		DDX21	0.314714	9.68058	11.9197	0.000555437	0.0330003		U2AF1	0.930173	10.0571	8.36911	0.00381653	0.226359		TRIM13	-0.612524	9.0984	6.41824	0.0112954	0.605823		PLBD2	-1.11416	10.187	51.3876	7.58156e-13	4.51289e-11		TPK1	-0.674484	8.66945	7.47317	0.00626253	0.372417
C18H19orf48	0.717094	9.04167	53.248	2.93993e-13	1.74284e-11		MAP3K8	0.310701	9.02167	22.2287	2.42029e-06	0.000142917		SPIN1	-0.405939	9.18525	11.9079	0.000558958	0.0330003		CHST15	1.00525	9.4855	8.36823	0.00381837	0.226359		MS4A1	1.14521	9.21501	6.41798	0.011297	0.605823		RHOQ	-1.16393	10.1408	51.3585	7.69475e-13	4.56157e-11		CASP7	-0.671688	8.66926	7.46208	0.00630122	0.372417
TOMM6	0.384038	9.82473	53.1501	3.0901e-13	1.82442e-11		ENSBTAG00000047700	-0.445747	9.10147	22.2248	2.42525e-06	0.000142917		RSL24D1	0.345828	9.42562	11.9015	0.000560893	0.0330003		ENSBTAG00000004472	-1.09578	9.71221	8.35594	0.00384429	0.22697		ZNF26	-0.612593	9.0984	6.41787	0.0112978	0.605823		LAMP1	-0.966239	11.1135	51.2941	7.9516e-13	4.69468e-11		STYK1	-0.677899	8.66984	7.4602	0.0063078	0.372417
SQLE	0.772518	9.11652	53.0338	3.27858e-13	1.92786e-11		LAP3	0.281575	9.36068	22.2206	2.43049e-06	0.000142917		MED25	-0.392877	9.21592	11.9004	0.000561213	0.0330003		NCBP1	1.16645	9.51603	8.33076	0.00389793	0.229205		SLC22A1	-0.61245	9.09839	6.41761	0.0112994	0.605823		BCL3	1.01084	10.2318	51.0044	9.21587e-13	5.41908e-11		CASP6	0.815906	9.01181	7.43441	0.00639882	0.376261
SLC4A7	-0.520312	9.46863	52.8267	3.64319e-13	2.13361e-11		PSMB4	0.165459	9.93213	22.1738	2.49052e-06	0.000145856		ENSBTAG00000053806	0.522847	9.23191	11.8583	0.000574042	0.0336185		NOLC1	1.13684	9.65431	8.30018	0.00396412	0.232157		ZBTB39	-0.611962	9.09839	6.41684	0.0113043	0.605823		BASP1	0.984314	11.9971	50.8385	1.00289e-12	5.87338e-11		ENSBTAG00000007187	-0.659216	8.66849	7.40125	0.00651785	0.381715
CALR	0.369096	10.3459	52.6368	4.01299e-13	2.34075e-11		MYL6	-0.138147	10.8815	22.1553	2.51462e-06	0.000146676		ITGA4	-0.421413	9.39385	11.8412	0.000579343	0.0337927		ENSBTAG00000053806	1.01134	9.48229	8.28614	0.00399489	0.233019		ACOX3	-0.610328	9.09836	6.41176	0.0113367	0.605823		TXNIP	-1.37477	10.5175	50.7264	1.06183e-12	6.19359e-11		CCSER2	0.984874	8.75588	7.39299	0.00654787	0.381804
STK17B	-0.595198	9.25821	52.0976	5.28083e-13	3.06795e-11		UCP2	-0.213522	9.8763	22.0907	2.60068e-06	0.000151089		ERH	0.230802	9.93866	11.8191	0.000586247	0.0339304		TOMM20	0.939419	9.98908	8.27576	0.00401778	0.233417		ZNF646	-0.610328	9.09836	6.41176	0.0113367	0.605823		CSF1R	-1.14874	10.0624	50.6771	1.0888e-12	6.32552e-11		PTH1R	-0.944617	8.78707	7.38639	0.00657194	0.381804
HNRNPM	0.418858	9.63291	52.0509	5.40794e-13	3.12928e-11		PAK6	0.336039	9.0259	22.0557	2.64846e-06	0.000153252		PLIN2	0.461347	9.3534	11.8187	0.000586376	0.0339304		EIF4E	1.09685	9.72205	8.25842	0.00405634	0.234718		EAF2	-0.609694	9.09834	6.41079	0.0113429	0.605823		DDOST	-1.10675	10.1842	50.4048	1.25089e-12	7.23822e-11		TYROBP	-0.942733	8.78834	7.37229	0.00662366	0.383275
TOMM20	0.484998	9.4735	51.9397	5.72314e-13	3.29853e-11		SIT1	-0.311702	9.26361	22.0411	2.6688e-06	0.00015332		SPIB	0.217164	9.15675	11.764	0.000603866	0.0348038		BCAS2	1.19367	9.59059	8.24374	0.00408929	0.235009		ANO10	-0.60946	9.09834	6.40981	0.0113491	0.605823		YWHAB	-0.948161	10.6501	50.1857	1.39862e-12	8.06092e-11		RAB8B	0.78301	9.07455	7.35509	0.00668733	0.383799
ZC3H12A	0.713569	9.05406	51.8057	6.12743e-13	3.51758e-11		PTGS2	0.187291	8.99771	22.0368	2.67475e-06	0.00015332		PUM3	0.403621	9.30667	11.7321	0.000614321	0.0351846		TRIB1	-0.89143	9.47052	8.24176	0.00409373	0.235009		NEURL2	-0.609303	9.09834	6.40973	0.0113496	0.605823		CHMP2A	-1.01734	10.3783	50.1081	1.45503e-12	8.35289e-11		CD3D	-0.887983	8.85823	7.34909	0.00670968	0.383799
EBI3	0.726999	9.05616	51.5103	7.1224e-13	4.07267e-11		SBDS	0.316193	9.15633	22.0321	2.68131e-06	0.00015332		MRTO4	0.377179	9.37461	11.7291	0.000615319	0.0351846		USP36	1.20267	9.54154	8.2319	0.00411605	0.23536		PPP1R14A	-0.609103	9.09833	6.4092	0.011353	0.605823		RAP2B	-1.10656	10.4033	50.0912	1.46761e-12	8.39194e-11		ATP6V0A1	0.908363	8.70351	7.34743	0.00671587	0.383799
CD79A	-0.446641	9.67422	51.4045	7.51664e-13	4.28124e-11		PDE4B	0.271581	9.34972	21.925	2.8351e-06	0.000161478		FLT1	0.173151	9.15326	11.7058	0.000623064	0.0354878		PIEZO1	0.977062	9.482	8.20992	0.00416619	0.236258		ENSBTAG00000055281	-0.608582	9.09832	6.40784	0.0113618	0.605823		BRI3	-0.958986	10.6509	49.3982	2.0894e-12	1.19006e-10		ROCK1	0.766778	9.08529	7.33836	0.00674983	0.383799
RBM8A	0.444553	9.51728	51.3744	7.63293e-13	4.3305e-11		JUN	-0.303826	9.66232	21.8604	2.93224e-06	0.000166359		EIF4G2	0.260338	9.85424	11.6914	0.000627901	0.0355437		DRG1	1.18861	9.59274	8.20639	0.00417431	0.236258		FBXL12	-0.608124	9.09831	6.40584	0.0113745	0.605823		RPS19BP1	-1.04494	10.1366	48.8664	2.73998e-12	1.55451e-10		PVRIG	-0.707427	9.18655	7.32954	0.00678305	0.383799
SDAD1	0.628518	9.22605	51.096	8.79582e-13	4.97084e-11		CHD4	0.261748	9.41335	21.8389	2.96528e-06	0.000167579		ENSBTAG00000025929	0.321812	9.45624	11.6852	0.000630002	0.0355437		TNFRSF13B	1.15029	9.51156	8.20368	0.00418054	0.236258		CD48	0.565615	10.4973	6.40414	0.0113855	0.605823		GSN	-1.09885	10.1202	48.5336	3.24672e-12	1.83484e-10		CFD	-0.669594	8.66929	7.32736	0.00679127	0.383799
EPHX4	-0.679267	9.05205	51.0293	9.09957e-13	5.12257e-11		CBR3	0.395993	9.08029	21.8189	2.99631e-06	0.000168676		S100A8	-0.321056	9.17136	11.6811	0.000631388	0.0355437		P2RY6	-0.882698	9.47018	8.18123	0.0042326	0.237699		MMUT	-0.606702	9.09829	6.40218	0.011398	0.605823		LAPTM5	-0.892983	10.7566	48.413	3.45273e-12	1.9437e-10		TLE3	0.951531	8.72182	7.30658	0.00687027	0.386759
DDX6	0.567032	9.32316	50.7614	1.04305e-12	5.84915e-11		TCP1	0.262614	9.32866	21.7478	3.10954e-06	0.000174375		CCT5	0.323698	9.52547	11.6325	0.000648092	0.0363432		MPHOSPH8	0.895694	10.1063	8.17859	0.00423877	0.237699		ENSBTAG00000053486	-0.606446	9.09828	6.40211	0.0113985	0.605823		ENSBTAG00000004714	1.24365	10.7065	48.344	3.57643e-12	2.00556e-10		LMBR1	0.900462	8.70225	7.28125	0.00696779	0.389761
REX1BD	-0.472626	9.42609	50.5858	1.14069e-12	6.37206e-11		AAMP	0.265394	9.29011	21.5461	3.45421e-06	0.000192958		STAT4	0.385365	9.38938	11.539	0.0006815	0.0380608		VASN	-0.872939	9.46895	8.13705	0.00433697	0.240186		OBI1	-0.606446	9.09828	6.40211	0.0113985	0.605823		MCL1	0.740412	10.7588	48.2578	3.73711e-12	2.08761e-10		MYBL2	0.900495	8.70232	7.27881	0.00697727	0.389761
CHAC1	0.625219	9.00291	50.3127	1.311e-12	7.29541e-11		MAT2A	0.326062	9.13946	21.5094	3.52103e-06	0.000195937		COA5	-0.400733	9.25412	11.5323	0.000683962	0.0380608		GTF3C4	0.963327	9.4805	8.13171	0.00434978	0.240186		ENSBTAG00000054241	-0.606353	9.09828	6.40175	0.0114008	0.605823		APLP2	-1.13334	10.1621	48.2062	3.83664e-12	2.135e-10		TMEM256	-0.769101	9.03092	7.2289	0.0071739	0.398135
PSMA2	0.435436	9.53774	50.2138	1.37873e-12	7.64303e-11		GLIPR2	-0.384343	9.14232	21.4941	3.54918e-06	0.000196749		UBE2A	0.369029	9.33566	11.4557	0.000712756	0.0395117		MED22	0.962386	9.47987	8.1317	0.00434978	0.240186		TANGO2	-0.605856	9.09827	6.39999	0.0114121	0.605823		PLIN2	-1.01191	11.1557	48.1376	3.97334e-12	2.20263e-10		RILPL2	0.675802	9.31488	7.22516	0.00718889	0.398135
SRSF7	0.475285	9.53683	49.7349	1.75992e-12	9.71902e-11		SELPLG	-0.326176	9.22969	21.4673	3.59908e-06	0.000198757		EGR1	-0.240796	9.15565	11.4464	0.000716317	0.0395581		DUSP1	-1.07826	9.9402	8.12261	0.00437167	0.240186		ENSBTAG00000053476	-0.605114	9.09826	6.39837	0.0114225	0.605823		BRK1	-0.959024	10.2442	48.0894	4.07228e-12	2.24889e-10		CHD1	0.768567	9.07742	7.22004	0.00720942	0.398135
C7H19orf67	-0.647452	9.08692	49.4692	2.01514e-12	1.10863e-10		IMPA2	-0.32851	9.06924	21.358	3.81023e-06	0.00020962		NDUFA7	-0.266014	9.69134	11.4259	0.000724292	0.039847		MARCHF6	0.9622	9.48098	8.11988	0.00437825	0.240186		HTRA2	-0.604429	9.09825	6.39666	0.0114335	0.605823		ARPC3	-0.8242	10.8502	48.0192	4.22065e-12	2.322e-10		ORMDL3	0.939424	8.71909	7.19854	0.00729628	0.401406
HSP90B1	0.496841	9.77252	49.3646	2.12541e-12	1.16489e-10		RPS18	0.0881202	12.9975	21.3393	3.84755e-06	0.000210875		USP33	-0.389368	9.22028	11.406	0.000732059	0.0401223		AAMP	1.07474	9.73669	8.11818	0.00438236	0.240186		CDKN2C	-0.604435	9.09825	6.39645	0.0114349	0.605823		EHBP1L1	-1.1702	10.1199	48.0055	4.25029e-12	2.32948e-10		IRF8	0.882785	8.69964	7.1476	0.00750645	0.41141
DDX39A	0.611866	9.16263	49.1414	2.38166e-12	1.30042e-10		TNIP1	0.30139	9.22432	21.2726	3.98379e-06	0.000217346		FERMT3	-0.343802	9.40708	11.3917	0.000737716	0.0402804		ENSBTAG00000055197	-1.08431	9.49803	8.09793	0.00443158	0.241366		ANKRD13D	-0.604435	9.09825	6.39645	0.0114349	0.605823		CHID1	-1.06677	10.1225	47.8914	4.50489e-12	2.45974e-10		EXOSC4	-0.924142	8.79985	7.13906	0.00754228	0.41182
RPL4	0.377515	10.0612	49.1188	2.40921e-12	1.31054e-10		HMGB2	-0.227389	9.85648	21.267	3.99554e-06	0.000217346		GPBP1	0.292087	9.59048	11.2975	0.000776131	0.0422192		COG8	0.955253	9.47894	8.09122	0.00444803	0.241366		C15H11orf49	-0.604236	9.09824	6.39593	0.0114383	0.605823		HEBP1	-1.01901	10.0171	47.7199	4.91685e-12	2.67462e-10		TACC3	0.958795	8.78333	7.11773	0.00763252	0.415186
VIM	-0.884014	9.48197	49.0334	2.51647e-12	1.36378e-10		CCT5	0.251405	9.36012	21.2408	4.05054e-06	0.000219515		ARRB2	-0.397735	9.25752	11.2887	0.000779789	0.0422599		NME1	0.952767	9.93426	8.08527	0.00446264	0.241366		OTUD7B	-0.602841	9.09822	6.39208	0.011463	0.605823		PLP2	-1.19261	10.1135	47.5551	5.34798e-12	2.89829e-10		ENSBTAG00000053740	-0.938327	8.7281	7.06842	0.00784543	0.423397
ATF6	0.659382	9.09386	48.7281	2.94019e-12	1.58748e-10		ADGRE5	-0.246833	9.55858	21.1819	4.17686e-06	0.000225519		ATP13A2	-0.368032	9.18009	11.2576	0.000792977	0.0427795		SMIM13	1.19023	9.55397	8.08211	0.00447045	0.241366		INTS4	-0.601582	9.09819	6.38886	0.0114838	0.605823		LRP1	-1.05902	10.0196	47.3031	6.0815e-12	3.28356e-10		TNFRSF18	1.89432	9.62569	7.05941	0.00788499	0.423397
YWHAE	0.407179	9.68092	48.5798	3.17126e-12	1.7059e-10		CLIC4	0.387542	9.05018	21.1725	4.19751e-06	0.000225795		SLX4	-0.323132	9.17319	11.2522	0.000795267	0.0427795		RASSF4	-0.860775	9.46758	8.07542	0.00448698	0.241366		ENSBTAG00000047816	-0.600466	9.09817	6.38592	0.0115029	0.605823		GK	-1.09252	10.045	46.9719	7.20115e-12	3.87369e-10		DELE1	-0.935776	8.72925	7.05603	0.0078999	0.423397
SRGN	0.365843	11.3103	48.5475	3.22383e-12	1.72778e-10		ENSBTAG00000052878	0.344451	9.07989	21.1528	4.24087e-06	0.000227286		CFAP298	-0.360221	9.40022	11.232	0.000803984	0.0430888		RPS4X	0.709084	12.0427	8.05503	0.00453774	0.242735		GPS2	-0.933797	9.26987	6.38354	0.0115183	0.605823		CLEC12A	-1.10491	10.1038	46.8483	7.67004e-12	4.11069e-10		TMEM141	-0.934395	8.73112	7.05599	0.00790008	0.423397
HNRNPD	0.32272	9.98679	48.4714	3.35145e-12	1.78957e-10		CD7	-0.367154	9.04112	21.0937	4.37368e-06	0.0002327		SSB	0.285912	9.6128	11.2128	0.000812337	0.0433764		HECTD2	0.947379	9.47829	8.03951	0.00457679	0.242735		MINPP1	-0.599239	9.09815	6.38256	0.0115247	0.605823		PDIA6	-1.01425	10.3304	46.1282	1.10761e-11	5.91429e-10		ETFA	-0.856771	8.88004	7.02043	0.00805851	0.430301
FUBP1	0.556961	9.28275	48.4154	3.44851e-12	1.83466e-10		CRLF3	0.271652	9.34936	21.0936	4.37395e-06	0.0002327		SLC16A11	-0.341645	9.17904	11.1799	0.000826864	0.0439904		C1QBP	1.02239	9.80547	8.0382	0.00458011	0.242735		GEMIN2	-0.59737	9.09812	6.37745	0.011558	0.605823		ENY2	-0.987915	10.2214	46.1056	1.12045e-11	5.96096e-10		DENND4A	0.913408	8.71659	6.98486	0.00822022	0.436283
RPS6KA5	0.706189	9.15625	48.3006	3.65644e-12	1.93818e-10		HNRNPH1	0.2073	9.62602	21.0835	4.39703e-06	0.000233075		CR2	0.360137	9.16768	11.1345	0.000847368	0.0449167		RTN4IP1	0.94681	9.47854	8.03322	0.0045927	0.242735		ADPRM	-0.597048	9.09811	6.37656	0.0115637	0.605823		LILRA4	-1.32462	10.2155	46.0358	1.16113e-11	6.15483e-10		BIRC5	1.36214	8.73239	6.9826	0.00823061	0.436283
MAGOH	0.419949	9.54186	48.2625	3.72808e-12	1.96897e-10		PLEC	-0.374433	9.12145	21.0689	4.43057e-06	0.000233999		SAFB	0.287517	9.5857	11.1152	0.000856212	0.0451495		TRMT61A	1.18644	9.55015	8.03193	0.00459598	0.242735		AGPAT5	-0.597048	9.09811	6.37656	0.0115637	0.605823		SPCS2	-0.953597	10.2584	45.8405	1.28283e-11	6.77523e-10		CENPA	0.687749	8.67552	6.9657	0.00830869	0.43882
CAMK2N1	0.930099	9.21253	48.2461	3.75941e-12	1.97832e-10		HNRNPAB	0.234853	9.47829	20.9883	4.62094e-06	0.000243168		GPR84	0.149048	9.15238	11.1092	0.000858996	0.0451495		RTP4	0.941014	9.47733	8.01258	0.00464536	0.244454		CD164	1.15153	9.21991	6.37596	0.0115677	0.605823		PRKAR1A	-0.880633	10.4225	45.8229	1.29444e-11	6.81173e-10		MATK	-0.814232	8.92965	6.95387	0.0083638	0.439066
RAB32	0.651479	9.12675	48.1499	3.9485e-12	2.06311e-10		HSPB1	-0.354001	9.14681	20.9695	4.66659e-06	0.000244684		IMPA2	-0.410299	9.2372	11.0999	0.00086332	0.0451495		SLC1A5	1.08778	9.71244	7.95234	0.00480252	0.251811		C27H4orf47	-0.595846	9.09809	6.37324	0.0115854	0.605823		EVI2A	-1.09974	10.1627	45.5793	1.46583e-11	7.68582e-10		UHRF1BP1L	-0.837092	8.68903	6.94968	0.00838342	0.439066
XRN2	0.473391	9.48037	48.1497	3.94894e-12	2.06311e-10		DNAJA1	0.24428	9.40785	20.9458	4.72469e-06	0.000246702		PPDPF	-0.236531	10.0668	11.0974	0.000864492	0.0451495		DNAAF4	0.925846	9.47557	7.93709	0.00484315	0.253029		EIF2S2	1.00642	9.42495	6.36527	0.0116375	0.605823		BAZ1A	0.995119	10.6191	45.4	1.60632e-11	8.39215e-10		NEK9	0.693979	8.67569	6.93207	0.00846636	0.439066
EIF5B	0.56326	9.32499	48.0476	4.16002e-12	2.1656e-10		PSMD11	0.264739	9.33262	20.94	4.73904e-06	0.000246702		EIF2S1	0.355393	9.36278	11.0914	0.000867304	0.0451495		CIRBP	0.827272	10.354	7.92489	0.00487594	0.253828		HNRNPH1	0.738218	9.84874	6.36526	0.0116376	0.605823		ATP6AP1	-1.04238	10.0509	45.0363	1.93412e-11	1.00685e-09		CIPC	0.692602	8.6756	6.92453	0.00850213	0.439066
CDC42	0.313514	10.0452	47.9538	4.36391e-12	2.26362e-10		SLC11A1	-0.212704	8.9992	20.9047	4.82704e-06	0.000250386		MRPL15	0.40256	9.29231	11.0373	0.000892962	0.0463108		RPS19	0.679567	12.9937	7.89612	0.0049541	0.256582		HSPA9	1.14607	9.21831	6.33628	0.0118293	0.611247		CHMP3	-1.00902	10.1132	44.8828	2.09185e-11	1.08507e-09		LBR	-0.706535	9.14704	6.92325	0.00850821	0.439066
CENPS	0.664567	9.10669	47.7957	4.73037e-12	2.44498e-10		RNF2	0.326918	9.06278	20.875	4.90263e-06	0.000253401		SQSTM1	0.293109	9.74096	11.031	0.000895989	0.0463108		EIF3H	0.924497	9.97466	7.89245	0.00496416	0.256582		IL16	-0.991691	9.20222	6.32336	0.0119157	0.611247		PSTPIP2	0.930681	10.4045	44.842	2.13587e-11	1.10396e-09		STMN1	3.46001	9.26118	6.90536	0.00859377	0.439066
TANK	0.620509	9.19704	47.727	4.89908e-12	2.5232e-10		CD40	0.422933	9.02001	20.853	4.95925e-06	0.000255419		TMEM88	0.261232	9.16235	11.0206	0.000901034	0.0464064		SHISA5	-1.07441	9.78438	7.88301	0.00499014	0.25701		SCAF11	-0.798945	9.45904	6.31988	0.0119392	0.611247		CD99	-1.19147	10.2128	44.6054	2.41027e-11	1.24137e-09		ANP32E	0.728365	9.11315	6.90116	0.00861397	0.439066
STX11	0.676689	9.09422	47.7066	4.95033e-12	2.54059e-10		PSMA2	0.228778	9.43866	20.6722	5.45011e-06	0.000279708		PDIA6	0.368803	9.38468	10.9579	0.000932069	0.0478352		SQSTM1	0.773257	10.7854	7.86064	0.00505225	0.259289		GOLGA4	0.898486	9.54953	6.31945	0.011942	0.611247		RETN	-2.05412	11.2938	44.5286	2.50675e-11	1.2865e-09		FTL	0.57529	9.70965	6.90104	0.00861455	0.439066
PUM3	0.613723	9.22793	47.6759	5.02833e-12	2.57153e-10		ENSBTAG00000054259	-0.244117	9.00549	20.6268	5.58097e-06	0.000285415		TRPV2	-0.325131	9.17511	10.9074	0.000957784	0.0488748		SRSF5	0.825159	10.3235	7.84452	0.00509751	0.260327		MAGED1	-0.929819	9.12418	6.30831	0.0120173	0.611247		CKB	-1.54301	10.1467	44.4621	2.59334e-11	1.32626e-09		PRKCH	0.932148	8.79265	6.89978	0.00862065	0.439066
SH3BGRL3	-0.374099	10.4467	47.6397	5.12203e-12	2.61026e-10		PTX3	0.353684	9.08585	20.4875	6.00216e-06	0.000305879		RPS6KA1	-0.385029	9.23609	10.905	0.000959056	0.0488748		MS4A1	0.803764	10.4361	7.83152	0.00513429	0.260327		STX2	-0.571493	9.09764	6.29439	0.012112	0.611247		OSTF1	-0.809013	10.578	44.4309	2.635e-11	1.34283e-09		KCTD5	0.936289	8.78056	6.89411	0.00864804	0.439066
BOLA-DOB	-0.437382	9.62365	47.6199	5.17413e-12	2.62759e-10		GIMAP7	-0.17064	10.2715	20.425	6.20159e-06	0.000314936		ICAM1	0.197182	9.15508	10.8884	0.000967675	0.0491417		HMCES	0.957781	9.91204	7.83109	0.00513552	0.260327		ARFGAP3	-0.907122	9.30324	6.29192	0.012129	0.611247		CD46	-1.02356	10.1836	44.3812	2.70277e-11	1.37255e-09		ENSBTAG00000052744	-0.884899	8.83106	6.89161	0.00866012	0.439066
TIMM10	0.518068	9.32222	47.4891	5.53095e-12	2.79901e-10		EDEM1	0.317922	9.04715	20.4158	6.23148e-06	0.000315352		MAP3K8	0.46406	9.2464	10.8609	0.000982148	0.0494221		MYC	1.07895	9.69203	7.82804	0.00514417	0.260327		CD200	1.01256	9.16131	6.28644	0.0121665	0.611247		VPS26A	-1.04931	10.0871	44.3258	2.78028e-11	1.407e-09		DENND5A	0.684703	8.675	6.88831	0.00867613	0.439066
RIOK1	0.649245	9.1083	47.2557	6.23043e-12	3.14204e-10		EIF2S2	0.287313	9.31998	20.3582	6.42164e-06	0.000323847		CHCHD2	0.221175	9.95254	10.8597	0.000982787	0.0494221		EIF3CL	0.927961	9.96891	7.81465	0.00518244	0.261066		YME1L1	-0.98202	9.13844	6.2829	0.0121908	0.611247		HCLS1	-0.987295	10.2268	44.3012	2.81537e-11	1.41981e-09		PRDM2	0.922238	8.80825	6.8702	0.0087645	0.441999
NME2	0.405274	10.1984	47.1661	6.52188e-12	3.27764e-10		PTPRCAP	-0.297302	9.25083	20.2934	6.64303e-06	0.000333632		CEBPZ	0.290287	9.61466	10.8561	0.000984718	0.0494221		NFATC2	1.14545	9.52355	7.81037	0.00519472	0.261066		SYTL2	0.787049	9.72572	6.28144	0.0122009	0.611247		CCRL2	1.30459	10.2114	44.232	2.91668e-11	1.46581e-09		SMAD7	0.938345	8.73777	6.85279	0.00885031	0.442091
BCL2L11	0.677116	9.16733	47.1333	6.63181e-12	3.32139e-10		FST	0.488081	9.20651	20.288	6.66161e-06	0.000333632		ENSBTAG00000034609	-0.396366	10.0287	10.8522	0.000986808	0.0494221		COPS4	-1.14759	9.54187	7.79477	0.00523977	0.262422		HSF2BP	-0.56623	9.09754	6.28088	0.0122047	0.611247		SSR1	-0.939533	10.2764	44.0965	3.12582e-11	1.5655e-09		DAPK1	0.676191	8.67432	6.84929	0.00886767	0.442091
CALM2	-0.344823	10.1904	47.0495	6.92164e-12	3.45464e-10		RHEX	-0.555829	9.31124	20.2448	6.81386e-06	0.000339868		ITGB2	-0.358968	9.40633	10.8363	0.000995275	0.049656		NOTCH1	1.14016	9.51822	7.75653	0.00535188	0.266471		NFKBIB	1.07915	9.32923	6.24121	0.0124811	0.622942		ARID5A	0.914278	10.148	44.0055	3.27457e-11	1.63436e-09		CENPE	1.33889	8.72642	6.84114	0.00890821	0.442091
IRF7	0.590365	9.24946	46.9518	7.27534e-12	3.61873e-10		TOR4A	-0.299096	9.02822	20.2394	6.83293e-06	0.000339868		RANBP1	0.342221	9.43267	10.8307	0.000998316	0.049656		S100A11	-1.7473	10.1989	7.75469	0.00535731	0.266471		POMP	0.655958	10.0531	6.23195	0.0125465	0.62406		CIAO2B	-1.01969	10.1564	43.9472	3.37354e-11	1.67799e-09		SAT1	0.52039	10.0145	6.83404	0.00894367	0.442091
ARL14EP	0.589484	9.23135	46.8821	7.53878e-12	3.73697e-10		RPS3A	0.0804044	13.2704	20.2157	6.91827e-06	0.000342938		SGSM3	-0.319582	9.1711	10.741	0.00104789	0.0517946		RPS5	0.680027	12.583	7.73451	0.00541753	0.268547		EXOC1	-0.973959	9.13759	6.224	0.012603	0.624731		CTSH	-1.16361	10.4874	43.8277	3.58596e-11	1.77756e-09		AFF4	-0.856901	8.87079	6.82625	0.00898278	0.442091
FCER2	0.745019	9.19424	46.8454	7.68143e-12	3.79473e-10		MATR3	0.166519	9.86575	20.1976	6.98419e-06	0.000345028		MT2A	0.510256	9.2769	10.74	0.00104845	0.0517946		CYTIP	-1.10914	9.62444	7.71017	0.00549106	0.271068		ZFYVE16	-0.994623	9.18989	6.21022	0.0127015	0.627471		CHSY1	-1.09174	10.0899	43.3387	4.60399e-11	2.26715e-09		GINS4	0.670514	8.67391	6.82511	0.0089885	0.442091
ABI3	-0.722705	9.11528	46.819	7.78537e-12	3.83304e-10		ARF1	0.194311	9.5863	20.0715	7.45999e-06	0.000367285		VCAN	-0.245622	9.15644	10.7333	0.00105224	0.051806		ENSBTAG00000016347	0.840921	10.1688	7.70535	0.00550573	0.271068		IRF2BP2	1.10431	9.29328	6.19521	0.0128097	0.63067		IL13RA1	-1.04589	10.1116	43.3383	4.60485e-11	2.26715e-09		ASPM	1.11071	8.70851	6.82453	0.0089914	0.442091
CDKN1A	0.905548	9.25362	46.8069	7.83361e-12	3.84376e-10		CDKN2D	-0.310996	9.10923	19.97	7.86656e-06	0.000385993		FLT3LG	-0.404428	9.21466	10.7071	0.00106725	0.0523675		CHD4	0.928689	9.94424	7.69054	0.00555111	0.272379		MATK	-0.933114	9.25499	6.18469	0.012886	0.632286		HYPK	-0.907065	10.2462	43.1764	5.00207e-11	2.4544e-09		SLC30A9	0.669441	8.67382	6.82088	0.00900984	0.442091
GPATCH4	0.691523	9.08919	46.7553	8.04276e-12	3.9331e-10		BCOR	0.328075	9.08856	19.9133	8.10363e-06	0.000396287		MAN2A1	0.394125	9.23106	10.6939	0.00107492	0.0525661		VASP	0.886022	10.0752	7.67841	0.00558855	0.273293		TEX12	-0.999777	9.16449	6.17353	0.0129676	0.634145		VAPA	-0.929171	10.1533	43.0489	5.33894e-11	2.61087e-09		SUMO2	0.542029	9.83759	6.80667	0.00908177	0.443834
DDX27	0.478914	9.42017	46.7394	8.10824e-12	3.95181e-10		CD84	-0.325039	9.19181	19.789	8.64797e-06	0.000421487		HCFC1R1	-0.323507	9.17461	10.6773	0.0010846	0.0527398		ABCC1	1.12382	9.51888	7.66426	0.00563252	0.274519		RELB	0.680568	9.97348	6.15926	0.0130726	0.637135		CAP1	-0.893507	10.2976	42.9602	5.58636e-11	2.7227e-09		GPBP1	0.675803	9.24494	6.80182	0.00910648	0.443834
S100A10	-0.803054	9.08409	46.7061	8.24718e-12	4.00609e-10		MYO1F	-0.332091	9.0395	19.7584	8.78753e-06	0.000425405		ARAP3	-0.191428	9.15332	10.6753	0.00108573	0.0527398		NECAP2	0.916392	9.98328	7.65685	0.00565573	0.274728		ENSBTAG00000013919	1.59987	9.44636	6.15004	0.0131409	0.638321		ISCA1	-1.02333	10.17	42.881	5.81725e-11	2.82195e-09		ENSBTAG00000001143	0.727165	9.12034	6.78893	0.00917247	0.443961
CCND3	-0.556856	9.41939	46.5396	8.97842e-12	4.34675e-10		HINT1	0.154191	10.0807	19.7565	8.79636e-06	0.000425405		ENSBTAG00000052397	-0.532834	9.31741	10.6456	0.00110336	0.0534172		TSC22D2	1.12741	9.51487	7.64274	0.00570013	0.275447		ZNF511	-0.956784	9.13841	6.13104	0.0132829	0.640667		KMT5A	-0.93804	10.0076	42.8771	5.82887e-11	2.82195e-09		ZWILCH	0.661616	8.67321	6.78674	0.00918377	0.443961
CDKN1B	-0.583021	9.21207	46.4435	9.42964e-12	4.55003e-10		ST6GALNAC4	-0.320785	9.05423	19.7473	8.83871e-06	0.000425405		NAB1	0.392276	9.20962	10.6322	0.00111137	0.0536262		ISG15	2.4211	11.1747	7.64011	0.00570845	0.275447		ZBTB33	0.953169	9.15582	6.12807	0.0133052	0.640667		C2CD2L	-0.875188	10.0014	42.8611	5.87691e-11	2.83575e-09		MAGOHB	0.924414	8.7793	6.77754	0.00923122	0.443961
ID3	-0.690808	9.23514	46.409	9.59752e-12	4.61571e-10		GADD45B	0.339967	9.26862	19.7458	8.84551e-06	0.000425405		ZNF706	0.300985	9.57912	10.6173	0.00112033	0.0538267		RPL29	0.689842	12.0571	7.6249	0.0057568	0.27686		MRPS17	0.952942	9.15587	6.12591	0.0133215	0.640667		ASS1	-1.18127	10.1057	42.6666	6.49107e-11	3.12173e-09		MGME1	0.659844	8.67308	6.77751	0.00923136	0.443961
RASL11A	0.785503	9.02472	46.2113	1.06161e-11	5.08872e-10		TMEM141	-0.31475	9.0565	19.7193	8.96931e-06	0.000429935		CD14	-0.273429	9.16205	10.613	0.00112293	0.0538267		TCEANC2	-1.07435	9.50406	7.61125	0.00580052	0.278042		ZFAND5	-0.764466	9.48987	6.06841	0.0137621	0.659609		REEP5	-1.06443	10.1095	42.5676	6.82817e-11	3.27301e-09		FBRS	-0.882574	8.70351	6.75468	0.00935022	0.444425
HIVEP3	0.79297	9.10008	46.0074	1.17806e-11	5.62831e-10		FXYD5	-0.208912	9.65172	19.6555	9.27375e-06	0.00044256		ANO6	0.380517	9.26017	10.6061	0.00112718	0.0538523		KDM2A	1.16404	9.60356	7.59862	0.00584131	0.279076		ANAPC10	0.937219	9.15337	6.05729	0.013849	0.659609		GDE1	-1.00361	10.0353	42.5517	6.88394e-11	3.28889e-09		FAM76A	-0.899801	8.71617	6.75283	0.00935993	0.444425
EIF3B	0.539627	9.29839	45.9549	1.21004e-11	5.76217e-10		F2R	0.204207	9.70135	19.6514	9.29364e-06	0.00044256		MAPK3	-0.303869	9.16829	10.5485	0.00116283	0.0553735		MTUS1	-1.14224	9.53433	7.58912	0.00587217	0.279082		WARS1	1.08721	9.29422	6.05696	0.0138516	0.659609		TCN2	-1.16084	10.1007	42.5379	6.93249e-11	3.30123e-09		PTCD3	0.654309	8.67269	6.75186	0.00936502	0.444425
OTUD4	0.630904	9.13237	45.8429	1.28125e-11	6.08135e-10		OTULINL	0.324757	9.08721	19.6423	9.33807e-06	0.000443223		CMAS	-0.367061	9.27909	10.4495	0.00122684	0.058231		LYZ	-1.14389	9.52648	7.58127	0.00589779	0.279082		KIFBP	-0.982021	9.1637	6.04884	0.0139155	0.660484		BSG	-0.972975	10.1178	42.329	7.71419e-11	3.66147e-09		DNAJC9	0.654307	8.67269	6.75117	0.00936861	0.444425
PRRC2C	0.324921	10.0169	45.8059	1.3057e-11	6.17719e-10		ACTR3	0.169309	9.95448	19.6253	9.42117e-06	0.00044571		ENSBTAG00000011511	0.25026	9.8023	10.4029	0.00125816	0.0595228		SFPQ	0.799884	10.4042	7.58088	0.00589907	0.279082		TMED5	1.11371	9.21458	6.00846	0.0142375	0.673567		ARRB2	-1.04886	10.0357	42.3036	7.81491e-11	3.69719e-09		CDK2AP2	-0.733317	9.04944	6.74635	0.00939399	0.444425
SEPTIN9	-0.539004	9.39842	45.792	1.31498e-11	6.19854e-10		REL	0.314106	9.16323	19.5878	9.60813e-06	0.000453079		TIMP3	-0.335128	9.18046	10.3945	0.00126388	0.0595995		PPIA	0.80927	10.3042	7.56974	0.00593562	0.279461		PTPRE	0.930635	9.47045	5.99144	0.0143755	0.676466		FXYD5	-0.907992	10.6622	42.1232	8.57009e-11	4.0413e-09		CD44	-0.710853	9.10184	6.7228	0.0095188	0.447494
ITGB2	-0.709428	9.20699	45.7864	1.31875e-11	6.19854e-10		TCF7	-0.254704	9.44499	19.562	9.73846e-06	0.000457664		GNG2	-0.343108	9.39718	10.3847	0.00127063	0.0597238		SYTL1	1.14242	9.59011	7.56673	0.00594557	0.279461		NFKBID	1.05794	9.323	5.98942	0.0143919	0.676466		IL17RA	-0.984287	10.123	42.1148	8.60688e-11	4.04551e-09		C8H9orf64	-0.87741	8.70284	6.7183	0.00954286	0.447494
RRP1B	0.6404	9.15868	45.7025	1.37645e-11	6.44891e-10		FOSL2	0.317704	9.04226	19.5562	9.76836e-06	0.000457664		SUCNR1	-0.231872	9.15149	10.3624	0.00128609	0.0600798		DNAJB6	1.1583	9.57886	7.50529	0.00615182	0.287716		SRSF1	1.08662	9.29163	5.98084	0.0144621	0.677573		CALU	-1.04437	10.0586	42.0517	8.88914e-11	4.1647e-09		MBD1	-0.874952	8.70378	6.70936	0.0095908	0.447494
ABCE1	0.617231	9.13843	45.6709	1.39884e-11	6.5327e-10		ENSBTAG00000054548	-0.267866	9.00646	19.5218	9.94575e-06	0.000464476		SLC30A1	0.234901	9.15976	10.3618	0.00128648	0.0600798		SPP1	-1.15358	9.49389	7.49908	0.00617305	0.287716		S100A12	-0.891194	9.11689	5.96455	0.0145963	0.680666		ATP6V1D	-0.97099	10.0791	42.0152	9.05663e-11	4.22953e-09		MCM2	0.645234	8.67201	6.70648	0.00960634	0.447494
HIVEP1	0.651702	9.03393	45.5124	1.51679e-11	7.06086e-10		DHPS	0.299565	9.14134	19.4837	1.01463e-05	0.000472323		ZDHHC8	-0.3086	9.17294	10.3493	0.00129523	0.0602584		ENSBTAG00000055240	0.977787	9.86274	7.49687	0.00618062	0.287716		RHEX	-0.539445	10.1653	5.95783	0.0146521	0.680666		IMPA1	-1.02692	10.1178	41.9128	9.54375e-11	4.44274e-09		MAF	-0.798418	8.68632	6.70525	0.00961292	0.447494
PHF3	-0.459229	9.48236	45.407	1.60059e-11	7.42713e-10		SURF6	0.314168	9.07494	19.4441	1.03587e-05	0.000480668		CSF1	-0.527011	9.16291	10.3445	0.0012986	0.0602584		DDX5	0.745968	10.8131	7.47734	0.00624801	0.289924		ILF2	1.0604	9.32438	5.95583	0.0146687	0.680666		SLC25A3	-0.836846	10.304	41.6493	1.09202e-10	5.06726e-09		PTPN22	-0.924172	8.74183	6.68432	0.00972648	0.448994
CYBC1	-0.650743	9.17597	44.9903	1.98012e-11	9.1506e-10		EVA1B	-0.280242	9.01803	19.4331	1.04187e-05	0.000481913		PFKP	-0.362603	9.32058	10.3317	0.00130763	0.060484		YIPF6	1.14075	9.53385	7.43246	0.00640579	0.296298		RUNX3	0.633485	10.0709	5.93607	0.0148341	0.684268		SURF4	-1.04462	10.1145	41.3777	1.2548e-10	5.80405e-09		NAPSA	0.641893	8.67184	6.68381	0.00972925	0.448994
RPS17	0.33199	10.2224	44.9859	1.9846e-11	9.1506e-10		PRDM1	0.376704	9.08021	19.4172	1.05055e-05	0.000484386		BEND6	-0.201428	9.15445	10.3232	0.00131368	0.0605713		BCCIP	1.03166	9.72412	7.403	0.00651151	0.300232		GATA2	-0.883882	9.11697	5.9353	0.0148406	0.684268		SH3GLB1	-0.907541	10.2023	41.204	1.37142e-10	6.32334e-09		CCNA2	0.639971	8.67164	6.68223	0.00973788	0.448994
SAFB2	0.455361	9.4959	44.9583	2.01276e-11	9.25105e-10		DKC1	0.255613	9.35049	19.4029	1.05848e-05	0.0004865		LAPTM5	-0.191419	10.4996	10.3063	0.00132579	0.060936		ZZZ3	1.09261	9.5067	7.39683	0.00653388	0.30031		RCSD1	-0.904869	9.27962	5.91292	0.0150302	0.69082		RHOA	-0.811103	10.4812	41.1905	1.38093e-10	6.34703e-09		KIF4A	0.634095	8.67122	6.65498	0.00988793	0.454469
ENSBTAG00000030305	0.416555	9.49336	44.9243	2.04801e-11	9.38335e-10		DEF6	-0.308078	9.09896	19.2358	1.15528e-05	0.000529253		UCP2	-0.261704	10.0082	10.2944	0.00133434	0.0611356		EIF3D	0.931338	9.89407	7.38245	0.00658633	0.301766		AKAP9	-0.693276	9.61439	5.90202	0.0151235	0.691587		EIF1AX	-0.870354	10.2755	41.1629	1.40057e-10	6.41698e-09		MLH3	0.868701	8.70132	6.60244	0.0101839	0.464295
SMC3	-0.503688	9.33477	44.7175	2.27611e-11	1.03956e-09		PAOX	-0.306537	9.06495	19.23	1.15879e-05	0.000529253		TPST2	-0.372492	9.24007	10.2814	0.00134376	0.0612474		SRSF2	0.830063	10.2304	7.35347	0.00669335	0.303822		ASCC1	-0.874218	9.11637	5.89251	0.0152054	0.691587		FNBP1L	-0.859055	10.0001	40.9855	1.53363e-10	7.00453e-09		VCL	-0.860098	8.70214	6.59813	0.0102086	0.464295
DENR	0.532908	9.26677	44.5733	2.45004e-11	1.1155e-09		OTUD4	0.304291	9.15314	19.1527	1.20666e-05	0.000549387		TMOD3	0.339685	9.40496	10.2688	0.00135297	0.0612474		THUMPD1	1.08552	9.50671	7.35136	0.0067012	0.303822		SAP30	-0.957803	9.16322	5.88308	0.015287	0.691587		CPT1A	-1.01975	10.1105	40.9789	1.53882e-10	7.00622e-09		EGR1	-0.861036	8.70128	6.59657	0.0102175	0.464295
EPSTI1	0.425196	9.76805	44.4435	2.61803e-11	1.18826e-09		ID2	0.332981	9.60599	19.1358	1.21737e-05	0.000552535		S100A11	-0.519865	9.84168	10.257	0.00136164	0.0612474		SIPA1L3	0.928864	9.48314	7.34336	0.0067311	0.303822		LAMTOR4	-0.792105	9.41748	5.87865	0.0153256	0.691587		SSR2	-0.904328	10.4408	40.8382	1.65371e-10	7.5058e-09		CHKA	-0.859691	8.70185	6.59343	0.0102356	0.464295
SQOR	-0.610294	9.12131	44.343	2.75602e-11	1.24699e-09		SF3B6	0.161589	9.79848	19.1085	1.23493e-05	0.000558759		CIRBP	0.196979	10.2456	10.2534	0.0013643	0.0612474		RPS4Y1	0.924655	9.89558	7.33993	0.00674394	0.303822		WWP2	-0.86953	9.11621	5.87184	0.015385	0.691587		BIN2	-0.981684	10.1443	40.6678	1.80438e-10	8.15078e-09		PRC1	0.62612	8.67085	6.58593	0.0102788	0.464295
GIMAP7	-0.712067	9.29452	44.2719	2.85788e-11	1.28906e-09		H1-4	-0.33287	9.18324	19.0959	1.24313e-05	0.000560721		TMEM160	-0.303295	9.45036	10.2512	0.00136594	0.0612474		UCP2	-0.811429	10.2377	7.33137	0.00677614	0.303822		RSPRY1	1.0733	9.28762	5.86986	0.0154023	0.691587		ENSBTAG00000027760	-1.0299	10.0446	40.6649	1.80704e-10	8.15078e-09		RAP2B	0.584454	9.56074	6.58338	0.0102935	0.464295
LAMTOR2	-0.54289	9.20616	44.2341	2.91365e-11	1.31015e-09		GPX1	-0.332539	9.1741	19.0729	1.25822e-05	0.000564047		ZNF599	-0.121571	9.14965	10.234	0.00137872	0.0612474		ENSBTAG00000039446	-0.873873	9.47483	7.32749	0.0067908	0.303822		BUD23	0.82262	9.6048	5.86869	0.0154125	0.691587		POLB	1.03381	10.1506	40.281	2.19938e-10	9.88971e-09		FNBP4	0.647	9.29287	6.5611	0.0104232	0.466847
EIF3J	0.640527	9.11617	44.1925	2.97617e-11	1.33413e-09		STIM1	-0.295207	9.04453	19.0728	1.25827e-05	0.000564047		ADGRG1	-0.121571	9.1497	10.234	0.00137872	0.0612474		COP1	-0.861816	9.47393	7.32023	0.00681826	0.303822		FERMT3	-0.853984	9.33762	5.86694	0.0154279	0.691587		VCP	-1.01104	10.1327	40.1499	2.35208e-10	1.05437e-08		AXIN1	0.904511	8.71794	6.56022	0.0104283	0.466847
RBM28	0.654163	9.08559	43.9376	3.39019e-11	1.51505e-09		LCK	-0.266208	9.38386	18.9932	1.31185e-05	0.000586257		SORBS1	-0.121571	9.14977	10.234	0.00137872	0.0612474		PGAM5	1.08191	9.50475	7.31073	0.00685441	0.303822		SOX4	-0.74242	9.51323	5.85966	0.0154918	0.692318		TMCO1	-1.02448	10.0745	40.1427	2.36077e-10	1.05501e-08		SKA1	0.625627	8.67096	6.55712	0.0104465	0.466847
EI24	0.568457	9.1745	43.9053	3.44652e-11	1.5355e-09		ENSBTAG00000034609	-0.268145	10.0393	18.9122	1.36873e-05	0.0006098		ENSBTAG00000049346	-0.12157	9.14984	10.2335	0.00137914	0.0612474		DYNLRB1	-0.94845	9.83357	7.31047	0.00685539	0.303822		SSR1	0.831673	9.59044	5.83174	0.0157395	0.697113		DBI	-0.911967	10.42	40.0809	2.43664e-10	1.08558e-08		TMSB4X	-0.298099	13.3272	6.5376	0.0105617	0.470548
SMARCA5	0.415023	9.6619	43.8969	3.4614e-11	1.53741e-09		TRIM8	-0.278281	9.0185	18.8603	1.4065e-05	0.000624708		CRYGS	-0.121644	9.14996	10.2313	0.00138081	0.0612474		USP18	0.956874	9.84319	7.30703	0.00686855	0.303822		DYNC1LI2	-0.859369	9.11625	5.82729	0.0157794	0.697113		GPX1	-1.0919	10.396	40.0298	2.5012e-10	1.11093e-08		MARCHF6	0.85417	8.69952	6.50092	0.0107819	0.478346
IFIT1	0.740112	9.03566	43.8723	3.50523e-11	1.55213e-09		HSPA1A	-0.332872	9.06418	18.852	1.41264e-05	0.000624773		ENSBTAG00000045929	-0.12198	9.15004	10.2281	0.00138317	0.0612474		EIF4ENIF1	-0.854803	9.47327	7.30058	0.00689322	0.303822		SMIM26	-0.858536	9.11632	5.8233	0.0158153	0.697113		TXNRD1	-1.04731	10.2612	39.932	2.62956e-10	1.16438e-08		DOP1A	0.853746	8.69955	6.4975	0.0108026	0.478346
DPH3	0.607881	9.11189	43.6955	3.83659e-11	1.6937e-09		RCSD1	-0.318775	9.15853	18.8485	1.41524e-05	0.000624773		SERPINB2	-0.354223	9.19023	10.1966	0.00140698	0.0621123		TJP2	-0.853576	9.47307	7.29317	0.00692171	0.303822		SLC4A2	-0.858045	9.11636	5.82133	0.0158329	0.697113		TPRG1L	-0.844666	10.2465	39.8448	2.74967e-10	1.21387e-08		PHACTR4	0.851461	8.69912	6.48821	0.0108592	0.47939
RASAL3	-0.618576	9.06871	43.6351	3.95676e-11	1.74145e-09		BZW2	0.297108	9.20337	18.84	1.42154e-05	0.000625651		CPSF3	-0.368139	9.19649	10.1326	0.00145671	0.0641129		IRAK3	1.12331	9.53174	7.28764	0.00694306	0.303822		TNFSF14	1.19931	9.85209	5.82065	0.0158391	0.697113		COPG1	-0.980406	10.0434	39.7762	2.84793e-10	1.25026e-08		USP4	-0.899175	8.75988	6.48143	0.0109007	0.479673
EIF4E	0.530547	9.30411	43.6247	3.97793e-11	1.74548e-09		ANTKMT	-0.262893	9.22283	18.8066	1.44663e-05	0.000634768		LMAN1	0.376056	9.3015	10.1222	0.00146491	0.064279		STAG2	1.12213	9.61845	7.27752	0.00698227	0.303822		ENSBTAG00000049782	-0.968697	9.19627	5.79231	0.0160964	0.702927		GABARAP	-0.697845	10.7766	39.7753	2.84933e-10	1.25026e-08		ENSBTAG00000037937	0.685409	9.25824	6.47234	0.0109566	0.479673
TWF2	-0.519931	9.29177	43.5289	4.17737e-11	1.82747e-09		ATP1B3	0.250328	9.30498	18.7831	1.46457e-05	0.000640703		CD3EAP	0.311939	9.17448	10.106	0.00147784	0.0646509		BOD1L1	0.983429	9.7988	7.27625	0.00698722	0.303822		PTGES3	0.658302	9.95529	5.78886	0.016128	0.702927		FLNA	-1.10256	10.2266	39.6265	3.07479e-10	1.34513e-08		USP1	0.794482	8.94777	6.4677	0.0109852	0.479673
TPGS1	-0.602127	9.05248	43.43	4.3941e-11	1.91652e-09		TDRD7	0.294956	9.04013	18.7681	1.47616e-05	0.000643838		PRPF4	0.372529	9.25172	10.0978	0.00148444	0.0647449		JAM2	-1.03382	9.49375	7.27481	0.00699284	0.303822		DKC1	0.988563	9.37896	5.78567	0.0161574	0.702927		HSPA5	-1.01625	10.6263	39.6065	3.10654e-10	1.35494e-08		FAAP20	0.848406	8.69899	6.4647	0.0110038	0.479673
EFHD2	0.53542	9.29902	43.3548	4.56617e-11	1.9856e-09		RBL2	-0.29625	9.12894	18.7495	1.49063e-05	0.000644038		ZC3H18	0.359324	9.32294	10.0901	0.00149064	0.0648205		TRAF3	1.02615	9.7494	7.26867	0.00701678	0.303822		ENSBTAG00000027204	-0.57434	10.0344	5.78486	0.0161648	0.702927		TACC3	0.927559	10.1619	39.2309	3.76539e-10	1.63738e-08		HBS1L	-0.898418	8.73839	6.46036	0.0110308	0.479673
IDH2	0.431764	9.61443	43.3126	4.66576e-11	2.02285e-09		TGFB1I1	-0.174451	8.99611	18.7484	1.49147e-05	0.000644038		ABTB2	0.314347	9.16836	10.0838	0.00149577	0.0648493		YY1	0.874358	10.0135	7.26059	0.00704843	0.303822		HSPA8	0.489536	10.7091	5.77048	0.0162975	0.706584		COLGALT1	-0.882124	10.0063	39.1483	3.92811e-10	1.69846e-08		ABI3	-0.821611	8.88722	6.44929	0.0110997	0.481229
BOLA-DRA	0.254794	11.9444	43.0429	5.35537e-11	2.31492e-09		RASSF5	-0.287291	9.21408	18.7452	1.49396e-05	0.000644038		SPSB2	-0.205203	9.15504	10.0645	0.00151153	0.0653377		SYAP1	1.0664	9.67041	7.26025	0.00704973	0.303822		CD84	-0.784379	9.42267	5.75302	0.0164604	0.709557		RRBP1	-1.07513	10.1337	39.1477	3.92923e-10	1.69846e-08		KCTD3	0.844141	8.6987	6.43917	0.0111631	0.482066
UBE2D3	0.353813	9.74603	42.8544	5.89701e-11	2.54149e-09		SLC39A1	0.302582	9.06877	18.7447	1.49436e-05	0.000644038		RASGEF1B	0.356939	9.47009	10.0559	0.00151859	0.065448		CD81	0.748073	10.6679	7.25635	0.00706507	0.303822		CTNNA1	-0.964159	9.19405	5.74864	0.0165014	0.709557		MBD2	-0.889815	10.2179	38.4688	5.56353e-10	2.39777e-08		SCIN	0.843251	8.69858	6.43563	0.0111854	0.482066
RNF2	0.626397	9.07925	42.8326	5.96307e-11	2.56236e-09		PTPN6	-0.317226	9.13191	18.706	1.525e-05	0.000655297		CCL20	0.30624	9.16825	10.0379	0.00153348	0.065774		EDEM3	-0.844075	9.47213	7.25152	0.0070841	0.303822		PRPF4B	-0.701059	9.57089	5.74668	0.0165198	0.709557		RAP1A	-0.725233	10.4808	38.3658	5.86525e-10	2.52032e-08		NSD2	0.833424	8.69806	6.36671	0.0116281	0.498682
ENSBTAG00000019018	0.786004	9.0699	42.725	6.30015e-11	2.69921e-09		ARHGAP30	-0.26276	9.26285	18.6765	1.54883e-05	0.000663575		EMC6	0.312913	9.40735	10.0282	0.00154164	0.065774		CD22	1.07291	9.50501	7.24967	0.00709141	0.303822		SLC2A1	0.90993	9.1522	5.74225	0.0165615	0.709557		REL	0.988685	10.2418	38.2581	6.19799e-10	2.65545e-08		YAF2	0.830062	8.69884	6.36166	0.0116612	0.498682
HSPD1	0.44238	9.59249	42.6983	6.38672e-11	2.72825e-09		PPDPF	-0.188093	9.88125	18.6062	1.60697e-05	0.000686459		PTMS	-0.336598	9.61466	10.023	0.00154596	0.065774		HMBS	-0.839458	9.47107	7.23985	0.00713028	0.303951		LCMT1	0.903731	9.15119	5.71709	0.0168005	0.715102		RELB	0.85588	10.2782	38.1022	6.71348e-10	2.86784e-08		CENPI	0.877059	8.71602	6.35973	0.0116739	0.498682
LMO2	-0.588424	9.58048	42.5837	6.77223e-11	2.88446e-09		STX11	0.317531	9.11606	18.5442	1.6601e-05	0.000707078		DDX19A	0.363262	9.26399	10.0222	0.00154664	0.065774		GSPT1	0.91407	9.89627	7.23834	0.00713628	0.303951		ENSBTAG00000025764	1.06152	9.28939	5.7107	0.0168618	0.715102		VSIG10L	-0.945294	10.1613	37.9464	7.27163e-10	3.09716e-08		ST6GAL1	0.905579	8.76157	6.3472	0.0117567	0.500744
IL16	-0.619229	9.05208	42.572	6.81263e-11	2.89318e-09		SNRPB	0.17246	9.70273	18.5317	1.67099e-05	0.000707999		SLC9A8	0.28822	9.16983	10.0196	0.0015488	0.065774		ATF4	0.745377	10.6613	7.21261	0.00723933	0.305581		AK2	0.901362	9.15082	5.70733	0.0168942	0.715102		HSP90B1	-0.99941	10.6733	37.8395	7.6809e-10	3.26191e-08		OPTN	0.901792	8.77618	6.3284	0.011882	0.502329
CD2AP	0.577556	9.28288	42.4736	7.16414e-11	3.03358e-09		SSH2	0.259514	9.35317	18.5306	1.67202e-05	0.000707999		DCAF1	0.364	9.21097	10.0122	0.0015551	0.0658492		UBALD1	1.08026	9.65678	7.21208	0.00724145	0.305581		CKAP2	0.900097	9.15064	5.70187	0.0169468	0.715102		TMEM159	-0.855878	10.0038	37.8288	7.72325e-10	3.27034e-08		LRRC42	0.825845	8.69671	6.32729	0.0118894	0.502329
ENSBTAG00000048353	-0.731443	9.19423	42.3909	7.47378e-11	3.1555e-09		SUB1	0.140727	10.3252	18.5096	1.69046e-05	0.00071373		RBM11	0.134817	9.15168	9.99829	0.00156686	0.0659626		MAT2A	1.07252	9.65402	7.21173	0.00724286	0.305581		MX1	0.898003	9.15029	5.69368	0.0170261	0.715102		SERTAD3	-0.927197	10.0343	37.8211	7.75384e-10	3.27374e-08		ACAA1	-0.750853	8.97325	6.31827	0.01195	0.502329
RRP1	0.590098	9.13368	42.2256	8.13304e-11	3.42389e-09		CD36	-0.141216	8.99203	18.467	1.72873e-05	0.00072777		ADAM19	0.134817	9.15167	9.99828	0.00156686	0.0659626		SIRPB1	-0.83447	9.47128	7.20781	0.0072587	0.305581		ALYREF	0.70098	9.8222	5.69297	0.017033	0.715102		ATP6V0E1	-0.631646	10.6694	37.7407	8.08023e-10	3.40166e-08		MGAT4B	-0.787617	8.92446	6.31683	0.0119598	0.502329
PSMA5	0.425543	9.44286	42.1917	8.27492e-11	3.47355e-09		MVB12A	-0.280064	9.15052	18.3533	1.83496e-05	0.000768933		FXYD5	-0.261611	9.73644	9.99219	0.00157206	0.06599		MAP3K14	-1.11056	9.5501	7.19944	0.00729263	0.305617		HAUS3	0.896961	9.1502	5.68812	0.0170801	0.715102		ZYX	-0.859555	10.2836	37.6705	8.37616e-10	3.51605e-08		REPS1	0.871333	8.71345	6.30276	0.012055	0.502329
EIF4G1	0.636372	9.10365	42.1743	8.34904e-11	3.49457e-09		CTSZ	-0.319043	9.03202	18.3511	1.8371e-05	0.000768933		DDX54	0.380017	9.22858	9.98203	0.00158075	0.0661638		DEFB7	-0.833189	9.47137	7.19667	0.0073039	0.305617		CITED2	-0.955156	9.19466	5.68665	0.0170945	0.715102		CNN3	-1.215	10.1652	37.6606	8.41879e-10	3.52376e-08		SLC35E3	0.821958	8.69633	6.30196	0.0120605	0.502329
ENSBTAG00000037937	0.616548	9.60722	42.0615	8.8448e-11	3.69143e-09		SOX4	-0.415472	9.09507	18.3099	1.87728e-05	0.000781745		ENY2	0.30583	9.43485	9.96418	0.00159615	0.066331		RPS9	0.66316	12.2587	7.18943	0.00733344	0.305617		RNF125	-0.831102	9.11565	5.68259	0.0171341	0.715102		LCP1	-0.6515	11.1199	37.6093	8.64296e-10	3.60719e-08		CENPX	0.899463	8.76016	6.28482	0.0121776	0.502329
TRAF3IP3	-0.641089	9.13606	42.0201	9.03417e-11	3.75966e-09		CHCHD2	0.150871	9.88136	18.3087	1.87847e-05	0.000781745		MGAT4A	-0.375832	9.22456	9.96375	0.00159652	0.066331		MARK4	-0.831361	9.47126	7.18691	0.00734372	0.305617		GNPAT	-0.812584	9.10777	5.66727	0.0172843	0.719304		EHD4	-1.03599	10.0632	37.5984	8.69179e-10	3.61718e-08		MSH6	0.891627	8.74613	6.28308	0.0121896	0.502329
BOLA-DMB	-0.455462	9.54709	41.9989	9.13259e-11	3.78977e-09		ZNFX1	0.31736	9.10655	18.3022	1.88492e-05	0.000782188		ENSBTAG00000050239	-0.163102	9.15185	9.96062	0.00159924	0.066331		SLC25A44	0.893696	9.47852	7.17578	0.00738944	0.306329		AMACR	-0.824211	9.11569	5.65345	0.0174211	0.722925		PTTG1IP	-0.959525	10.1378	37.4427	9.41391e-10	3.90651e-08		NET1	0.889125	8.79256	6.27582	0.0122396	0.502329
PHAX	0.549464	9.22738	41.9788	9.22679e-11	3.81376e-09		CARD19	-0.287343	9.14543	18.2109	1.97739e-05	0.000818224		KPNA6	0.301531	9.17168	9.95628	0.00160301	0.066331		ENSBTAG00000048135	0.889788	9.47764	7.16501	0.00743394	0.306329		CCT5	0.867626	9.51139	5.62937	0.017662	0.730833		NT5DC2	-1.14899	10.0903	37.2057	1.06302e-09	4.39867e-08		ENSBTAG00000046324	-0.716025	9.04291	6.27496	0.0122456	0.502329
IL2RA	0.806458	9.04984	41.9754	9.24294e-11	3.81376e-09		RPL7L1	0.226158	9.36684	18.1936	1.99546e-05	0.000823354		PODNL1	-0.343929	9.18737	9.94655	0.00161151	0.066493		ARHGAP22	-0.821254	9.46928	7.15846	0.00746113	0.306329		IRF9	-0.792999	9.39779	5.61264	0.0178314	0.735748		LGMN	-1.33647	10.574	37.1243	1.10834e-09	4.57316e-08		PLEC	-0.745874	8.98108	6.2551	0.0123837	0.502329
LY86	-0.543609	9.43607	41.9095	9.5595e-11	3.93321e-09		MRTO4	0.273621	9.21598	18.1399	2.05255e-05	0.000844512		STAMBP	0.345189	9.38544	9.93722	0.0016197	0.0666417		LTBR	-0.822235	9.46987	7.15352	0.00748171	0.306329		CD83	2.13711	9.32548	5.60172	0.0179429	0.736537		FGL2	-1.25558	10.0875	37.0695	1.1399e-09	4.69006e-08		AMDHD2	0.570901	9.54589	6.25465	0.0123868	0.502329
SRSF10	0.389238	9.57869	41.7843	1.01917e-10	4.18148e-09		RPL9	0.0791196	12.1637	18.1287	2.06466e-05	0.000847093		RGP1	-0.33409	9.18542	9.92955	0.00162647	0.066731		RECQL	-0.822066	9.46979	7.15346	0.00748197	0.306329		PRSS23	-0.787431	9.10817	5.59658	0.0179956	0.736537		SLC35B1	-0.97348	10.0937	37.0457	1.15392e-09	4.73432e-08		CENPN	0.833693	8.68783	6.23416	0.0125309	0.502329
ARID5A	0.603783	9.11971	41.6372	1.09885e-10	4.49569e-09		ENSBTAG00000025929	0.230241	9.35215	18.0464	2.15591e-05	0.000882039		CD163L1	-0.217609	9.15462	9.92311	0.00163216	0.0667762		RORC	-0.801022	9.46695	7.15215	0.0074874	0.306329		MGC139164	-0.927576	9.20509	5.59589	0.0180027	0.736537		SPTLC2	-0.953391	10.1462	37.0271	1.16499e-09	4.7663e-08		F2R	0.614446	9.35618	6.23105	0.0125529	0.502329
FCGRT	-0.579723	9.14051	41.5584	1.14403e-10	4.6674e-09		FKBP4	-0.283789	9.12797	17.9583	2.25798e-05	0.000921205		ENSBTAG00000040602	-0.191623	10.2973	9.9115	0.00164249	0.0668435		WDR76	-0.817137	9.46854	7.14271	0.00752694	0.306647		PTH1R	-0.781457	9.10756	5.57642	0.0182039	0.742677		DRAP1	-0.965498	10.0936	37.0131	1.17336e-09	4.78706e-08		NPRL2	-0.843371	8.82612	6.22417	0.0126018	0.502329
GIMAP7.1	-0.678062	9.21397	41.5091	1.17324e-10	4.77315e-09		DEFB13	-0.109759	8.99105	17.9357	2.28494e-05	0.000929591		GINS4	0.18362	9.15452	9.91092	0.00164301	0.0668435		EGFL8	-0.816746	9.46869	7.14022	0.00753738	0.306647		EMC6	0.969183	9.37734	5.55782	0.0183983	0.748505		TMEM50A	-0.841687	10.1962	36.8391	1.28289e-09	5.21926e-08		LYN	0.755811	8.99413	6.2124	0.0126859	0.502329
CD81	0.260124	10.5914	41.411	1.23359e-10	5.00466e-09		HSP90B1	0.202256	9.68751	17.8947	2.33473e-05	0.000947196		ENSBTAG00000009656	0.679993	9.22371	9.90535	0.00164799	0.0668588		ENSBTAG00000050920	0.879597	9.47627	7.12117	0.00761788	0.30868		ENSBTAG00000053323	-0.802973	9.1144	5.5453	0.0185304	0.749682		SMDT1	-0.832403	10.2027	36.6585	1.40741e-09	5.70983e-08		USP18	0.890779	8.75932	6.21004	0.0127028	0.502329
ACAA1	-0.498656	9.24469	41.2729	1.3239e-10	5.34713e-09		RSAD2	0.443091	9.09907	17.8777	2.3556e-05	0.000953001		MANF	0.378389	9.34029	9.87831	0.00167239	0.0676595		MAN1A2	-1.08027	9.52124	7.11836	0.00762986	0.30868		ZDHHC5	-0.772533	9.10766	5.54389	0.0185453	0.749682		LRPAP1	-0.910639	10.0476	36.5292	1.50397e-09	6.08459e-08		ENSBTAG00000051821	-0.876594	8.77265	6.20173	0.0127625	0.502329
AGPAT2	0.616714	9.24528	41.2663	1.32841e-10	5.34713e-09		SAP18	0.153402	9.82646	17.8599	2.37782e-05	0.000959319		PNO1	0.39515	9.25044	9.84613	0.0017019	0.068662		PTPRJ	-0.816468	9.47009	7.11224	0.00765595	0.308875		ICOS	0.993496	9.34904	5.54043	0.018582	0.749682		FMNL3	0.918979	10.1657	36.367	1.63448e-09	6.59421e-08		DDT	-0.773576	8.92953	6.16947	0.0129974	0.502329
YBX1	0.26946	10.4879	41.2653	1.32905e-10	5.34713e-09		NCALD	-0.298445	9.02463	17.7951	2.46021e-05	0.00098981		SCNN1D	-0.227421	9.1581	9.79326	0.00175152	0.0701662		ULK1	0.876543	9.47599	7.106	0.00768262	0.308914		SGMS1	-0.767525	9.1077	5.52771	0.0187176	0.75306		MSN	-0.807221	10.421	36.2166	1.76562e-09	7.10355e-08		C6H4orf3	0.730144	9.03039	6.16838	0.0130053	0.502329
SS18	0.59789	9.11032	41.2153	1.36351e-10	5.47062e-09		IL27RA	-0.223167	9.38261	17.7429	2.52858e-05	0.00101451		AURKAIP1	0.339051	9.32171	9.78484	0.00175956	0.0701662		ENSBTAG00000038330	0.907532	9.88421	7.0972	0.00772044	0.308914		DTNBP1	-0.766242	9.10776	5.52097	0.0187899	0.753879		KDELR1	-0.931419	10.0361	36.1419	1.83462e-09	7.36078e-08		PUM2	0.893903	8.73389	6.16093	0.0130602	0.502329
UBE2S	0.471844	9.41938	41.1566	1.40506e-10	5.6166e-09		LAMTOR4	-0.210886	9.42047	17.7198	2.55954e-05	0.00102216		EIF3F	-0.27322	9.57231	9.78297	0.00176136	0.0701662		TBCCD1	-0.802831	9.46734	7.07753	0.00780566	0.308914		GTF3C5	-0.764063	9.10735	5.51521	0.0188518	0.75428		UBE2M	-0.890826	10.1343	36.0598	1.91351e-09	7.65614e-08		ENSBTAG00000048798	-0.883437	8.75125	6.15624	0.0130949	0.502329
TAF9	0.478442	9.30558	41.1531	1.40763e-10	5.6166e-09		NUPR1	0.408612	9.11724	17.7181	2.56175e-05	0.00102216		EIF2S2	0.344319	9.46954	9.7811	0.00176315	0.0701662		MAPK7	0.869338	9.475	7.0764	0.00781058	0.308914		SP4	-0.76174	9.10737	5.50702	0.0189403	0.755737		IRF9	0.902039	10.2769	35.9056	2.07109e-09	8.26389e-08		MSRB1	-0.754089	8.94425	6.15415	0.0131104	0.502329
ASNS	0.715883	9.04046	40.7949	1.69076e-10	6.72782e-09		RPL23A	0.114139	10.5548	17.664	2.63562e-05	0.00104876		TSPAN5	0.389244	9.33361	9.78091	0.00176333	0.0701662		NAGK	-0.801973	9.4673	7.07295	0.00782562	0.308914		TOB2	1.04401	9.28395	5.49895	0.0190279	0.756739		SELENOF	-0.916598	10.1775	35.8702	2.10913e-09	8.3926e-08		ENSBTAG00000038476	0.7982	8.69515	6.15346	0.0131155	0.502329
NARS1	0.503441	9.34971	40.489	1.97725e-10	7.84634e-09		PRXL2B	-0.294363	9.071	17.5997	2.72628e-05	0.00108187		MTCH2	0.355315	9.26985	9.69637	0.00184632	0.0732676		VPS11	0.867877	9.4753	7.06141	0.00787619	0.308914		TCHP	-0.75778	9.10718	5.49513	0.0190696	0.756739		NDUFB1	-0.920896	10.0989	35.7685	2.22207e-09	8.81784e-08		SOD1	0.560672	9.54747	6.15337	0.0131162	0.502329
POLE3	0.540159	9.19714	40.4629	2.0039e-10	7.93041e-09		SGK1	0.326287	9.0244	17.5856	2.74657e-05	0.00108695		ENSBTAG00000000432	-0.257915	9.87671	9.67893	0.00186393	0.0737648		CFAP36	-1.05148	9.60928	7.05849	0.00788905	0.308914		WWC2	-0.755098	9.1071	5.48502	0.0191801	0.759052		TMSB4X	-0.76884	12.9034	35.5292	2.5125e-09	9.94321e-08		CCDC117	-0.874104	8.72575	6.15181	0.0131278	0.502329
NACA	0.23885	10.9879	40.3276	2.14751e-10	8.47565e-09		GRAMD1A	0.317567	9.07008	17.5758	2.76075e-05	0.00108848		NFKBIL1	-0.340216	9.19434	9.6219	0.0019227	0.0758841		NSUN3	-0.797616	9.4669	7.05392	0.00790918	0.308914		SETD4	-0.750494	9.10732	5.46848	0.0193625	0.760867		MRPL52	-0.93957	10.2441	35.5171	2.52818e-09	9.97805e-08		NUDC	0.676425	9.14142	6.1389	0.013224	0.502329
NOCT	0.441588	8.98948	40.2485	2.23622e-10	8.80185e-09		EZR	0.185261	10.1185	17.5696	2.76979e-05	0.00108848		OSBPL3	-0.271609	9.16507	9.58318	0.00196368	0.0772913		EBI3	1.04542	9.5017	7.05245	0.00791568	0.308914		ENSBTAG00000053471	-0.749232	9.10735	5.46365	0.0194161	0.760867		GALNT1	-0.972092	10.1715	35.2532	2.8951e-09	1.13952e-07		TMEM131L	-0.813572	8.86255	6.13663	0.013241	0.502329
KMT2E	0.390977	9.67811	40.1911	2.3029e-10	9.0398e-09		SNX9	0.337639	9.09157	17.5675	2.77291e-05	0.00108848		RRP12	0.330209	9.18451	9.56805	0.00197993	0.0777201		CYP4V2	-0.796914	9.46666	7.05221	0.00791674	0.308914		MAGEF1	-0.748306	9.10735	5.45962	0.0194609	0.760867		PRDX1	-1.22274	10.737	35.1393	3.06942e-09	1.20487e-07		ACYP1	-0.872178	8.72556	6.13547	0.0132496	0.502329
FTSJ3	0.614258	9.06465	40.1139	2.39582e-10	9.3486e-09		ENSBTAG00000047449	-0.857229	9.05909	17.5503	2.79811e-05	0.00109541		RABAC1	-0.285829	9.506	9.52641	0.00202536	0.0792892		REPS1	-1.06818	9.52369	7.04944	0.007929	0.308914		AGO1	-0.747154	9.10725	5.45592	0.0195021	0.760867		NSMCE1	-0.950775	10.0767	35.0964	3.13785e-09	1.22841e-07		UHRF1BP1	-0.589901	8.66636	6.13411	0.0132598	0.502329
BZW2	0.601347	9.15985	40.1135	2.39628e-10	9.3486e-09		USP12	0.279647	9.21033	17.5416	2.81096e-05	0.00109748		INO80	0.328081	9.38295	9.46662	0.00209245	0.0813536		RNASE4	-1.4861	9.74048	7.04902	0.00793085	0.308914		TUBE1	-0.745498	9.10679	5.45146	0.019552	0.760867		DEGS1	-0.941904	10.1275	35.0503	3.21305e-09	1.25447e-07		ARRB2	-0.834601	8.83529	6.1338	0.0132622	0.502329
ENSBTAG00000001219	0.579896	9.98823	40.1098	2.40087e-10	9.3486e-09		PAGR1	0.261248	9.25709	17.4742	2.91231e-05	0.001134		WDR81	-0.315196	9.17961	9.46193	0.0020978	0.0813536		NUP188	0.862951	9.47428	7.04765	0.00793695	0.308914		GATB	-0.745115	9.10741	5.4489	0.0195807	0.760867		TUBB6	-0.916169	10.0168	34.9087	3.4554e-09	1.34344e-07		RFC4	0.795896	8.69425	6.13352	0.0132643	0.502329
NREP	-0.642348	9.23525	40.0703	2.44979e-10	9.51358e-09		MORC3	0.271229	9.20601	17.4146	3.00505e-05	0.00116699		NEPRO	0.345141	9.19637	9.4599	0.00210013	0.0813536		GOT1	-1.07192	9.51934	7.04365	0.0079547	0.308914		FLII	-0.946153	9.16703	5.44783	0.0195927	0.760867		MEA1	-0.848047	10.0117	34.9064	3.45943e-09	1.34344e-07		TEPSIN	-0.58973	8.66635	6.13339	0.0132653	0.502329
ACSL5	0.612895	9.11885	39.8705	2.71378e-10	1.05106e-08		PNO1	0.296178	9.0727	17.3714	3.07412e-05	0.00119063		ENSBTAG00000013274	-0.31086	9.17464	9.45937	0.00210074	0.0813536		SLC25A3	0.775198	10.3338	7.00773	0.00811584	0.313546		C7H5orf15	1.03507	9.28386	5.43015	0.019792	0.76552		TLN1	-0.697515	10.567	34.8462	3.56803e-09	1.38192e-07		NAA38	0.881704	8.77099	6.12946	0.0132947	0.502329
BMS1	0.567653	9.18747	39.8072	2.80309e-10	1.08277e-08		EPSTI1	0.260441	9.43564	17.3631	3.08758e-05	0.00119266		TOR3A	0.369103	9.34805	9.45469	0.0021061	0.0813536		CDK14	-0.790136	9.46593	7.00744	0.00811715	0.313546		PXK	-0.933873	9.18013	5.42153	0.01989	0.76552		VEGFC	-1.03484	10.0353	34.7655	3.71905e-09	1.43658e-07		ENSBTAG00000039728	0.89018	8.73188	6.12616	0.0133196	0.502329
PITPNB	0.445685	9.43539	39.6692	3.00836e-10	1.15898e-08		PSMB10	-0.230473	9.35288	17.3535	3.10318e-05	0.00119551		THUMPD1	0.361135	9.22916	9.43651	0.00212707	0.0817451		PLEKHA8	0.853188	9.47364	6.99684	0.00816538	0.314573		TGFB1	0.887504	9.45857	5.41966	0.0199112	0.76552		FYB1	1.05529	10.4454	34.6977	3.85089e-09	1.48356e-07		TRAPPC9	-0.869536	8.72659	6.11964	0.0133688	0.502329
NHP2	0.575626	9.16868	39.3583	3.52757e-10	1.35541e-08		TIMM13	0.225883	9.3386	17.3464	3.1148e-05	0.00119681		N4BP2L2	-0.214756	9.83475	9.43595	0.00212773	0.0817451		DOK1	1.10162	9.57156	6.98835	0.00820419	0.314883		LACTB2	-0.73675	9.10717	5.4186	0.0199233	0.76552		UBE2F	-0.925957	10.0509	34.5533	4.14728e-09	1.59352e-07		KCNN4	-0.583961	8.66599	6.11314	0.0134181	0.502329
ZFYVE1	0.585483	9.07266	39.1489	3.92686e-10	1.50485e-08		TRAPPC10	0.281947	9.15394	17.3341	3.13513e-05	0.00120144		IFNG	0.535503	9.1772	9.43131	0.00213312	0.0817451		NFX1	0.848756	9.47257	6.9856	0.00821679	0.314883		SERPINE2	1.05551	9.2069	5.40962	0.0200261	0.766052		MTSS1	-1.01482	10.1701	34.413	4.45744e-09	1.70817e-07		TMBIM6	0.49524	9.99723	6.11283	0.0134204	0.502329
GARS1	0.606407	9.21698	38.9869	4.26668e-10	1.63077e-08		PRNP	0.205521	9.00427	17.3125	3.17102e-05	0.001212		ZNF292	0.300678	9.53163	9.41382	0.00215356	0.0823113		RPL17	0.788753	10.2342	6.97709	0.00825596	0.314908		ZBTB38	-0.91292	9.12986	5.40817	0.0200427	0.766052		RGL1	-0.908684	10.0248	34.3499	4.6042e-09	1.75554e-07		DPM3	-0.81152	8.86169	6.11075	0.0134362	0.502329
PA2G4	0.454302	9.46051	38.9611	4.3234e-10	1.64811e-08		ADAM8	-0.282638	9.01742	17.3058	3.18213e-05	0.00121305		RPS6KA5	0.375059	9.27361	9.40663	0.00216203	0.0823216		TSR1	1.0859	9.57219	6.97149	0.00828185	0.314908		TRAF3	1.05127	9.24768	5.39907	0.0201474	0.766438		TOR4A	-0.86469	10.0108	34.3495	4.6052e-09	1.75554e-07		LMNB1	0.877387	8.77388	6.10223	0.0135011	0.502329
TNFRSF21	-0.675054	9.18025	38.9226	4.40953e-10	1.67655e-08		ASXL1	0.260905	9.25533	17.2564	3.26589e-05	0.00124172		HS3ST1	-0.198274	9.15412	9.40397	0.00216517	0.0823216		SUMF1	0.847612	9.4725	6.97135	0.00828249	0.314908		CCDC91	-0.934957	9.15587	5.37608	0.0204147	0.766438		PTPN1	0.788751	10.5706	34.1916	4.99444e-09	1.89893e-07		SLC16A1	-0.581994	8.66592	6.10195	0.0135032	0.502329
RUVBL1	0.582362	9.1549	38.7109	4.91453e-10	1.86138e-08		VAT1	-0.288732	9.11075	17.2477	3.28093e-05	0.00124418		NHSL2	-0.198096	9.15426	9.37868	0.00219524	0.0831973		PCK2	-0.777349	9.46552	6.94832	0.00838978	0.317487		CCL20	0.869777	9.14914	5.36748	0.0205156	0.766438		CXCR2	0.980728	10.0503	34.1001	5.23473e-09	1.9851e-07		PLEKHF1	-0.865655	8.72673	6.0937	0.0135664	0.502329
MRPL23	0.376219	9.55053	38.7082	4.9213e-10	1.86138e-08		IL1RN	0.282806	9.03148	17.2083	3.34977e-05	0.00126698		FDPS	-0.366551	9.27399	9.37032	0.00220527	0.0831973		NAV3	0.840433	9.47181	6.93866	0.00843522	0.317487		EHD1	-0.753915	9.42586	5.35462	0.0206674	0.766438		PSMD8	-0.766036	10.2783	33.9603	5.62491e-09	2.12751e-07		DHODH	-0.576109	8.66557	6.0805	0.0136682	0.502329
SIT1	-0.58762	9.17512	38.6531	5.06239e-10	1.90293e-08		VAMP8	-0.219751	9.35943	17.1763	3.40653e-05	0.0012851		AGFG1	0.339961	9.33815	9.37023	0.00220538	0.0831973		TSN	0.838188	9.47145	6.93647	0.00844557	0.317487		GMNN	-0.921181	9.14265	5.35436	0.0206706	0.766438		CEP170	-0.921524	10.0417	33.5974	6.77829e-09	2.55709e-07		SELPLG	-0.583559	9.3925	6.07863	0.0136827	0.502329
S100A9	-0.591411	9.00923	38.6515	5.06655e-10	1.90293e-08		GMPS	0.270367	9.20107	17.1608	3.4346e-05	0.00129072		IL2RG	0.239505	9.7944	9.36119	0.00221629	0.0833244		PRMT9	0.836473	9.47146	6.92561	0.00849702	0.317487		SERGEF	-0.718066	9.10599	5.3394	0.0208486	0.766438		POMP	-0.716059	10.7126	33.5068	7.10142e-09	2.67205e-07		CCDC15	-0.573584	8.66532	6.07791	0.0136883	0.502329
INPP5B	-0.605786	9.17488	38.6499	5.07046e-10	1.90293e-08		PPP1R18	0.282872	9.19731	17.1582	3.4392e-05	0.00129072		RGS14	-0.352971	9.1991	9.35793	0.00222022	0.0833244		AP3M1	0.835309	9.47119	6.92318	0.00850854	0.317487		ELMOD3	-0.71843	9.10675	5.33583	0.0208914	0.766438		CCR5	-0.831192	10.0026	33.3183	7.82419e-09	2.9364e-07		SMAD5	0.88384	8.7313	6.07704	0.013695	0.502329
GPR132	0.744854	9.092	38.6413	5.09286e-10	1.90641e-08		ZNF296	-0.201997	9.00145	17.1238	3.50213e-05	0.00131095		PCBD2	-0.344405	9.29061	9.33974	0.00224238	0.0839388		ENSBTAG00000026611	-0.974523	9.4787	6.9231	0.00850895	0.317487		NDUFAF1	-0.916193	9.14243	5.32717	0.0209955	0.766438		IRF1	0.989775	10.5565	33.1593	8.49071e-09	3.17833e-07		PGLYRP1	-0.571611	8.66521	6.07028	0.0137475	0.502329
COMMD7	-0.453146	9.43863	38.5529	5.32895e-10	1.98966e-08		CAPG	-0.237751	9.00566	17.115	3.51836e-05	0.00131364		ARFRP1	-0.337958	9.28956	9.33309	0.00225052	0.0840272		LMAN1	0.944222	9.809	6.91993	0.00852405	0.317487		HNRNPC	1.04163	9.20469	5.32597	0.0210099	0.766438		CISH	1.07395	10.1851	33.0631	8.92163e-09	3.33105e-07		CKAP4	-0.571877	8.66524	6.06977	0.0137515	0.502329
NDUFS8	-0.443434	9.38707	38.4768	5.54083e-10	2.06346e-08		MCL1	0.184086	9.65193	17.0741	3.59485e-05	0.00133876		U2AF1L4	-0.358099	9.26873	9.30327	0.00228746	0.0851873		GPN2	0.834171	9.47098	6.91969	0.00852519	0.317487		CEBPD	0.747626	9.72496	5.32411	0.0210323	0.766438		VPS29	-0.881835	10.1823	33.0102	9.16786e-09	3.41421e-07		IL18BP	-0.571155	8.66517	6.06962	0.0137527	0.502329
STAT3	0.541927	9.19213	38.4668	5.56941e-10	2.0688e-08		RCAN3	-0.259135	9.29086	17.0352	3.66931e-05	0.00136299		ENSBTAG00000026611	-0.210349	9.15084	9.27255	0.00232614	0.0861858		RPL3	0.673309	11.5711	6.90198	0.00861005	0.318784		SFXN1	-0.713682	9.1066	5.3196	0.0210868	0.766438		EIF3K	-0.975028	10.4476	32.9094	9.65531e-09	3.58654e-07		NOL11	0.846937	8.8246	6.06194	0.0138126	0.502329
BATF3	0.748707	9.06221	38.446	5.62899e-10	2.0856e-08		IFIT3	0.330483	9.00856	17.0205	3.69783e-05	0.00137008		HPGD	-0.210349	9.15084	9.27255	0.00232614	0.0861858		CD302	1.01527	9.67768	6.90147	0.00861249	0.318784		TMEM179B	0.855342	9.14692	5.31736	0.0211139	0.766438		DNAJC3	-0.939006	10.1493	32.8245	1.00865e-08	3.73716e-07		GNAI1	-0.572504	8.66544	6.06135	0.0138172	0.502329
FCRL3	-0.737177	9.07224	38.3379	5.94968e-10	2.19881e-08		TMIGD2	-0.205072	9.00025	17.0026	3.73296e-05	0.00137958		UBE2W	0.352686	9.24056	9.25591	0.00234737	0.0867512		TRMT44	0.829463	9.47049	6.8987	0.00862587	0.318784		LIN54	0.855205	9.14687	5.31736	0.021114	0.766438		RALB	-0.854051	10.1489	32.6443	1.10665e-08	4.08983e-07		ENSBTAG00000004815	-0.568971	8.66507	6.05866	0.0138382	0.502329
ATF3	0.588502	9.01638	38.3063	6.04674e-10	2.22901e-08		STAT1	0.217003	9.61285	16.9924	3.75299e-05	0.00138071		ORAI2	-0.31092	9.1776	9.24433	0.00236226	0.0870163		FAM110B	-0.880797	9.4738	6.87518	0.0087401	0.321672		WDR43	1.0205	9.27844	5.31515	0.0211408	0.766438		SNX3	-0.817634	10.2082	32.5512	1.16093e-08	4.27953e-07		MGC157082	0.812517	8.89033	6.0581	0.0138426	0.502329
PLP2	-0.573115	9.22585	38.2144	6.33843e-10	2.33062e-08		TPI1	-0.252312	9.27252	16.9914	3.75502e-05	0.00138071		LCLAT1	0.363869	9.24399	9.24102	0.00236653	0.0870163		CRADD	0.837322	9.47155	6.87265	0.00875246	0.321672		ENSBTAG00000022275	-0.892673	9.12973	5.30688	0.0212413	0.766438		RTN4	-0.962204	10.1166	32.2278	1.37113e-08	5.04158e-07		FLYWCH1	-0.567692	8.66497	6.05604	0.0138588	0.502329
SEPTIN6	-0.431963	9.44938	38.1406	6.58268e-10	2.41431e-08		RALGPS2	-0.214415	9.4419	16.9768	3.78401e-05	0.00138785		HCLS1	-0.348049	9.31296	9.21858	0.00239571	0.0878669		BCL2A1	1.29176	11.577	6.86898	0.00877046	0.321672		TRAP1	0.851656	9.14634	5.30364	0.0212809	0.766438		KDELR3	-0.830398	10.0047	32.1968	1.39319e-08	5.10977e-07		IL12RB2	0.880472	8.73155	6.05521	0.0138653	0.502329
UTP3	0.476457	9.29925	37.9996	7.07602e-10	2.58872e-08		DHX58	0.309627	9.03375	16.9563	3.82507e-05	0.00139938		CDADC1	-0.347353	9.22449	9.20929	0.0024079	0.0879298		PXDC1	0.790834	10.2391	6.86078	0.00881078	0.322337		OXA1L	-0.911244	9.14288	5.30346	0.0212831	0.766438		TMBIM6	-0.523455	10.9294	32.0347	1.51442e-08	5.54043e-07		ETFDH	-0.567079	8.66492	6.05439	0.0138717	0.502329
ADM2	0.520785	9.00195	37.9785	7.15302e-10	2.61031e-08		ENSBTAG00000051299	-0.261509	9.02529	16.9483	3.84111e-05	0.00140172		UQCRQ	0.302612	9.39788	9.20805	0.00240953	0.0879298		TRIM52	0.820223	9.46969	6.85313	0.00884864	0.322909		ENSBTAG00000020279	-0.709011	9.10671	5.3032	0.0212863	0.766438		TUBA1B	-0.853663	10.3895	31.9038	1.62003e-08	5.91187e-07		PPIP5K1	-0.566807	8.66491	6.05332	0.0138802	0.502329
FUOM	-0.519476	9.20189	37.8611	7.59652e-10	2.76521e-08		TBXA2R	-0.299292	9.07294	16.8684	4.0062e-05	0.0014583		KLRD1	-0.26015	9.16206	9.19548	0.00242614	0.088314		BUD31	0.954844	9.79808	6.83151	0.00895634	0.32602		RABGEF1	0.851285	9.14629	5.30219	0.0212987	0.766438		TREM1	-0.873929	10.3975	31.7459	1.75722e-08	6.39645e-07		HOMEZ	-0.565401	8.66482	6.04877	0.013916	0.502329
ENSBTAG00000025398	0.552483	9.80036	37.8467	7.65274e-10	2.77341e-08		PHAX	0.269315	9.17463	16.854	4.03678e-05	0.00146576		PAOX	-0.353868	9.24366	9.13809	0.00250342	0.0908992		ENSBTAG00000052466	1.02531	9.67331	6.80628	0.0090838	0.328842		NEPRO	-0.891658	9.12974	5.30092	0.0213142	0.766438		FKBP1A	-0.89412	10.0561	31.6391	1.8565e-08	6.74097e-07		ENSBTAG00000051588	0.82091	8.87808	6.04497	0.0139459	0.502329
POLR1E	0.597018	9.10568	37.8456	7.65724e-10	2.77341e-08		PSPC1	0.263957	9.22269	16.8355	4.07644e-05	0.00147646		AGPAT4	0.214152	9.15867	9.13176	0.00251211	0.0909871		SPIB	0.97803	9.75277	6.80449	0.00909287	0.328842		ENSBTAG00000009029	-0.892619	9.12851	5.29685	0.0213641	0.766438		SHISA5	-0.966197	10.1268	31.492	2.00259e-08	7.25328e-07		ZNF329	-0.564048	8.66473	6.04412	0.0139527	0.502329
ACAT2	0.580752	9.13495	37.8247	7.73964e-10	2.79628e-08		NKG7	-0.248228	9.00858	16.8089	4.13385e-05	0.00149264		PARP16	0.127693	9.15129	9.12266	0.00252463	0.0912132		XPO4	0.808659	9.4684	6.80274	0.0091018	0.328842		ZNRD2	0.848787	9.14596	5.29195	0.0214242	0.766438		ACTR2	-0.73945	10.2865	31.4781	2.01705e-08	7.28746e-07		SLC41A2	-0.56368	8.66473	6.04126	0.0139753	0.502329
TWISTNB	0.594544	9.11339	37.734	8.10795e-10	2.92208e-08		WC1	-0.422495	9.02325	16.8053	4.14165e-05	0.00149264		ETF1	0.359933	9.26534	9.10092	0.00255482	0.0920748		LYAR	1.11031	9.56056	6.79406	0.00914615	0.329625		YTHDC1	0.920631	9.40265	5.29065	0.0214402	0.766438		UFC1	-0.851591	10.1365	31.4578	2.03818e-08	7.34554e-07		BTG1	0.401412	10.8252	6.04035	0.0139825	0.502329
CYP51A1	0.667543	9.16846	37.6362	8.5248e-10	3.06471e-08		MKNK2	-0.280897	9.1364	16.7654	4.22986e-05	0.00152066		TRPT1	-0.274079	9.16731	9.06892	0.00259991	0.093468		TNIP2	0.845064	9.98602	6.78719	0.00918144	0.330077		IFT74	0.847808	9.14579	5.28848	0.021467	0.766438		GLUL	-1.03687	10.182	31.4196	2.07869e-08	7.47298e-07		MTRES1	-0.562571	8.66465	6.03799	0.0140012	0.502329
SMCO4	-0.452493	9.3755	37.6127	8.62825e-10	3.09424e-08		PSMA3	0.225879	9.32956	16.7456	4.27422e-05	0.00153281		ZFYVE26	0.218622	9.15746	9.06391	0.00260704	0.093493		IL1RN	-1.02914	9.50262	6.77733	0.00923228	0.331086		NFATC1	0.847421	9.14575	5.28678	0.0214879	0.766438		APH1A	-0.86868	10.0294	31.3941	2.10618e-08	7.55312e-07		TARBP1	-0.869064	8.75026	6.03721	0.0140074	0.502329
IL1RN	0.644419	9.01867	37.576	8.79177e-10	3.14511e-08		WNK1	0.268206	9.37155	16.728	4.31404e-05	0.00154306		ACSL5	0.363485	9.24111	9.04832	0.00262937	0.0940615		CWC22	1.09516	9.52808	6.76508	0.00929585	0.332544		C17H12orf65	0.847427	9.14577	5.28641	0.0214924	0.766438		FCGR1A	-0.831724	10.0047	31.3454	2.15975e-08	7.72614e-07		ENSBTAG00000008851	-0.558261	8.66439	6.022	0.0141287	0.50543
PSPC1	0.482781	9.30426	37.5634	8.849e-10	3.15781e-08		CREB3	-0.29511	9.06338	16.7204	4.33124e-05	0.00154306		COTL1	-0.314484	9.65992	9.04252	0.00263772	0.0941283		BANK1	0.984506	9.751	6.74988	0.00937541	0.333289		PLAA	0.846932	9.14573	5.28391	0.0215234	0.766438		DNAJB11	-0.911295	10.1055	31.2043	2.32256e-08	8.28816e-07		RAB27A	0.828357	8.86335	6.01704	0.0141684	0.505529
ENSBTAG00000048782	0.154445	12.6715	37.3224	1.00126e-09	3.5643e-08		CIB1	-0.249483	9.22494	16.7189	4.33469e-05	0.00154306		ENSBTAG00000027204	-0.258256	10.7177	9.03187	0.00265312	0.0942372		SASH3	1.02052	9.70217	6.74835	0.00938344	0.333289		PDLIM2	-0.887758	9.12954	5.27962	0.0215765	0.766438		SHFL	-0.848081	10.0335	31.1953	2.33333e-08	8.3062e-07		STOM	-0.554787	8.66417	6.01025	0.014223	0.505529
PHLPP1	0.543363	9.01506	37.1687	1.08339e-09	3.84721e-08		TRIP10	0.172116	8.99695	16.7089	4.35768e-05	0.00154745		CYP20A1	-0.324213	9.18695	9.02718	0.00265995	0.0942372		RPL14	0.64188	12.2671	6.74434	0.00940457	0.333289		GADD45B	0.756458	9.65077	5.27347	0.0216528	0.766438		PGD	-0.978834	10.0838	31.1318	2.41087e-08	8.56124e-07		KAT2A	-0.554368	8.66415	6.00866	0.0142358	0.505529
IFIT2	0.742502	9.04685	37.1372	1.10105e-09	3.90039e-08		RPS17	0.139282	10.0448	16.6851	4.41256e-05	0.00156312		NDUFB2	0.341311	9.31869	9.02698	0.00266023	0.0942372		EEF1E1	1.08009	9.57197	6.74168	0.0094186	0.333289		THUMPD1	0.843976	9.14526	5.27297	0.0216591	0.766438		IL1R1	-0.899367	10.0335	30.9753	2.61327e-08	9.23542e-07		ST6GALNAC4	-0.776105	8.90784	5.99508	0.0143458	0.506848
LAMTOR4	-0.369292	9.57996	37.0995	1.12253e-09	3.96682e-08		UBE2J2	0.265624	9.17106	16.6639	4.46232e-05	0.0015769		NUP210	-0.359872	9.19594	9.01427	0.00267879	0.0945704		SMARCA5	0.769881	10.2872	6.73828	0.00943654	0.333289		TNFRSF13C	0.843457	9.14533	5.26607	0.0217451	0.766438		SFT2D1	-0.833077	10.1803	30.9752	2.61344e-08	9.23542e-07		HIVEP1	0.872286	8.73096	5.99274	0.0143649	0.506848
ENSBTAG00000040602	-0.255184	10.4176	36.9972	1.18297e-09	4.17026e-08		RBMX	0.269941	9.1721	16.6587	4.47446e-05	0.00157736		SREBF1	0.338199	9.1947	9.01164	0.00268266	0.0945704		MYL12B	-0.979151	9.71078	6.73492	0.00945435	0.333289		EXOSC7	0.842	9.14501	5.26489	0.0217598	0.766438		CD274	1.09266	10.2547	30.9665	2.62527e-08	9.25471e-07		RGL2	-0.863358	8.75023	5.99051	0.014383	0.506848
MED21	-0.495652	9.18827	36.9701	1.19952e-09	4.21836e-08		C1QBP	0.227618	9.41273	16.6287	4.54584e-05	0.00159503		ENSBTAG00000037937	0.284808	9.96256	8.99439	0.0027081	0.0950206		GLS	0.990247	9.7379	6.72734	0.00949463	0.333445		ENSBTAG00000052570	-0.696879	9.10638	5.2611	0.0218073	0.766438		PPFIA1	-0.856075	10.0297	30.9081	2.70544e-08	9.51422e-07		SLC10A7	-0.547139	8.66371	5.98265	0.0144473	0.506848
TBRG4	0.56983	9.14417	36.9281	1.22564e-09	4.29982e-08		MFHAS1	0.268622	9.01923	16.6284	4.54656e-05	0.00159503		HIVEP1	0.344444	9.19308	8.99065	0.00271365	0.0950206		DDX21	0.810595	10.076	6.72545	0.0095047	0.333445		TRAF1	0.871855	9.46883	5.25741	0.0218535	0.766438		TMEM165	-0.87783	10.0631	30.6783	3.04546e-08	1.06841e-06		RGS4	-0.545911	8.66363	5.97812	0.0144844	0.506848
GABPB1	0.56446	9.03519	36.8167	1.29772e-09	4.54172e-08		TPM3	-0.167314	10.0793	16.5233	4.80554e-05	0.00168182		KLF6	-0.296725	9.79609	8.9897	0.00271506	0.0950206		PLIN3	-0.737642	9.46201	6.70883	0.00959367	0.33463		AP2A2	-0.916245	9.16909	5.25122	0.0219314	0.766438		MX1	1.07887	10.1107	30.6722	3.05506e-08	1.0692e-06		TSPAN4	0.824004	8.86631	5.97232	0.0145321	0.506848
NOC3L	0.547953	9.16152	36.7012	1.37696e-09	4.80744e-08		PLSCR2	0.292447	9.06973	16.431	5.04534e-05	0.0017615		ADD3	-0.268547	9.64248	8.98172	0.00272694	0.0952068		PDE7B	-0.737642	9.46201	6.70883	0.00959367	0.33463		ZKSCAN5	-0.88069	9.12977	5.24954	0.0219525	0.766438		JPT1	-0.793587	10.3153	30.5848	3.19593e-08	1.11581e-06		NUP188	0.82522	8.7103	5.96269	0.0146117	0.506848
ENSBTAG00000052397	-0.91622	9.17597	36.6958	1.38075e-09	4.80911e-08		ATXN7L1	0.272977	9.03103	16.4245	5.0627e-05	0.00176333		XYLT2	-0.308138	9.17485	8.94804	0.00277767	0.0967456		NCF1	1.03499	9.65668	6.70129	0.00963431	0.33463		GRB2	0.821718	9.53208	5.23778	0.0221015	0.769066		AVPI1	-0.924246	10.0165	30.5195	3.30531e-08	1.15123e-06		GSAP	0.886508	8.746	5.95755	0.0146544	0.506848
ERH	0.272076	9.96975	36.4932	1.53197e-09	5.32304e-08		CANT1	0.260959	9.02879	16.3845	5.17052e-05	0.00179337		GET1	0.227516	9.16055	8.93865	0.002792	0.0968227		POU2AF1	0.970262	9.74297	6.69906	0.00964635	0.33463		CD27	-0.923507	9.19659	5.23411	0.0221481	0.769066		ATP6V0D1	-0.925069	10.2609	30.4888	3.35806e-08	1.1668e-06		SND1	-0.818268	8.83497	5.95714	0.0146578	0.506848
DEGS1	0.5092	9.22937	36.3565	1.64332e-09	5.69632e-08		PTPN7	-0.290141	9.05878	16.38	5.18289e-05	0.00179337		MRPS5	0.344352	9.2583	8.93785	0.00279322	0.0968227		GKAP1	1.09388	9.57021	6.69771	0.00965367	0.33463		EIF4A1	0.55108	10.2551	5.23109	0.0221866	0.769066		CCND2	1.02603	10.0693	30.44	3.44353e-08	1.19365e-06		GPR155	-0.53973	8.66326	5.95521	0.0146739	0.506848
PSMB4	0.297564	9.82174	36.3165	1.67741e-09	5.80043e-08		ATF3	0.275902	9.01501	16.3771	5.19097e-05	0.00179337		SLC1A5	0.427069	9.19445	8.92665	0.00281039	0.0971861		NOP2	1.04405	9.63253	6.69005	0.00969526	0.335271		ARID1A	0.917923	9.3974	5.22278	0.0222929	0.770909		DAP	-0.89174	10.1245	30.4155	3.48739e-08	1.20597e-06		MCM3	0.861996	8.76972	5.95293	0.0146928	0.506848
HSPA14	0.506154	9.2291	36.3119	1.68134e-09	5.80043e-08		TMEM134	-0.257339	9.02506	16.3744	5.19837e-05	0.00179337		CISD3	-0.275479	9.1688	8.89687	0.00285661	0.0985495		STAT3	0.950439	9.76772	6.67517	0.00977651	0.335664		THOC6	-0.872629	9.12955	5.20612	0.0225075	0.774847		CYCS	-0.873225	10.1432	30.3994	3.51646e-08	1.21314e-06		SUZ12	0.770097	8.92672	5.94515	0.0147579	0.506848
NFE2L2	0.66051	9.08401	36.2984	1.69307e-09	5.82705e-08		UBE2C	-0.317196	9.02201	16.3544	5.25347e-05	0.00180809		WWOX	0.120445	9.15081	8.88735	0.00287153	0.0987018		TOMM5	0.970816	9.73534	6.67322	0.0097872	0.335664		ALDH9A1	-0.907331	9.15528	5.20566	0.0225134	0.774847		SPCS1	-0.851585	10.0346	30.1784	3.94082e-08	1.35631e-06		ENSBTAG00000020684	0.591871	9.37161	5.94477	0.014761	0.506848
HEATR1	0.580009	9.05413	36.2902	1.70019e-09	5.83771e-08		RPF2	0.271775	9.03425	16.3445	5.28106e-05	0.00181329		PDXP	-0.254077	9.16426	8.88539	0.00287461	0.0987018		PITPNB	0.892162	9.88847	6.67039	0.00980278	0.335664		GPR183	0.634826	9.91408	5.19373	0.0226685	0.777467		NPC1	-0.868142	10.0345	29.9721	4.38296e-08	1.50492e-06		HNRNPDL	0.466257	10.1554	5.94471	0.0147615	0.506848
TRIM34	-0.581121	9.11477	36.1258	1.84978e-09	6.33637e-08		NME6	-0.27178	9.04214	16.2937	5.42435e-05	0.00185809		SMARCA5	0.27726	9.55282	8.8678	0.00290245	0.0994227		GNL3	1.07388	9.56857	6.66767	0.00981775	0.335664		SMARCC1	-0.829819	9.29859	5.19157	0.0226967	0.777467		CDK2AP2	-0.854596	10.0577	29.9278	4.48447e-08	1.53614e-06		HEATR3	-0.857161	8.75008	5.93906	0.0148089	0.507275
KCTD11	-0.538011	9.17577	35.853	2.12782e-09	7.27165e-08		ATP5MC2	-0.175225	9.62162	16.2787	5.46761e-05	0.00186851		TRIM34	-0.351163	9.21313	8.85677	0.00292003	0.0997895		PCBP2	0.892726	9.87688	6.66466	0.00983436	0.335664		RBM3	0.564416	10.1756	5.15911	0.0231247	0.784043		MGLL	0.944365	10.0457	29.9207	4.50078e-08	1.5381e-06		TP53	0.861038	8.72781	5.89646	0.0151713	0.509338
ENSBTAG00000040331	-0.582817	9.14504	35.7999	2.18655e-09	7.4548e-08		ANXA6	-0.310818	9.08584	16.2637	5.51093e-05	0.00187889		MIF	-0.299728	9.46353	8.84317	0.00294188	0.1003		EIF2S1	1.02122	9.65484	6.65584	0.00988316	0.335664		CSGALNACT1	-0.91124	9.19977	5.15786	0.0231414	0.784043		RAB1A	-0.889298	10.1529	29.8582	4.64819e-08	1.58475e-06		WWP1	0.682602	9.10473	5.89388	0.0151936	0.509338
LLPH	0.457984	9.29266	35.7808	2.20811e-09	7.51069e-08		PRKAR2B	-0.245413	9.00706	16.2096	5.67068e-05	0.00192883		MARK3	0.330757	9.29983	8.83285	0.00295856	0.100633		SF1	1.06104	9.59908	6.65574	0.00988367	0.335664		RBM48	-0.886088	9.14183	5.15728	0.0231492	0.784043		SCARB2	-0.870277	10.0203	29.8001	4.78962e-08	1.62914e-06		CD2	0.762491	8.94511	5.87209	0.0153828	0.509338
TPM3	-0.312567	10.4578	35.7467	2.24712e-09	7.6255e-08		KDM2A	0.251434	9.23126	16.1719	5.7847e-05	0.00196301		VAT1	-0.343609	9.27475	8.81588	0.00298619	0.101335		CSTF2T	1.03755	9.50607	6.65114	0.00990921	0.335664		SMARCA5	0.7464	9.63879	5.14999	0.0232465	0.784043		GRB2	0.572965	10.8698	29.7727	4.85783e-08	1.64848e-06		P2RY10	0.804028	8.87749	5.85324	0.0155484	0.509338
CHCHD2	0.273108	10.1639	35.5797	2.44823e-09	8.2886e-08		PKN1	-0.230916	9.27063	16.1217	5.93982e-05	0.002008		AASDHPPT	0.28094	9.50211	8.78391	0.00303898	0.102886		GPR89A	1.07838	9.52905	6.65017	0.00991463	0.335664		BIRC3	0.586051	10.0787	5.14589	0.0233014	0.784043		PLGRKT	-0.873865	10.1232	29.7352	4.95261e-08	1.67673e-06		FAM3A	0.607731	8.67137	5.84711	0.0156027	0.509338
LBH	-0.617447	9.18475	35.5294	2.5123e-09	8.48574e-08		FKBP11	-0.189066	9.55969	16.1168	5.95542e-05	0.002008		FKBP8	-0.302322	9.36347	8.75437	0.00308861	0.104323		ADGRE5	-0.9248	9.82932	6.63777	0.00998387	0.337223		CCDC106	-0.863038	9.12918	5.1418	0.0233564	0.784043		SLAMF1	0.890435	10.0018	29.7054	5.02941e-08	1.69877e-06		HNRNPU	0.548835	9.55042	5.84462	0.0156248	0.509338
CDKN2D	-0.585038	9.14177	35.4331	2.63957e-09	8.89492e-08		TNF	0.307063	9.04936	16.112	5.97055e-05	0.002008		RRAS2	0.348787	9.30585	8.74569	0.00310334	0.104578		FBL	0.857429	9.93087	6.62934	0.0100312	0.338036		WDR26	-0.882261	9.14171	5.13698	0.0234213	0.784043		PRR13	-0.758626	10.222	29.6635	5.13945e-08	1.73191e-06		ANXA4	0.605931	8.67128	5.83773	0.0156861	0.509338
LPCAT1	0.588429	9.05298	35.3749	2.71973e-09	9.14383e-08		PPP1R35	-0.248411	9.20222	16.1113	5.97256e-05	0.002008		MAEA	-0.340512	9.22809	8.73294	0.00312512	0.105068		RPP14	1.07225	9.53059	6.61271	0.0101253	0.3403		CCT2	0.71494	9.7005	5.13518	0.0234457	0.784043		RPS6KA1	-0.878084	10.0322	29.6395	5.2034e-08	1.74658e-06		ZBTB25	0.604613	8.67114	5.83477	0.0157125	0.509338
TMEM88	0.462693	8.99651	35.1729	3.01694e-09	1.01196e-07		MAK16	0.278502	9.13573	16.0924	6.03268e-05	0.00202323		HIBADH	-0.329205	9.19597	8.71423	0.00315735	0.105906		LSM1	0.946391	9.78343	6.60801	0.0101521	0.3403		PTX3	1.02609	9.24271	5.13492	0.0234492	0.784043		ENSBTAG00000039555	-0.763752	10.3382	29.6381	5.20704e-08	1.74658e-06		GTPBP3	-0.840283	8.71081	5.83071	0.0157488	0.509338
CFDP2	0.443026	9.3073	35.1666	3.02675e-09	1.01292e-07		ABTB1	-0.245811	9.27152	16.0883	6.04573e-05	0.00202323		GSTP1.1	-0.341518	9.40974	8.70933	0.00316586	0.105947		AASDHPPT	0.978693	9.72192	6.6051	0.0101687	0.3403		HOPX	-0.901028	9.16499	5.13258	0.0234808	0.784043		RAB7B	-0.840442	10.0256	29.5795	5.36698e-08	1.79608e-06		TRERF1	0.603471	8.67102	5.82889	0.0157651	0.509338
HSPA9	0.54323	9.14623	35.153	3.04789e-09	1.01765e-07		EHBP1L1	-0.25077	9.02038	16.0694	6.10614e-05	0.00203875		ENSBTAG00000053201	-0.215396	9.1566	8.70473	0.00317386	0.10597		NOP16	1.03547	9.49976	6.59854	0.0102062	0.340771		CEP78	-0.884492	9.14246	5.13246	0.0234824	0.784043		ATP5MG	-0.785662	10.5125	29.5016	5.58699e-08	1.86541e-06		TRIM27	0.870788	8.74325	5.82653	0.0157862	0.509338
STAT6	0.558875	9.04377	35.1228	3.09559e-09	1.0312e-07		MRPS7	0.274175	9.11859	16.0431	6.19158e-05	0.00206253		EVI2A	-0.355931	9.34042	8.65961	0.0032534	0.108257		DNAJC16	-1.00532	9.4953	6.59432	0.0102305	0.340796		DEXI	-0.858036	9.12848	5.11389	0.023735	0.790658		C1GALT1C1	-0.806772	10.0149	29.3203	6.1351e-08	2.04372e-06		FXYD5	-0.532825	9.57941	5.82473	0.0158024	0.509338
PTPN1	0.388821	9.62147	35.0867	3.15355e-09	1.0481e-07		ENSBTAG00000004043	-0.199225	9.00068	16.015	6.28426e-05	0.00208862		CD99	-0.368883	9.34499	8.65746	0.00325725	0.108257		PNISR	0.82647	10.0222	6.55132	0.0104806	0.348331		RORA	1.02238	9.20308	5.0973	0.0239631	0.796429		SDC4	-1.07358	10.7345	29.2265	6.43919e-08	2.14011e-06		HMGN1	0.574562	9.40543	5.823	0.0158179	0.509338
ZC3H15	0.431939	9.37409	35.0443	3.2229e-09	1.06871e-07		ENSBTAG00000052397	-0.447475	9.13703	15.9855	6.38288e-05	0.00211479		PSTPIP1	-0.347104	9.37808	8.64138	0.00328612	0.108556		C20H5orf51	1.02482	9.50318	6.54587	0.0105128	0.348603		SFPQ	0.581775	10.0813	5.08104	0.0241889	0.79903		SAR1A	-0.850034	10.0817	29.2134	6.48283e-08	2.14969e-06		LFNG	0.655772	9.15292	5.82233	0.0158239	0.509338
IKZF1	-0.458294	9.34764	34.9474	3.38729e-09	1.12066e-07		HIVEP1	0.282594	9.04774	15.9828	6.39214e-05	0.00211479		GPANK1	0.314344	9.33769	8.64025	0.00328816	0.108556		RPLP1	0.610682	13.4834	6.51212	0.0107142	0.354471		ZC3H12D	0.977456	9.31214	5.08058	0.0241953	0.79903		TALDO1	-0.832707	10.2441	29.1962	6.54069e-08	2.16394e-06		DEGS1	0.740418	8.9773	5.82172	0.0158294	0.509338
MAP3K1	-0.538244	9.18097	34.8838	3.49988e-09	1.15528e-07		SCIMP	-0.0691617	8.989	15.9571	6.47953e-05	0.00213883		GARS1	0.38001	9.27538	8.63997	0.00328866	0.108556		RPL35	0.63959	11.9293	6.50558	0.0107537	0.354969		PPP1R12A	-0.754365	9.40522	5.07979	0.0242064	0.79903		BATF	1.05182	10.2451	29.1613	6.65975e-08	2.19832e-06		DDX3X	0.577453	9.40684	5.81591	0.0158818	0.509338
RARS1	0.551814	9.11647	34.8637	3.5362e-09	1.16462e-07		GNG2	-0.268461	9.19728	15.9482	6.50989e-05	0.00214202		RPL4	0.208595	9.97566	8.62928	0.00330801	0.108947		BMS1	1.07464	9.56971	6.50051	0.0107844	0.355055		HSP90AB1	0.423668	11.0333	5.06723	0.0243823	0.803012		ARF3	-0.794208	10.1435	29.0903	6.90804e-08	2.27065e-06		GCC1	0.598746	8.67068	5.81414	0.0158978	0.509338
TNIP1	0.476875	9.29685	34.8577	3.547e-09	1.16553e-07		EIF3CL	0.198738	9.44865	15.9457	6.51868e-05	0.00214202		SET	0.191187	10.234	8.60174	0.00335842	0.110357		RPL36A	0.729163	10.4101	6.49708	0.0108052	0.355055		UBC	0.717934	9.68807	5.04729	0.0246645	0.810468		FTL	-1.0177	11.2266	29.0882	6.91555e-08	2.27065e-06		ENSBTAG00000045854	0.598043	8.67065	5.81022	0.0159333	0.509338
NOP16	0.556976	9.08895	34.8156	3.62457e-09	1.18834e-07		RUNX3	0.304004	9.31738	15.94	6.53827e-05	0.00214206		WDR75	0.344542	9.2681	8.5744	0.00340923	0.111773		LPXN	1.0681	9.56541	6.4762	0.0109328	0.358439		OSTC	0.90249	9.39533	5.03873	0.0247867	0.812646		RAB10	-0.827368	10.1311	29.0827	6.93546e-08	2.27065e-06		ARIH2	-0.834031	8.7126	5.80434	0.0159866	0.509338
ILF2	0.479957	9.27066	34.7976	3.65816e-09	1.19665e-07		LY6E	-0.183689	9.83007	15.9371	6.54831e-05	0.00214206		FAM193B	-0.307181	9.18408	8.55078	0.00345374	0.112867		GSR	-0.986686	9.494	6.46152	0.0110235	0.360006		LNPK	-0.862427	9.14186	5.02685	0.0249572	0.816393		USP18	1.01238	10.0869	29.081	6.9414e-08	2.27065e-06		PACC1	0.595626	8.67045	5.80223	0.0160059	0.509338
ITGA4	-0.62543	9.09768	34.6334	3.98021e-09	1.29907e-07		CERT1	0.281243	9.08423	15.9258	6.58761e-05	0.00215008		TMEM223	-0.333659	9.24896	8.54846	0.00345814	0.112867		ENSBTAG00000018680	1.06531	9.58265	6.45649	0.0110548	0.360006		KLRB1	-0.634493	9.10502	5.0194	0.0250649	0.818073		SEM1	-0.721266	10.2991	28.9966	7.25038e-08	2.3664e-06		BRD1	0.59373	8.6703	5.79534	0.0160687	0.509338
CYCS	0.450346	9.36102	34.6064	4.03577e-09	1.31425e-07		HSPA14	0.263506	9.20231	15.8566	6.83287e-05	0.00222512		SEMA7A	-0.10189	9.14922	8.52348	0.00350593	0.113941		TCERG1	1.02069	9.637	6.45435	0.0110681	0.360006		CRYBB1	-0.891923	9.19773	5.0094	0.02521	0.820964		MAP7D1	-0.777188	10.012	28.9825	7.30353e-08	2.3784e-06		AMACR	0.591631	8.67015	5.78704	0.0161447	0.509338
CTDNEP1	0.468569	9.23924	34.4909	4.28257e-09	1.3915e-07		TCIRG1	-0.282088	9.06227	15.8505	6.85479e-05	0.00222727		TTC23L	-0.10205	9.14927	8.52122	0.00351029	0.113941		ZFPL1	1.00751	9.50366	6.45248	0.0110798	0.360006		DNAJA1	0.73689	9.63988	4.99868	0.0253667	0.82422		NCOA4	0.940043	10.0633	28.9389	7.46985e-08	2.42712e-06		THAP1	0.590656	8.67006	5.78425	0.0161704	0.509338
WDR46	0.534155	9.12915	34.34	4.62771e-09	1.4979e-07		ETF1	0.278873	9.11411	15.838	6.90025e-05	0.00223704		PPM1N	-0.102414	9.14939	8.51901	0.00351456	0.113941		DHX15	1.0132	9.49699	6.43437	0.0111933	0.362491		TRAF4	0.771508	9.57871	4.993	0.02545	0.825081		CXCL16	-0.998739	10.5061	28.9341	7.48826e-08	2.42767e-06		GTF3C4	0.590914	8.67008	5.78371	0.0161754	0.509338
COTL1	-0.515881	9.75337	34.3388	4.63067e-09	1.4979e-07		PTGES3	0.151147	9.77911	15.8305	6.92753e-05	0.00224088		P2RY10	0.324608	9.38744	8.47829	0.0035941	0.115542		NEMF	1.06269	9.5853	6.43232	0.0112062	0.362491		EXOC6	-0.824109	9.29028	4.9869	0.02554	0.826153		OAT	-0.933426	10.1206	28.9158	7.55939e-08	2.44527e-06		GLCE	0.590615	8.67008	5.78082	0.0162019	0.509338
TNFRSF18	0.8036	9.01264	34.3318	4.64733e-09	1.49995e-07		PSMB8	-0.121583	10.4955	15.8158	6.98173e-05	0.00225339		SAXO2	-0.144303	9.15167	8.4776	0.00359546	0.115542		TNFRSF1B	0.901791	9.83719	6.42552	0.0112492	0.363074		PSMB8	-0.464393	10.3931	4.97712	0.0256848	0.82899		HPCAL1	-0.909332	10.0696	28.9106	7.57972e-08	2.4464e-06		PPP1R13B	0.589984	8.67003	5.78041	0.0162058	0.509338
MRPS34	-0.538788	9.07101	34.1744	5.03872e-09	1.62267e-07		RASL11A	0.30853	9.03159	15.7878	7.08587e-05	0.00228152		FAM114A1	-0.144303	9.15132	8.4776	0.00359546	0.115542		VPS26C	-0.972615	9.4945	6.40517	0.0113788	0.366275		NFKBIE	0.811458	9.14348	4.93914	0.0262551	0.843875		ASAH1	-0.809264	10.0147	28.8629	7.76883e-08	2.50187e-06		BYSL	0.58887	8.66993	5.77759	0.0162318	0.509338
HINT1	0.307793	9.97548	34.0717	5.31188e-09	1.70685e-07		ASAH1	-0.279778	9.06944	15.7839	7.10029e-05	0.00228152		GMFG	-0.18661	10.1158	8.47745	0.00359576	0.115542		SNX8	0.840297	9.95218	6.40206	0.0113988	0.366275		NDUFB9	0.891405	9.39619	4.93703	0.0262871	0.843875		OSBPL1A	-0.821578	10.0329	28.6994	8.45301e-08	2.71618e-06		RESF1	0.695575	9.04471	5.77584	0.016248	0.509338
PSMC1	0.427519	9.30779	34.0632	5.33503e-09	1.71051e-07		RAN	0.186016	9.57205	15.7553	7.20843e-05	0.00231115		SDCCAG8	-0.23239	9.16032	8.46725	0.00361597	0.115601		QTRT1	1.00132	9.50065	6.39402	0.0114505	0.367125		NOP56	0.8471	9.447	4.93164	0.0263693	0.843875		EMC7	-0.829144	10.0721	28.6771	8.55105e-08	2.74162e-06		CUL3	0.77991	8.89682	5.77335	0.016271	0.509338
UCHL3	0.516597	9.14486	33.9365	5.69415e-09	1.82163e-07		C17H12orf49	0.239852	9.26635	15.746	7.24419e-05	0.0023175		SNU13	0.301957	9.37916	8.4641	0.00362225	0.115601		HNRNPA1	0.700116	10.6455	6.38537	0.0115065	0.367818		EOGT	0.809337	9.14319	4.93105	0.0263784	0.843875		CERS2	-0.828798	10.096	28.6589	8.63185e-08	2.76143e-06		GPR84	0.587991	8.66988	5.77132	0.0162898	0.509338
ALDOA	0.330599	9.72462	33.9312	5.70943e-09	1.8225e-07		RPL8	0.0729931	12.8863	15.7405	7.2652e-05	0.00231912		ENSBTAG00000052744	0.371205	9.3177	8.46224	0.00362595	0.115601		CHERP	0.996374	9.50167	6.38004	0.0115411	0.367818		ARPC5L	1.00918	9.2367	4.92579	0.0264587	0.844301		CD300H	-0.779369	9.99839	28.6325	8.75007e-08	2.7931e-06		LNX2	0.585497	8.66968	5.7632	0.0163652	0.509338
PRPS1	0.443548	9.28471	33.9019	5.79615e-09	1.84612e-07		GTF3C4	0.223973	9.01196	15.7338	7.29108e-05	0.00232227		ENOPH1	-0.330905	9.21365	8.46049	0.00362945	0.115601		ARID5A	0.985483	9.69166	6.37896	0.0115481	0.367818		XRCC1	0.806461	9.14278	4.92056	0.0265389	0.844301		RAN	-0.739251	10.364	28.6193	8.80975e-08	2.80598e-06		SYCP2	-0.748915	8.68406	5.76088	0.0163868	0.509338
MATR3	0.271566	9.93503	33.8727	5.8838e-09	1.86994e-07		OAS1Y	0.322104	9.02824	15.6693	7.54374e-05	0.00239385		NPM3	0.37213	9.24331	8.44615	0.00365818	0.116261		CCT6A	0.832652	9.95577	6.37225	0.0115918	0.368402		IFT52	0.805554	9.14267	4.91698	0.026594	0.844301		CTSA	-0.872713	10.1979	28.3877	9.92929e-08	3.15564e-06		IL6	0.583334	8.66951	5.75712	0.0164219	0.509338
KRT17	0.976829	9.3913	33.7779	6.17765e-09	1.95904e-07		DNMT1	0.252578	9.27415	15.6681	7.54877e-05	0.00239385		HERC5	0.338766	9.32338	8.43648	0.00367768	0.116626		ENSBTAG00000052744	0.858274	9.90159	6.3313	0.0118625	0.375563		SP3	0.804354	9.14248	4.91296	0.0266559	0.844301		GNG5	-0.706314	10.6088	28.3767	9.98576e-08	3.16666e-06		MLLT1	0.583306	8.66955	5.75408	0.0164504	0.509338
U2SURP	0.331543	9.63303	33.719	6.36754e-09	2.01486e-07		IL18BP	-0.208668	9.00029	15.6625	7.57119e-05	0.00239573		BTG3	0.355447	9.21709	8.40532	0.00374124	0.118383		ENSBTAG00000025385	0.791457	10.0501	6.32975	0.0118729	0.375563		LGALS3	-0.740733	9.4024	4.90991	0.0267031	0.844301		FHL3	-0.801664	10.0108	28.2205	1.08253e-07	3.42543e-06		FCSK	0.582725	8.66946	5.75376	0.0164534	0.509338
TBXA2R	-0.571805	9.25357	33.6091	6.73781e-09	2.12739e-07		TESC	0.28652	9.24467	15.6347	7.68311e-05	0.00242586		C1QBP	0.270568	9.63945	8.39111	0.00377061	0.118984		SELENOT	-1.02883	9.59961	6.32039	0.0119357	0.375563		GGPS1	0.802679	9.14221	4.90749	0.0267405	0.844301		DCTN3	-0.836608	10.0514	28.2053	1.09104e-07	3.44483e-06		TM9SF3	0.647203	9.15926	5.75121	0.0164773	0.509338
SYAP1	0.467581	9.2526	33.5898	6.80501e-09	2.1422e-07		NOC3L	0.273262	9.13143	15.6276	7.7121e-05	0.00242973		USP18	0.356378	9.29913	8.38821	0.00377663	0.118984		SPINK9	-1.17357	9.48692	6.31978	0.0119398	0.375563		TBPL1	0.799593	9.14183	4.89525	0.0269306	0.847047		CTBP2	-0.812679	10.0311	28.0512	1.18145e-07	3.72222e-06		RAB19	0.582347	8.66949	5.74946	0.0164937	0.509338
SLC38A2	0.528918	9.18008	33.5871	6.81421e-09	2.1422e-07		FTL	-0.140883	10.2578	15.6129	7.77244e-05	0.00243873		ENSBTAG00000048800	0.315581	9.19238	8.37892	0.00379598	0.119142		MORF4L2	1.04493	9.58937	6.3188	0.0119465	0.375563		GYG2	0.79916	9.14172	4.89439	0.0269441	0.847047		GNB4	-0.708644	9.99474	28.0226	1.19909e-07	3.7696e-06		CPD	0.864622	8.76093	5.74901	0.016498	0.509338
MYL12B	-0.42265	9.31177	33.5796	6.8406e-09	2.14585e-07		ZNF326	0.212392	9.41533	15.6124	7.77425e-05	0.00243873		MATK	-0.403276	9.27448	8.37436	0.00380551	0.119142		RPL5	0.647164	11.4936	6.31435	0.0119765	0.375695		LEPROTL1	-0.70617	9.46848	4.88144	0.0271469	0.84832		TRIB1	0.862066	10.2931	28.007	1.2088e-07	3.79192e-06		TNIP3	0.580548	8.66931	5.74617	0.0165246	0.509338
MESD	0.499866	9.20078	33.5581	6.9165e-09	2.16498e-07		IL2RG	0.171475	9.76304	15.6038	7.80995e-05	0.00244465		BCL2L11	0.408626	9.2908	8.37401	0.00380624	0.119142		TGFB1	0.977969	9.71903	6.28952	0.0121454	0.379419		MAP2K4	0.794016	9.14101	4.87571	0.0272372	0.84832		STK17A	-0.86518	10.3639	27.9056	1.27383e-07	3.98732e-06		CIP2A	0.58155	8.66945	5.74561	0.0165299	0.509338
CXCL16	0.618583	9.07607	33.5211	7.04967e-09	2.19832e-07		CENPS	0.289071	9.09178	15.4878	8.30375e-05	0.00259363		MTERF3	0.33141	9.20321	8.36223	0.00383101	0.119354		FLT3LG	-1.04174	9.55361	6.28922	0.0121475	0.379419		COIL	1.00031	9.23947	4.8749	0.0272501	0.84832		FAM104A	-0.828547	10.1886	27.8661	1.30006e-07	4.06065e-06		AGPAT5	0.578991	8.66919	5.7403	0.01658	0.509338
ZBTB10	0.551422	9.03312	33.5201	7.05328e-09	2.19832e-07		GRB2	0.23094	9.32873	15.4804	8.33632e-05	0.00259821		HSPB1	-0.352776	9.31471	8.36109	0.0038334	0.119354		GPAT2	-1.00365	9.62497	6.285	0.0121764	0.379507		FAF1	0.793388	9.141	4.87179	0.0272991	0.84832		SRP14	-0.76577	10.169	27.6985	1.41772e-07	4.41867e-06		WDR60	0.582825	8.66953	5.74022	0.0165807	0.509338
FAM78A	-0.566219	9.1589	33.5054	7.10671e-09	2.21023e-07		CYSLTR2	0.224802	9.00843	15.4758	8.35682e-05	0.00259832		ATP1B3	0.291591	9.48019	8.35848	0.00383891	0.119354		RGS1	-0.860137	9.91555	6.27818	0.0122233	0.380154		DEDD2	0.793111	9.14092	4.87163	0.0273017	0.84832		CST3	-0.997696	10.2283	27.6138	1.48121e-07	4.60667e-06		AFF3	0.578414	8.66918	5.73637	0.0166171	0.509338
EMC6	0.39807	9.36929	33.4802	7.1992e-09	2.23047e-07		PABPC1	0.127622	10.2591	15.4723	8.37244e-05	0.00259832		NDUFS8	-0.296046	9.42995	8.35518	0.00384589	0.119354		IPMK	-1.02058	9.51396	6.25255	0.0124015	0.38487		RPS6KA5	0.999425	9.23782	4.86678	0.0273786	0.84832		PPP1CA	-0.777817	10.1174	27.6076	1.48591e-07	4.6114e-06		ZDHHC19	-0.743732	8.684	5.73523	0.0166279	0.509338
MAK16	0.500121	9.19679	33.4793	7.2025e-09	2.23047e-07		PPP1R15A	0.289669	9.0792	15.4612	8.42149e-05	0.00260797		MS4A1	0.563339	9.24946	8.34451	0.00386854	0.119628		PIM1	0.80297	10.0542	6.22448	0.0125996	0.389865		CTCF	-0.829267	9.27732	4.86584	0.0273934	0.84832		RPL36AL	-0.74493	10.5766	27.5928	1.49733e-07	4.63695e-06		PXDC1	0.747659	8.6789	5.72925	0.0166846	0.509338
NFKBIE	0.561511	9.0709	33.3418	7.73025e-09	2.38881e-07		MT-CYTB	0.0939374	11.5408	15.4315	8.55496e-05	0.00264366		PPP1R15A	0.332494	9.21591	8.34326	0.0038712	0.119628		BTG1	0.672743	11.0126	6.22216	0.0126161	0.389865		RAP1GDS1	-0.901866	9.17394	4.85456	0.0275731	0.852068		ATP5MD	-0.764008	10.1741	27.5108	1.5622e-07	4.82754e-06		EVI5	0.575389	8.66892	5.72768	0.0166996	0.509338
RRP8	0.550568	9.05126	33.3334	7.76362e-09	2.39403e-07		TXNL1	0.22616	9.28015	15.4231	8.59313e-05	0.00264982		REXO2	0.327712	9.34091	8.33686	0.00388486	0.119796		SAFB	0.857293	9.89004	6.19632	0.0128016	0.394757		NIPAL1	1.00066	9.19725	4.84798	0.0276786	0.85351		PTPN18	-0.786421	10.2363	27.4339	1.62555e-07	5.01045e-06		SPATA5L1	0.575263	8.66893	5.72563	0.016719	0.509338
USP12	0.445908	9.35886	33.2612	8.0575e-09	2.47939e-07		CDK17	0.269454	9.04965	15.3199	9.07545e-05	0.00279262		LRIF1	0.351654	9.2096	8.31672	0.00392817	0.120875		CSNK1G3	-1.02664	9.54446	6.15649	0.0130931	0.402889		C25H16orf54	-0.722907	9.41967	4.83872	0.0278275	0.856287		UBE2V2	-0.788707	10.0305	27.4307	1.62829e-07	5.01045e-06		CCL20	0.575647	8.66894	5.72175	0.0167561	0.509338
RPF2	0.535117	9.03559	33.2186	8.23599e-09	2.52895e-07		RELA	0.257487	9.18481	15.2927	9.20707e-05	0.00282714		LAT	-0.316501	9.40111	8.3127	0.00393689	0.120887		RAP2B	-0.871106	9.81854	6.14771	0.0131583	0.404039		LGALS1	0.803639	9.49345	4.80918	0.0283085	0.859948		TXNDC5	-0.948495	10.0657	27.3166	1.72725e-07	5.30373e-06		DHX58	0.573681	8.66882	5.7187	0.0167852	0.509338
MIF	-0.444747	9.30053	33.1523	8.52176e-09	2.61118e-07		MRPL17	0.26064	9.15517	15.2742	9.29797e-05	0.00284902		TIMM8A	0.346796	9.2497	8.27282	0.00402429	0.12331		RPS8	0.59862	12.9112	6.11962	0.0133689	0.409167		ELOA	-0.892203	9.17297	4.79665	0.0285152	0.859948		RGCC	-1.11891	10.1939	27.2837	1.75684e-07	5.3832e-06		STT3A	-0.847182	8.75736	5.71162	0.016853	0.509338
PARP11	0.564101	9.07165	33.0041	9.19653e-09	2.81201e-07		ARHGAP27	-0.259448	9.02909	15.2644	9.34612e-05	0.00285775		INPP5B	-0.337067	9.22761	8.26042	0.00405187	0.123812		DDX6	0.887679	9.8277	6.11795	0.0133816	0.409167		KLF6	-0.511988	10.0291	4.78158	0.0287657	0.859948		CLIC1	-0.784083	10.3548	27.2661	1.77289e-07	5.42094e-06		STEAP3	0.569483	8.66849	5.70403	0.016926	0.509338
ZMIZ2	0.511124	9.15463	32.9951	9.23907e-09	2.81908e-07		DRAP1	-0.250055	9.17918	15.2565	9.3854e-05	0.00285821		SETD3	-0.337103	9.26572	8.2578	0.00405773	0.123812		VPREB3	0.898879	9.78615	6.09358	0.0135674	0.413976		RNASET2	0.701797	9.67401	4.78068	0.0287808	0.859948		TBC1D14	-0.826	10.0286	27.1876	1.84635e-07	5.63369e-06		PTMS	-0.58439	9.30894	5.69329	0.0170299	0.509338
RRP9	0.54835	9.04033	32.984	9.29199e-09	2.82928e-07		VPREB3	-0.36732	9.01372	15.2562	9.38699e-05	0.00285821		ENSBTAG00000052394	-0.327691	9.18162	8.23538	0.00410816	0.125088		ZNF335	0.800782	9.47408	6.08622	0.013624	0.414511		PAK6	0.986961	9.19939	4.77898	0.0288092	0.859948		GNG10	-0.716828	10.2815	27.1683	1.86489e-07	5.67833e-06		SAFB2	0.617365	9.24295	5.69316	0.0170312	0.509338
SERPINE1	0.577567	9.01691	32.932	9.54393e-09	2.89992e-07		ENSBTAG00000048402	0.229842	9.26199	15.2348	9.49367e-05	0.00288464		TCERG1	0.342827	9.32084	8.22972	0.00412098	0.125216		EIF3B	0.947557	9.69211	6.08067	0.0136669	0.414511		ARAF	0.922322	9.70938	4.77766	0.0288313	0.859948		GPBP1	0.664094	10.2617	27.1251	1.90708e-07	5.79464e-06		C6orf52	0.56563	8.66821	5.69002	0.0170617	0.509338
PLAC8B	-0.486163	10.2501	32.8514	9.948e-09	3.01638e-07		LTV1	0.279486	9.0829	15.144	9.96148e-05	0.00302047		ENSBTAG00000005495	-0.337048	9.21774	8.2156	0.00415318	0.125931		NCOR1	0.835676	9.93985	6.07615	0.0137019	0.414511		NCL	0.460324	10.607	4.77683	0.0288452	0.859948		VDAC3	0.805379	10.0815	27.0995	1.93253e-07	5.85971e-06		VPS33B	-0.736331	8.68335	5.6894	0.0170677	0.509338
GIMAP7.3	-0.487444	9.45732	32.8273	1.00718e-08	3.04757e-07		WDR1	-0.23964	9.27462	15.1364	0.000100017	0.00302634		JUN	-0.288525	9.86653	8.18348	0.00422736	0.127913		LMO4	0.997576	9.62014	6.07367	0.0137212	0.414511		PMPCB	0.985267	9.19973	4.77081	0.0289462	0.859948		LYRM4	-0.822777	10.0672	26.9625	2.07438e-07	6.27673e-06		KIF3A	0.566293	8.66831	5.68931	0.0170686	0.509338
CRIP1	-0.53019	9.87176	32.7916	1.02585e-08	3.09758e-07		SMIM3	0.293243	9.09634	15.0871	0.000102663	0.00309995		HNRNPC	0.352056	9.25735	8.17052	0.00425766	0.128562		APEX1	0.847615	9.88504	6.07284	0.0137276	0.414511		MRPS15	-0.861504	9.21403	4.76235	0.0290888	0.859948		CD163	-0.607154	9.98577	26.8744	2.17116e-07	6.55591e-06		GLCCI1	-0.839256	8.76593	5.6893	0.0170686	0.509338
DUSP11	-0.395094	9.47881	32.7394	1.05379e-08	3.17537e-07		SSBP3	-0.24919	9.0183	15.0812	0.000102986	0.00310326		NEK4	-0.215908	9.15782	8.15348	0.00429785	0.129506		ENSBTAG00000037539	-0.774621	9.47329	6.06082	0.0138213	0.416475		YWHAQ	0.988303	9.2702	4.75868	0.0291508	0.859948		JUN	-0.859965	11.0016	26.8655	2.18114e-07	6.57237e-06		NNT	0.565277	8.6682	5.688	0.0170813	0.509338
CXCR4	-0.390283	10.16	32.7168	1.06609e-08	3.20578e-07		MBD2	-0.23192	9.30851	15.0598	0.000104158	0.00313206		KCNF1	0.115297	9.15105	8.14492	0.0043182	0.1297		UFL1	1.04454	9.56221	6.05127	0.0138963	0.417868		MT2A	0.983093	9.19848	4.75654	0.0291872	0.859948		CXCL5	-0.817762	15.7188	26.8207	2.23231e-07	6.71264e-06		HIF1A	0.756446	8.92789	5.68639	0.017097	0.509338
LY75	0.372254	9.70738	32.7093	1.07024e-08	3.21159e-07		CDK2AP2	-0.243721	9.23688	15.0492	0.000104745	0.00314323		RPP21	0.32486	9.19631	8.14327	0.00432213	0.1297		LYSMD3	1.0332	9.54205	6.04264	0.0139644	0.419046		RBM18	0.943124	9.3066	4.75544	0.0292059	0.859948		SELENOT	-0.790611	10.0445	26.765	2.29758e-07	6.89464e-06		RASL11A	0.565384	8.66827	5.68324	0.0171277	0.509338
C25H16orf54	-0.566887	9.08123	32.5463	1.16385e-08	3.48532e-07		CCL8	-0.276324	9.03481	15.0357	0.000105494	0.00315916		SIT1	-0.329803	9.36103	8.12565	0.00436433	0.130696		WDR12	1.02791	9.54776	6.03302	0.0140407	0.419858		CHCHD2	0.58689	9.97552	4.74414	0.0293982	0.859948		YWHAZ	-0.731386	10.1789	26.7329	2.33611e-07	6.99581e-06		DCUN1D5	-0.82963	8.79192	5.68243	0.0171357	0.509338
MCL1	0.363281	9.55729	32.5295	1.17397e-08	3.50837e-07		ZNHIT6	0.282098	9.09038	15.0223	0.000106247	0.00317516		ETS1	-0.168911	10.3741	8.11525	0.00438944	0.131177		MOSPD2	0.778514	9.47137	6.03195	0.0140492	0.419858		LRP10	-0.843763	9.24604	4.7311	0.0296219	0.859948		MMP14	-1.04109	10.0896	26.7263	2.34414e-07	7.00542e-06		FADS3	0.565421	8.66822	5.68214	0.0171384	0.509338
PYCARD	-0.552569	9.01493	32.4939	1.19565e-08	3.56585e-07		NIPBL	0.212713	9.42548	15.007	0.000107115	0.00319453		LARP4	0.343004	9.26243	8.09925	0.00442837	0.131757		ENSBTAG00000047121	1.72823	10.4837	6.02681	0.0140902	0.420218		PRPF3	0.97704	9.19664	4.72004	0.029813	0.859948		RALY	-0.763229	10.1238	26.6386	2.45295e-07	7.31553e-06		MCL1	0.582068	9.35799	5.6804	0.0171555	0.509338
DDX24	0.37687	9.45343	32.4836	1.20205e-08	3.57758e-07		LCORL	-0.303058	9.09424	14.9967	0.000107702	0.00320296		MIIP	-0.326041	9.25046	8.09476	0.00443934	0.131757		MT-ATP8	1.0348	9.52718	6.01365	0.0141956	0.421999		FAM13B	0.976521	9.19713	4.71903	0.0298305	0.859948		LAMB3	0.803776	10.0282	26.6242	2.47129e-07	7.35514e-06		NFAM1	0.833357	8.71288	5.67429	0.0172153	0.509338
EXOSC3	0.466291	9.20217	32.3654	1.27744e-08	3.79417e-07		REX1BD	-0.193391	9.41977	14.9943	0.000107839	0.00320296		PELI1	0.361523	9.33798	8.09439	0.00444024	0.131757		ENSBTAG00000014423	0.65771	10.9882	6.01086	0.0142181	0.421999		PPM1K	-0.852333	9.12205	4.70789	0.0300245	0.859948		SERPINB1	-0.862361	10.1901	26.5917	2.51323e-07	7.46467e-06		CDKAL1	-0.8449	8.73812	5.67413	0.0172169	0.509338
RBM3	0.239922	10.504	32.2343	1.36657e-08	4.04728e-07		SMIM11A	-0.265049	9.10236	14.9681	0.000109342	0.00324098		ERCC6L	0.189627	9.15671	8.09216	0.00444572	0.131757		POMP	0.689941	10.4923	6.00679	0.014251	0.421999		FCER2	-0.876986	9.17429	4.70742	0.0300328	0.859948		TBC1D10B	-0.782806	10.0382	26.583	2.52456e-07	7.48299e-06		SH3BGRL	0.847985	8.78686	5.67388	0.0172193	0.509338
GRWD1	0.531815	9.05084	32.2319	1.36823e-08	4.04728e-07		EGR1	-0.216996	8.99668	14.9366	0.000111184	0.00328888		AOAH	-0.34496	9.18945	8.0886	0.00445446	0.131757		DNAJC17	0.769652	9.47024	6.00015	0.0143047	0.421999		SND1	-0.885778	9.15904	4.70638	0.0300509	0.859948		CAPZB	-0.814883	10.0472	26.5768	2.53267e-07	7.49176e-06		SFXN4	-0.815825	8.71125	5.67356	0.0172225	0.509338
GSTK1	-0.525253	9.09968	32.2264	1.37212e-08	4.05056e-07		COTL1	-0.206436	9.76005	14.9057	0.00011302	0.0033364		CD19	0.454891	9.2052	8.08502	0.00446326	0.131757		DENND1B	0.772792	9.47152	5.99814	0.0143209	0.421999		ESYT1	-0.874078	9.17142	4.6771	0.0305673	0.859948		CDC42	-0.562552	10.7125	26.5563	2.55966e-07	7.55621e-06		GSTP1	-0.843474	8.75529	5.66783	0.0172788	0.509338
HHEX	-0.480947	9.27309	32.118	1.45089e-08	4.27438e-07		NAMPT	0.278588	9.05656	14.9013	0.000113283	0.00333738		DHX16	-0.32046	9.2701	8.07459	0.00448903	0.132249		CCDC88C	0.987429	9.62741	5.99634	0.0143356	0.421999		FLT3LG	-0.880148	9.161	4.67543	0.0305971	0.859948		TAF10	-0.589743	10.4537	26.5105	2.62112e-07	7.72195e-06		SLC25A38	-0.801196	8.69906	5.66681	0.0172889	0.509338
ASH1L	0.422951	9.38278	31.9709	1.56497e-08	4.60114e-07		LARP7	0.280098	9.13404	14.8834	0.000114363	0.00336235		PSMA3	0.29064	9.41079	8.06165	0.00452121	0.132485		IL6R	-0.753645	9.47065	5.99416	0.0143533	0.421999		FST	-0.890554	9.13183	4.66845	0.0307216	0.859948		FCGR2B	-0.809217	10.0173	26.3435	2.85783e-07	8.40225e-06		DHX38	0.832313	8.71237	5.66047	0.0173515	0.509642
GIMAP5	-0.411034	9.46558	31.9398	1.59028e-08	4.6661e-07		CSK	-0.185605	9.50487	14.8708	0.00011513	0.00337808		DKC1	0.277589	9.53753	8.06009	0.00452509	0.132485		KIF21B	0.760929	9.46922	5.96654	0.0145799	0.424312		RSL1D1	0.865826	9.3881	4.66188	0.0308393	0.859948		YBX1	-0.715708	10.6734	26.1275	3.19601e-07	9.37756e-06		U2AF1	0.58775	9.32598	5.65784	0.0173775	0.509642
BAG2	0.559934	9.0449	31.9077	1.61673e-08	4.73415e-07		RPS14	0.0655736	13.0352	14.8661	0.000115418	0.0033797		MDP1	-0.323636	9.20167	8.05897	0.00452788	0.132485		ENSBTAG00000004608	-0.74326	9.46898	5.96502	0.0145925	0.424312		ARHGAP10	-0.871213	9.16125	4.62791	0.0314559	0.859948		ARCN1	-0.792831	10.107	26.1197	3.20896e-07	9.39657e-06		ENGASE	-0.728475	8.68315	5.64923	0.0174631	0.509642
NDUFAF8	0.489021	9.15467	31.893	1.62903e-08	4.76058e-07		RBBP4	0.235121	9.23975	14.8542	0.000116148	0.00339422		RASGRP2	-0.308201	9.44341	8.05282	0.00454328	0.132485		LSM14A	1.02679	9.51977	5.96114	0.0146246	0.424312		NCF1	0.959655	9.19406	4.62419	0.0315241	0.859948		TAX1BP3	-0.790351	10.0275	26.0855	3.26634e-07	9.54533e-06		CRIPT	-0.765864	8.88165	5.64514	0.0175038	0.509642
MRPS7	0.496696	9.15186	31.8811	1.63907e-08	4.78029e-07		PTBP1	0.222985	9.28721	14.7917	0.00012006	0.00350152		REL	0.337582	9.39267	8.05039	0.00454938	0.132485		TBC1D5	0.973396	9.6462	5.95713	0.0146579	0.424312		RAPGEF1	-0.861548	9.21756	4.62257	0.031554	0.859948		SGK1	1.00168	10.5575	26.076	3.28242e-07	9.57305e-06		CA2	0.582394	8.66953	5.64287	0.0175265	0.509642
CXXC5	-0.460414	9.53833	31.8421	1.6723e-08	4.86744e-07		ARF5	-0.262483	9.15327	14.7727	0.000121278	0.00352994		NUDCD3	0.319767	9.30948	8.04944	0.00455177	0.132485		DTNB	0.761042	9.47028	5.95065	0.0147118	0.424312		SERINC1	0.973521	9.23563	4.61334	0.0317242	0.859948		MERTK	-0.504508	9.97919	26.0426	3.3396e-07	9.72031e-06		NEIL3	0.554215	8.66745	5.64215	0.0175337	0.509642
DCUN1D5	0.524436	9.10388	31.679	1.81877e-08	5.28317e-07		MND1	-0.133827	8.99242	14.7626	0.000121933	0.0035419		EIF1B	0.243464	9.58947	8.0387	0.00457884	0.133006		LAS1L	0.889854	9.80146	5.94939	0.0147223	0.424312		OXR1	-0.752718	9.35655	4.60983	0.0317891	0.859948		P4HB	-0.835266	10.1493	26.0331	3.35615e-07	9.74895e-06		TOP3B	-0.795964	8.69966	5.64104	0.0175448	0.509642
HNRNPDL	0.223309	10.5503	31.6463	1.84969e-08	5.36226e-07		BCL2	0.295183	9.16034	14.7285	0.000124152	0.00359917		NTHL1	-0.324766	9.23304	8.02677	0.00460908	0.133617		IL1A	-0.897663	9.48637	5.94808	0.0147333	0.424312		ENSBTAG00000053829	-0.835228	9.23046	4.60834	0.0318169	0.859948		PGK1	-0.68408	10.2708	26.0215	3.37633e-07	9.78799e-06		DLGAP5	0.689189	8.67872	5.62339	0.0177223	0.51215
BCL2L1	0.4682	8.99645	31.6258	1.8693e-08	5.4083e-07		KMT2A	0.230391	9.32034	14.6516	0.000129327	0.00374174		ZNFX1	0.351873	9.24282	8.01264	0.00464521	0.134396		UHMK1	0.752493	9.46829	5.93442	0.0148479	0.424312		S100A10	-0.476927	10.1752	4.6074	0.0318344	0.859948		ACTR10	-0.783414	10.0404	25.9979	3.41782e-07	9.88852e-06		UBA7	0.826348	8.71203	5.62283	0.017728	0.51215
DNAJA1	0.396434	9.4343	31.5295	1.96435e-08	5.672e-07		CNBP	0.11391	10.1788	14.6382	0.000130249	0.00375347		DPY19L1	0.156108	9.15352	7.98603	0.00471398	0.135845		EIF4EBP2	-0.735646	9.46861	5.9336	0.0148549	0.424312		SAFB2	0.669012	9.71987	4.60223	0.0319304	0.859948		C5AR2	-0.836193	10.052	25.9159	3.56626e-07	1.02775e-05		DHRS3	0.826393	8.71187	5.62195	0.017737	0.51215
SMIM4	-0.513494	9.05464	31.4845	2.01034e-08	5.79328e-07		ENSBTAG00000037510	0.131177	10.4375	14.6382	0.00013025	0.00375347		SIRT4	0.156108	9.1536	7.98602	0.004714	0.135845		RBMS1	-0.732075	9.46731	5.93224	0.0148664	0.424312		RAB22A	-0.817938	9.2664	4.59693	0.0320293	0.859948		PPP1R10	0.873139	10.2322	25.9158	3.5664e-07	1.02775e-05		ESCO2	0.555766	8.66768	5.61816	0.0177753	0.512239
CCT8	0.385483	9.42651	31.4397	2.05736e-08	5.91704e-07		GSN	-0.249895	9.02237	14.6005	0.000132878	0.00382164		TARS1	0.342986	9.27997	7.97684	0.00473796	0.136266		CEP170	-1.01979	9.56819	5.93215	0.0148671	0.424312		SLC25A5	0.858487	9.3882	4.59666	0.0320342	0.859948		HMCES	-0.791117	10.0502	25.8865	3.62086e-07	1.04137e-05		CEP250	-0.792715	8.69736	5.61236	0.0178342	0.51248
CCL20	0.403193	8.99172	31.34	2.16567e-08	6.21577e-07		PSMB6	0.189024	9.43088	14.5952	0.000133256	0.00382493		C23H6orf47	-0.323397	9.21949	7.95857	0.00478601	0.137356		XPNPEP1	0.752285	9.46851	5.93134	0.0148739	0.424312		ENSBTAG00000043974	-0.819106	9.12176	4.59506	0.0320643	0.859948		PIN1	-0.768207	10.1265	25.859	3.67281e-07	1.05423e-05		MTFR2	0.546587	8.66691	5.61033	0.0178549	0.51248
GNL1	0.532198	9.12003	31.3364	2.16979e-08	6.21577e-07		ARGLU1	-0.125669	10.1241	14.5753	0.000134668	0.00385783		MTCP1	0.244162	9.16266	7.95526	0.00479479	0.137356		COQ7	-0.732313	9.46765	5.92977	0.0148871	0.424312		PRKACB	-0.863961	9.16066	4.58729	0.03221	0.859948		LMAN2	-0.717539	10.2117	25.844	3.70149e-07	1.06036e-05		FBXO5	0.543636	8.66668	5.6028	0.0179318	0.51248
SNRPD2	0.319126	9.7269	31.2602	2.25663e-08	6.45183e-07		ISOC2	-0.253653	9.03641	14.5621	0.000135617	0.00387737		FAM234A	-0.237674	9.16226	7.95157	0.00480457	0.137365		TSC22D1	-0.731144	9.46719	5.92936	0.0148906	0.424312		TAF11	0.969163	9.23498	4.5859	0.032236	0.859948		CAPZA1	-0.679405	10.2567	25.8377	3.71368e-07	1.06176e-05		SPAG5	0.543249	8.66666	5.59938	0.0179668	0.51248
YEATS4	0.493903	9.1485	31.1278	2.4158e-08	6.89335e-07		SDAD1	0.27397	9.13132	14.5052	0.000139775	0.00398839		RNASEH2C	-0.294891	9.35144	7.94308	0.00482716	0.13774		HIRIP3	0.75087	9.4681	5.92838	0.0148989	0.424312		EPSTI1	0.860825	9.39449	4.58539	0.0322456	0.859948		CXCR5	1.06035	10.017	25.7173	3.95263e-07	1.12786e-05		GEM	-0.721331	8.68106	5.59707	0.0179906	0.51248
DHX36	0.45113	9.29464	30.9949	2.58709e-08	7.36763e-07		CD79A	-0.290294	9.03116	14.493	0.000140681	0.00400638		SF3A3	0.305928	9.32991	7.93045	0.00486098	0.138433		CLYBL	0.755642	9.47019	5.92631	0.0149164	0.424312		RYBP	0.911007	9.33123	4.5837	0.0322775	0.859948		PILRA	-0.763153	10.0163	25.6985	3.99132e-07	1.13667e-05		IRF1	0.536432	9.55148	5.5966	0.0179954	0.51248
TNIP3	0.649329	9.01821	30.9862	2.5987e-08	7.38621e-07		CCT3	0.218907	9.29414	14.4855	0.000141245	0.00401458		MARCKSL1	0.467434	9.23452	7.92602	0.0048729	0.138501		DTX2	-0.970447	9.51094	5.92035	0.014967	0.424312		SMG1	-0.787679	9.29139	4.5802	0.0323434	0.859948		RPN2	-0.764073	10.0929	25.5849	4.2333e-07	1.20322e-05		REX1BD	-0.680251	9.02811	5.59077	0.0180553	0.513181
SNX8	0.499424	9.25811	30.765	2.91248e-08	8.26189e-07		TPST2	-0.270511	9.08189	14.4556	0.000143503	0.00407076		PABPC1	0.156652	10.4986	7.92072	0.00488719	0.138636		SERGEF	0.748658	9.46824	5.91469	0.0150152	0.424312		KPNA1	0.967823	9.23586	4.57953	0.0323561	0.859948		LAMTOR4	-0.737058	10.2057	25.5353	4.3436e-07	1.23216e-05		FMC1	-0.787003	8.69835	5.58369	0.0181285	0.514255
NME1	0.3457	9.67489	30.7503	2.93466e-08	8.30858e-07		ILF2	0.227655	9.25134	14.3997	0.000147829	0.00418109		STN1	0.359588	9.2648	7.91169	0.00491163	0.138791		CSTB	-0.726169	9.46658	5.91355	0.0150249	0.424312		KIF22	0.964347	9.23452	4.55634	0.0327971	0.859948		HSPA8	-0.685137	10.8516	25.4942	4.4372e-07	1.25507e-05		EP300	0.84385	8.75802	5.57466	0.0182222	0.515141
GSTP1.1	-0.471927	9.23545	30.6287	3.12443e-08	8.82864e-07		SRP54	0.251856	9.18626	14.3979	0.000147968	0.00418109		CHD1	0.262465	9.50753	7.91164	0.00491177	0.138791		CST3	-0.824206	10.0093	5.89992	0.0151416	0.424312		ENSBTAG00000038268	0.764027	9.13979	4.54788	0.0329596	0.859948		CSK	-0.740381	10.2272	25.4891	4.44891e-07	1.25507e-05		CDC42SE2	0.690694	9.03888	5.57147	0.0182555	0.515141
DIMT1	0.521552	9.08628	30.5884	3.18988e-08	8.99607e-07		ANKRD12	0.169104	9.78729	14.3879	0.000148759	0.00419529		ST3GAL3	-0.29119	9.17438	7.90146	0.0049395	0.139304		PRMT1	0.695372	10.4213	5.89724	0.0151646	0.424312		GCLC	-0.8793	9.21039	4.54569	0.0330017	0.859948		TSFM	-0.828254	10.1852	25.485	4.4584e-07	1.25507e-05		DCAF1	0.841392	8.77346	5.57044	0.0182661	0.515141
THAP3	-0.530219	9.04661	30.5646	3.2294e-08	9.08988e-07		SSNA1	-0.24068	9.17822	14.3419	0.000152431	0.00429052		NKG2A	-0.497656	9.22642	7.89672	0.00495247	0.13933		RRP1	1.01258	9.53662	5.89506	0.0151834	0.424312		PDE4B	0.676099	9.68636	4.53387	0.0332304	0.859948		TEX261	-0.73635	10.0097	25.4848	4.45892e-07	1.25507e-05		PDGFB	-0.831923	8.73543	5.56618	0.0183107	0.515397
PUSL1	0.492733	9.01363	30.5365	3.27639e-08	9.20431e-07		ENSBTAG00000046324	-0.235894	9.24771	14.3185	0.000154341	0.00432983		B4GALT2	0.216266	9.15996	7.89244	0.00496419	0.13933		NEK1	0.739201	9.4667	5.88648	0.0152576	0.424312		P3H1	-0.854699	9.16044	4.52978	0.0333099	0.859948		CFB	-1.33995	10.3773	25.4105	4.63393e-07	1.3018e-05		IL22	3.14159	9.00368	5.55889	0.0183871	0.515981
HSPH1	0.536508	9.07052	30.4713	3.38836e-08	9.5005e-07		RASAL3	-0.275126	9.12973	14.3175	0.000154424	0.00432983		ELOF1	-0.321479	9.24252	7.8906	0.00496923	0.13933		HNRNPH1	0.768398	10.0625	5.88524	0.0152683	0.424312		NUDT17	0.758226	9.13895	4.52607	0.0333822	0.859948		SMIM7	-0.709769	10.1438	25.4038	4.64998e-07	1.30379e-05		FARS2	-0.782342	8.69857	5.55742	0.0184025	0.515981
CD82	0.563669	9.16922	30.4558	3.41567e-08	9.55862e-07		CXCR5	0.334791	9.05666	14.2558	0.000159568	0.00446546		UBE2Z	0.325652	9.31142	7.87399	0.00501508	0.140345		RABL3	0.739168	9.46688	5.88386	0.0152803	0.424312		CD52	-0.561198	10.9843	4.52022	0.0334965	0.859948		CYFIP1	-0.733467	10.0105	25.3823	4.70204e-07	1.31585e-05		LDHA	0.644726	9.13936	5.54227	0.0185624	0.519462
NDUFAF4	0.529782	9.0619	30.4111	3.49514e-08	9.74516e-07		ENSBTAG00000000144	-0.525539	9.73146	14.2268	0.000162049	0.00452614		SNX17	-0.303639	9.31037	7.85946	0.00505556	0.141206		FDX2	1.01355	9.52285	5.88179	0.0152983	0.424312		LRRFIP1	0.564542	10.0011	4.51681	0.0335633	0.859948		TRIM8	-0.85316	10.0514	25.3448	4.79443e-07	1.33912e-05		ENSBTAG00000019432	0.833581	8.77388	5.50804	0.0189293	0.528709
EDF1	-0.34568	9.47534	30.4108	3.49575e-08	9.74516e-07		DAZAP2	0.23778	9.20869	14.1956	0.000164752	0.00459282		USP12	0.325763	9.35998	7.84382	0.00509948	0.141975		SLBP	0.965851	9.64818	5.87958	0.0153175	0.424312		ATRAID	-0.803283	9.11979	4.51457	0.0336073	0.859948		GMFG	-0.611306	10.5746	25.2449	5.0492e-07	1.40757e-05		TCF19	0.883255	8.69204	5.49424	0.0190792	0.531874
ENSBTAG00000040507	-0.446628	9.30618	30.4068	3.50305e-08	9.7468e-07		C1H21orf91	0.265367	9.06655	14.1563	0.000168229	0.00468076		BUD23	0.250955	9.59575	7.84269	0.00510266	0.141975		NOP9	-0.715861	9.46545	5.87915	0.0153212	0.424312		GOSR2	0.753498	9.13831	4.50783	0.03374	0.859948		DAD1	-0.712273	10.2558	25.2068	5.15009e-07	1.43295e-05		PGS1	0.763338	8.69276	5.48336	0.0191983	0.53417
CDK5	-0.442668	8.99947	30.2385	3.82055e-08	1.06099e-06		CYCS	0.22119	9.27467	14.1458	0.000169176	0.00469811		MFHAS1	0.257944	9.16122	7.83879	0.00511369	0.14201		AVEN	0.737145	9.46689	5.87322	0.0153729	0.424312		MAP3K14	0.753127	9.13827	4.5061	0.0337741	0.859948		SYAP1	0.704087	10.1595	25.1526	5.29689e-07	1.47098e-05		FURIN	0.770992	8.87794	5.4646	0.0194055	0.538225
BTBD8	-0.547678	9.08922	30.2112	3.87458e-08	1.07394e-06		SYTL1	0.290738	9.08671	14.1216	0.000171362	0.00474973		MGRN1	-0.32089	9.1951	7.82459	0.005154	0.142856		KPNA3	1.02067	9.56333	5.87069	0.015395	0.424312		NUP93	0.752527	9.13817	4.50415	0.0338126	0.859948		B3GNT2	-0.893116	10.1023	25.1455	5.3164e-07	1.47358e-05		BLA-DQB	0.623804	9.17834	5.46346	0.0194182	0.538225
PTGER4	0.573111	9.05295	30.1704	3.95701e-08	1.0947e-06		RAC2	-0.196546	9.70473	14.1101	0.000172413	0.00476978		IRF3	-0.312584	9.30403	7.81105	0.00519277	0.143587		TRIM21	-0.71411	9.466	5.86249	0.0154669	0.424312		TRIB3	-0.855056	9.14661	4.50336	0.0338283	0.859948		SLC16A3	-0.753863	10.0263	25.0884	5.4761e-07	1.51354e-05		IL18	-0.767361	8.69631	5.45959	0.0194612	0.538389
EIF5	0.307007	9.72779	30.11	4.0822e-08	1.12342e-06		BIN2	-0.234134	9.21422	14.0964	0.000173677	0.00479559		CXCR6	-0.494624	9.33654	7.80849	0.00520013	0.143587		FAN1	-0.711718	9.46558	5.85745	0.0155113	0.424312		AXIN2	-0.849772	9.14765	4.4968	0.0339584	0.859948		SEPTIN2	-0.752852	10.1205	25.0865	5.48144e-07	1.51354e-05		N4BP3	0.757376	8.69335	5.45339	0.0195304	0.539276
STX7	-0.497277	9.21459	30.1092	4.08382e-08	1.12342e-06		DEGS1	0.254217	9.17043	14.0795	0.000175245	0.0048297		RIPOR1	0.338371	9.19807	7.79777	0.00523107	0.144094		PIP4K2A	-0.944511	9.67749	5.85478	0.0155348	0.424312		TMEM106B	0.750642	9.13794	4.49655	0.0339633	0.859948		PDIA4	-0.830463	10.038	25.0117	5.69826e-07	1.57043e-05		JOSD2	-0.818292	8.73248	5.44695	0.0196025	0.54024
PINX1	0.521193	9.08935	30.1091	4.08402e-08	1.12342e-06		IFI27L2	-0.198358	9.45965	14.0691	0.000176218	0.00484733		CAMK2G	-0.330389	9.21315	7.79526	0.00523834	0.144094		CCDC186	1.01874	9.5628	5.85211	0.0155584	0.424312		RAD23A	-0.761155	9.31992	4.49583	0.0339777	0.859948		ENSBTAG00000047700	-1.56524	10.2923	24.9331	5.93535e-07	1.63267e-05		RPF2	0.752618	8.69272	5.42736	0.0198236	0.544555
PTTG1IP	-0.466371	9.1973	30.0601	4.18864e-08	1.15001e-06		SQOR	-0.278653	9.08978	14.0637	0.000176725	0.0048521		GTPBP4	0.295851	9.44199	7.79021	0.00525301	0.144224		DPH2	0.73104	9.4663	5.84833	0.0155918	0.424312		MICOS10	-0.794071	9.12141	4.49105	0.0340728	0.859948		CEBPD	-0.817077	11.4461	24.8813	6.09715e-07	1.67401e-05		GTF2E2	0.799461	8.81829	5.42644	0.0198341	0.544555
PWP1	0.462834	9.19765	30.0142	4.28904e-08	1.17532e-06		ERH	0.131617	9.87247	14.0576	0.000177292	0.00485848		C19H17orf49	-0.291735	9.39712	7.77998	0.00528284	0.14451		UTRN	1.01182	9.57066	5.8425	0.0156436	0.424312		TRIM25	0.956198	9.19567	4.48941	0.0341054	0.859948		DEFB10	-2.08593	10.421	24.7549	6.51043e-07	1.7841e-05		PMM1	0.752163	8.69275	5.42226	0.0198817	0.544832
SRRT	0.470408	9.20601	30.0106	4.297e-08	1.17532e-06		PDXK	-0.239189	9.02189	14.0482	0.000178185	0.00487374		MON1B	0.105927	9.15006	7.77642	0.00529327	0.14451		SLC35A4	0.729197	9.46612	5.84016	0.0156644	0.424312		ENSBTAG00000037938	0.747524	9.13755	4.48409	0.0342118	0.859948		MT-ND3	0.732475	10.7368	24.7392	6.5635e-07	1.79526e-05		CAPG	-0.800013	8.78244	5.38735	0.0202832	0.55479
SQSTM1	0.384371	9.66657	29.9395	4.45742e-08	1.21691e-06		SMIM4	-0.258211	9.0932	13.946	0.00018814	0.00513637		MTA3	0.105927	9.15011	7.77642	0.00529327	0.14451		PI4K2A	-0.704106	9.46418	5.83963	0.0156691	0.424312		ANKRD26	-0.846964	9.14758	4.48173	0.034259	0.859948		ITGB1	-0.781846	10.1105	24.7293	6.59737e-07	1.80113e-05		SFPQ	0.543581	9.45444	5.37828	0.020389	0.555705
ROCK1	0.373829	9.49191	29.8593	4.64571e-08	1.26593e-06		MYO1G	-0.2645	9.03934	13.9395	0.00018879	0.00514444		GINM1	0.310357	9.29887	7.75763	0.00534862	0.145661		DIDO1	1.01547	9.58139	5.8376	0.0156872	0.424312		DENND1C	0.746774	9.13745	4.48157	0.0342622	0.859948		TRAM1	-0.751746	10.1921	24.7065	6.67585e-07	1.81914e-05		ENSBTAG00000052878	0.832246	8.72802	5.37792	0.0203932	0.555705
IGFBP3	0.262611	8.97823	29.8472	4.67465e-08	1.27144e-06		UCHL3	0.254683	9.13938	13.8996	0.000192842	0.00524501		TRAM1	0.307284	9.34626	7.75531	0.00535548	0.145661		SEC61B	-0.731545	10.1469	5.83708	0.0156918	0.424312		ACAT1	0.746426	9.13738	4.48073	0.0342791	0.859948		SF3B6	-0.644084	10.3209	24.6432	6.89874e-07	1.87635e-05		CDV3	-0.640917	9.07772	5.36538	0.0205403	0.558372
LTV1	0.512121	9.11363	29.7613	4.88646e-08	1.32656e-06		RGL2	-0.259266	9.07098	13.845	0.000198526	0.00538953		CFDP2	0.301939	9.33764	7.74422	0.00538847	0.146284		CMSS1	0.727162	9.46572	5.83618	0.0156999	0.424312		WDR24	0.746538	9.13747	4.47963	0.0343011	0.859948		CLTC	-0.729802	10.2179	24.5801	7.12825e-07	1.93515e-05		NEDD8	-0.599246	9.21092	5.36303	0.020568	0.558372
CLIC1	-0.240651	10.3313	29.7212	4.98864e-08	1.35177e-06		GMFG	-0.127294	10.1298	13.836	0.00019948	0.00540533		SKP1	0.300057	9.34067	7.73086	0.00542848	0.147096		ABT1	0.726391	9.46561	5.83314	0.015727	0.424312		HPS3	-0.80082	9.12094	4.46969	0.0345013	0.859948		ARHGEF2	0.69946	10.205	24.5362	7.2925e-07	1.97605e-05		TAF8	0.740144	8.69172	5.35528	0.0206596	0.559813
NIP7	0.495736	9.02158	29.6989	5.04631e-08	1.36485e-06		TAB2	0.251155	9.03699	13.8306	0.000200054	0.00541078		FABP3	-0.352136	9.27242	7.72532	0.00544518	0.147273		TTC7A	-0.701892	9.46467	5.81877	0.015856	0.424312		ZKSCAN1	-0.844632	9.14701	4.4696	0.0345031	0.859948		UNC93B1	-0.770401	10.0653	24.4926	7.45968e-07	2.01759e-05		DHRS4	-0.811357	8.76635	5.33465	0.0209055	0.564303
SH2D3C	-0.499197	9.07865	29.641	5.1993e-08	1.40362e-06		ENSBTAG00000052626	-0.178241	9.00093	13.8046	0.000202838	0.00547588		LAG3	-0.377401	9.29084	7.72077	0.00545892	0.147342		JAK2	1.03524	9.55371	5.81771	0.0158656	0.424312		ERCC5	-0.843727	9.16042	4.46921	0.0345109	0.859948		AP2A2	-0.749007	10.0325	24.4866	7.48297e-07	2.02012e-05		RETREG1	-0.67912	8.99804	5.332	0.0209373	0.564303
CXCL10	1.0934	9.20041	29.61	5.28315e-08	1.42361e-06		ACSF2	-0.257207	9.04003	13.7941	0.000203978	0.00549642		LY6E	-0.24507	9.74785	7.71776	0.00546801	0.147342		UGCG	0.845895	9.85319	5.81575	0.0158833	0.424312		PIP4K2C	0.743888	9.13718	4.46859	0.0345235	0.859948		TNRC18	-0.715635	10.0135	24.4475	7.63635e-07	2.05771e-05		POLH	0.735424	8.69165	5.32759	0.0209904	0.564303
ECE2.1	0.502985	9.0218	29.5945	5.3257e-08	1.43242e-06		ZYX	-0.246219	9.37006	13.7883	0.000204604	0.00550308		RBM48	0.326626	9.21366	7.7044	0.00550863	0.148162		ALDH6A1	-0.696771	9.46334	5.81573	0.0158834	0.424312		BRF1	-0.789155	9.12107	4.46766	0.0345422	0.859948		PCNP	-0.75787	10.1141	24.426	7.72186e-07	2.07689e-05		APOBEC3H	0.795764	8.83487	5.32687	0.020999	0.564303
GYPC	-0.518413	9.14566	29.5184	5.53888e-08	1.487e-06		CYBA	-0.243811	9.4319	13.7421	0.000209703	0.00562981		NDUFA11	-0.272648	9.39835	7.69042	0.00555148	0.149038		HSPD1	0.743371	10.1257	5.81525	0.0158878	0.424312		TBCC	-0.743358	9.35955	4.45951	0.0347074	0.859948		LDHA	-0.820791	10.3243	24.3873	7.87849e-07	2.1151e-05		ENSBTAG00000003289	1.65644	8.90216	5.32517	0.0210196	0.564303
SNX3	-0.372301	9.39671	29.4312	5.79386e-08	1.55258e-06		RBM8A	0.185896	9.41611	13.7028	0.000214134	0.00573816		EIF5B	0.283014	9.5182	7.68617	0.00556457	0.149114		ELF4	-0.697325	9.4637	5.81267	0.0159111	0.424312		MED22	0.740965	9.13673	4.45909	0.034716	0.859948		FCHO2	-0.694023	10.0015	24.3695	7.95162e-07	2.1308e-05		NME1	-0.5499	9.34632	5.30798	0.021228	0.566746
WNK1	0.468659	9.34868	29.4144	5.84406e-08	1.56285e-06		MYL12B	-0.223227	9.22842	13.6836	0.000216339	0.00578658		ZNF281	0.253306	9.16917	7.67385	0.00560266	0.149858		RUNDC1	-0.695217	9.46314	5.81101	0.0159262	0.424312		PDK2	-0.786917	9.12074	4.45588	0.0347813	0.859948		SRP19	-0.741095	10.0473	24.3614	7.9854e-07	2.13591e-05		SCO1	0.822165	8.72729	5.30789	0.021229	0.566746
TIMM23	0.434942	9.21973	29.4112	5.85369e-08	1.56285e-06		HIF1A	0.313994	9.12578	13.6736	0.000217492	0.00580672		FH	0.319051	9.27282	7.63174	0.00573499	0.153116		NARS2	0.721178	9.46518	5.81086	0.0159275	0.424312		CHKA	0.739808	9.13659	4.45458	0.0348077	0.859948		VAT1	-0.818381	10.0344	24.3045	8.22446e-07	2.19581e-05		DDX17	-0.555213	9.34453	5.30637	0.0212476	0.566746
PSMG1	0.45699	9.1776	29.2835	6.25244e-08	1.66625e-06		PRDX2	0.193699	9.58752	13.6157	0.000224297	0.0059774		NDUFA3	-0.262235	9.47258	7.60164	0.00583152	0.155407		PTGIR	-0.694215	9.46325	5.80409	0.015989	0.424312		TSTD1	-0.836993	9.13397	4.45248	0.0348505	0.859948		RHEB	-0.75724	10.0521	24.269	8.37773e-07	2.23263e-05		RHEX	-1.53381	8.72991	5.30481	0.0212666	0.566746
ABCF1	0.415123	9.30037	29.076	6.95944e-08	1.85126e-06		CAPNS1	-0.201204	9.37583	13.5951	0.000226778	0.00603246		PRKAR1A	0.28073	9.49392	7.58443	0.00588746	0.156341		KIAA0513	-0.692662	9.46283	5.80307	0.0159982	0.424312		RARG	-0.840628	9.15824	4.44952	0.0349111	0.859948		GPR87	0.787471	10.0081	24.2538	8.44422e-07	2.2461e-05		CHEK1	0.730733	8.68989	5.28791	0.0214739	0.571222
RPL36AL	0.222447	10.406	28.975	7.33188e-08	1.94677e-06		CD27	-0.238907	9.28689	13.5367	0.000233947	0.00621178		NOP2	0.327584	9.28021	7.58424	0.00588809	0.156341		FOSL2	0.718751	9.46491	5.80242	0.0160041	0.424312		RB1	-0.840309	9.14666	4.44777	0.0349469	0.859948		DEFB13	-2.52382	10.6362	24.2503	8.4592e-07	2.2461e-05		AMZ2	0.729953	8.92943	5.28107	0.0215585	0.571493
MRPL39	0.437795	9.27094	28.9634	7.37596e-08	1.9549e-06		SH2D3C	-0.207563	9.0097	13.5067	0.000237711	0.0063002		FAM222B	0.261148	9.17289	7.57697	0.00591189	0.156687		TCF7	1.00052	9.48483	5.79981	0.0160279	0.424312		RASL11A	0.947308	9.19388	4.44051	0.0350958	0.859948		CAPZA2	-0.735363	10.1497	24.1538	8.89398e-07	2.35533e-05		VSIR	-0.811296	8.7231	5.28072	0.0215628	0.571493
PELI1	0.554971	9.05858	28.8461	7.83647e-08	2.07317e-06		SRSF11	0.190874	9.44285	13.4947	0.000239235	0.00632101		CNEP1R1	0.269845	9.17592	7.55977	0.00596856	0.157505		SMURF2	-0.691315	9.46305	5.79313	0.0160889	0.424312		LXN	-0.783509	9.12067	4.44023	0.0351015	0.859948		CTTN	-0.489376	9.97982	24.1519	8.90302e-07	2.35533e-05		CLDND1	0.745716	8.9064	5.27499	0.0216339	0.572332
SIGIRR	-0.493063	9.11048	28.7761	8.12495e-08	2.14516e-06		CSNK1A1	0.184172	9.4257	13.4937	0.000239366	0.00632101		NHP2	0.319077	9.2919	7.55146	0.00599613	0.157505		GPR155	-0.691307	9.46367	5.78577	0.0161564	0.424312		ENSBTAG00000024318	-0.781621	9.12014	4.42692	0.0353763	0.859948		CAPNS1	-0.709768	10.1821	24.1188	9.05696e-07	2.3917e-05		ATPAF2	0.817975	8.72585	5.27061	0.0216884	0.572732
FCRLA	-0.505102	9.46896	28.771	8.14617e-08	2.14516e-06		LZTS2	-0.236411	9.02225	13.4783	0.000241332	0.00635762		SRPRB	0.31382	9.27271	7.54803	0.00600756	0.157505		THUMPD2	-0.68774	9.46242	5.78441	0.0161689	0.424312		HPGD	1.64225	9.23324	4.4253	0.0354099	0.859948		CBX3.1	-0.745978	10.0543	24.1096	9.10046e-07	2.39882e-05		LPXN	-0.784922	8.79745	5.24379	0.0220253	0.580003
ENSBTAG00000002416	-0.509529	9.02547	28.7694	8.15289e-08	2.14516e-06		DUSP1	-0.266094	9.03236	13.474	0.000241897	0.00635762		TAF9	0.282359	9.38878	7.54789	0.00600804	0.157505		CCDC61	-0.686189	9.46215	5.78139	0.0161967	0.424312		PIK3CA	-0.827768	9.13423	4.41568	0.0356101	0.859948		SGMS1	-0.874324	10.0579	24.077	9.25576e-07	2.43534e-05		UNC13D	-0.80417	8.72424	5.24111	0.0220591	0.580003
ZFP36	-0.435325	9.28528	28.7435	8.26278e-08	2.16626e-06		BLK	-0.425593	9.26066	13.4727	0.000242066	0.00635762		TEX10	0.324045	9.26322	7.54527	0.00601677	0.157505		ARMC10	-0.68805	9.46271	5.78121	0.0161983	0.424312		FBXO21	-0.85293	9.18913	4.41052	0.0357179	0.859948		MRPL33	-0.770528	10.0943	24.0688	9.29552e-07	2.44138e-05		RNF19B	0.814281	8.72425	5.23919	0.0220835	0.580003
EIF3CL	0.322131	9.56583	28.7434	8.26293e-08	2.16626e-06		ATF6	0.268474	9.06219	13.4522	0.000244714	0.00641557		PDK1	-0.345787	9.29023	7.54498	0.00601775	0.157505		ENSBTAG00000017670	-0.685836	9.46211	5.7802	0.0162077	0.424312		KRR1	-0.767246	9.30821	4.41046	0.0357191	0.859948		ENSBTAG00000019018	1.20703	10.5016	24.0129	9.56923e-07	2.50873e-05		KLRC1	-1.31155	8.70731	5.23221	0.0221724	0.580405
RRP7A	0.478831	9.12378	28.6969	8.46407e-08	2.21499e-06		MYH9	-0.205347	9.40118	13.4317	0.000247413	0.00647465		PSMC2	0.285939	9.35831	7.5447	0.00601869	0.157505		LIN54	-0.686328	9.46231	5.77951	0.0162141	0.424312		PRRC2B	0.939657	9.19485	4.40733	0.0357849	0.859948		ENSBTAG00000037605	-0.976277	10.4437	23.9337	9.97085e-07	2.60931e-05		PHPT1	-0.694836	8.95238	5.22921	0.0222106	0.580405
DEFB7	-0.697995	9.00051	28.6489	8.6763e-08	2.26645e-06		TRAF3	0.253938	9.12311	13.4159	0.000249504	0.00651763		CCT4	0.259722	9.52329	7.53833	0.00604	0.157779		KDM2B	-0.68072	9.4616	5.76261	0.0163708	0.424652		PHF14	-0.833276	9.14609	4.40369	0.0358612	0.859948		VTI1B	-0.732762	10.144	23.9162	1.00621e-06	2.62844e-05		BARD1	0.719623	8.68943	5.22857	0.0222188	0.580405
ENSBTAG00000052570	-0.494163	9.02278	28.6427	8.70424e-08	2.26967e-06		RABEP1	0.26009	9.13851	13.39	0.00025297	0.0065963		BATF3	0.387501	9.18319	7.53363	0.00605577	0.157907		WNT7B	-0.679601	9.46146	5.75922	0.0164024	0.424652		LDB1	-0.82184	9.13491	4.39749	0.0359919	0.859948		ASRGL1	-0.751393	10.014	23.8804	1.0251e-06	2.673e-05		PTPN1	0.59653	9.22381	5.22517	0.0222623	0.580499
EMG1	0.498835	9.15469	28.6165	8.82251e-08	2.29638e-06		IL12RB1	-0.207028	9.01047	13.3823	0.000254006	0.00661145		USP48	-0.315378	9.24725	7.52745	0.00607658	0.158165		CLIC2	-0.677934	9.46162	5.74809	0.0165066	0.424652		DUSP1	-0.821897	9.23766	4.39674	0.0360076	0.859948		SULT1A1	-0.8771	10.0552	23.8653	1.03319e-06	2.68926e-05		ZEB1	-0.803958	8.72009	5.21839	0.0223493	0.581721
SET	0.236173	10.2697	28.5706	9.03442e-08	2.34733e-06		RPS27A	0.0600045	12.991	13.3693	0.000255776	0.0066456		DMXL1	0.32129	9.20915	7.52286	0.0060921	0.158184		CAT	-0.676788	9.4614	5.74535	0.0165324	0.424652		SECISBP2	0.938035	9.19219	4.39131	0.0361225	0.859948		KCNJ2	0.618381	9.99108	23.7871	1.07601e-06	2.7957e-05		CCNK	0.784013	8.83317	5.21196	0.0224321	0.582833
LASP1	0.463894	9.22021	28.5214	9.26673e-08	2.40339e-06		WAPL	0.217525	9.27845	13.3548	0.000257755	0.00668507		HYPK	0.253842	9.50115	7.5208	0.00609907	0.158184		URB1	0.702107	9.463	5.74308	0.0165537	0.424652		CEP250	-0.771163	9.1206	4.38912	0.0361689	0.859948		PHC2	-0.744529	10.167	23.7326	1.10694e-06	2.87093e-05		HMG20A	-0.80091	8.72087	5.20248	0.0225546	0.584971
CORO1A	-0.216677	10.8421	28.5062	9.33968e-08	2.418e-06		SPN	-0.257907	9.09241	13.3473	0.00025879	0.00669993		ADAM8	-0.217274	9.16103	7.49365	0.00619169	0.1603		ZNF618	-0.676024	9.46137	5.74236	0.0165605	0.424652		UQCRFS1	0.824932	9.4101	4.38853	0.0361816	0.859948		VAMP8	-0.755038	10.1368	23.6996	1.12605e-06	2.9153e-05		NCAPH	0.713387	8.68888	5.1914	0.0226989	0.587087
PRDX2	0.291995	10.0361	28.3791	9.97367e-08	2.57754e-06		GPS2	-0.248236	9.14965	13.3053	0.000264661	0.00683974		PTI	-0.607746	9.18067	7.48858	0.00620913	0.160465		ITGB3	-0.675495	9.4613	5.74075	0.0165757	0.424652		B4GALT1	0.726595	9.55974	4.3813	0.0363352	0.859948		ATP5PB	-0.545485	10.5699	23.6853	1.13448e-06	2.93187e-05		RBM22	0.77186	8.85149	5.18656	0.0227622	0.587087
MPHOSPH8	0.333022	9.71946	28.3595	1.0075e-07	2.59909e-06		TMEM156	-0.199176	9.49404	13.2977	0.00026573	0.00685519		PAFAH1B3	-0.314002	9.25796	7.48385	0.00622549	0.160602		METTL8	-0.674244	9.46103	5.73877	0.0165944	0.424652		EXT2	-0.820145	9.13422	4.38062	0.0363498	0.859948		ACTR3	-0.516365	10.8084	23.6309	1.16701e-06	3.01059e-05		PKMYT1	0.713363	8.68815	5.18613	0.0227678	0.587087
PMEPA1	-0.442231	9.48011	28.3286	1.02374e-07	2.63632e-06		PCLAF	-0.268876	9.00201	13.2419	0.000273754	0.00704966		THEMIS	-0.313691	9.18499	7.47152	0.00626825	0.161419		NRBP1	0.994338	9.60402	5.73828	0.016599	0.424652		CSDE1	0.735932	9.53512	4.37565	0.0364559	0.859948		HOOK3	-0.738846	10.0736	23.5507	1.21667e-06	3.13313e-05		FLVCR1	0.802566	8.72729	5.18384	0.0227979	0.587087
NUFIP1	0.496857	9.12042	28.1895	1.09998e-07	2.82763e-06		FURIN	0.309086	9.09768	13.2274	0.00027589	0.00709207		KBTBD8	0.187365	9.15792	7.45053	0.00634177	0.16293		TPD52	0.700849	9.46298	5.73622	0.0166185	0.424652		PRDX6	0.59358	9.86833	4.35718	0.0368533	0.859948		ZFYVE9	-0.608865	9.98901	23.5462	1.21953e-06	3.13494e-05		IRAK4	-0.758999	8.83618	5.16801	0.0230065	0.591411
TARS1	0.448044	9.2543	28.1568	1.11875e-07	2.87079e-06		ASNS	0.25744	9.03725	13.2218	0.000276718	0.00709647		TMEM167B	0.268142	9.16965	7.44837	0.00634939	0.16293		ENSBTAG00000045937	-0.674183	9.46128	5.73262	0.0166526	0.424652		S100A11	-0.564476	10.7768	4.35552	0.0368892	0.859948		PARD3	0.643881	9.98764	23.5129	1.24077e-06	3.1839e-05		PLIN2	0.733613	8.90511	5.14071	0.023371	0.598755
HOPX	-0.68414	9.24895	28.1457	1.12517e-07	2.88217e-06		LY9	-0.238764	9.03071	13.2166	0.000277479	0.00709647		SMPDL3A	-0.332426	9.18441	7.41067	0.00648381	0.166086		SNX4	-0.968365	9.52183	5.73066	0.0166713	0.424652		TRIM37	-0.811856	9.13458	4.34903	0.03703	0.859948		MED30	0.821303	10.046	23.4722	1.26731e-06	3.24629e-05		RBM43	0.794018	8.80812	5.14044	0.0233747	0.598755
UBR7	0.503469	9.178	28.1332	1.13248e-07	2.89579e-06		ACADVL	-0.239488	9.16745	13.2163	0.000277526	0.00709647		BCLAF1	0.263277	9.50629	7.39848	0.00652792	0.166922		APLP2	0.992642	9.5185	5.7287	0.0166899	0.424652		ETV2	-0.811116	9.13365	4.33171	0.0374087	0.859948		SPIN1	-0.580896	9.98535	23.457	1.27739e-06	3.26633e-05		PDIA4	-0.775777	8.80499	5.13415	0.0234596	0.599475
ST6GALNAC4	-0.535103	9.10763	28.0993	1.15247e-07	2.94175e-06		RILPL2	0.245665	9.31816	13.2129	0.000278024	0.00709669		TOP1	0.258541	9.50831	7.37819	0.00660195	0.168518		LARS1	1.00254	9.57491	5.72745	0.0167017	0.424652		CDCA5	-0.75541	9.12038	4.30579	0.0379829	0.859948		NDUFB11	-0.683431	10.2084	23.3882	1.32388e-06	3.37926e-05		FLT3LG	-0.733755	8.87062	5.13224	0.0234854	0.599475
STAT5A	0.486652	9.10235	28.0622	1.17477e-07	2.99207e-06		LTA	0.226308	9.01509	13.1667	0.000284963	0.00726105		MAGOH	0.233038	9.54667	7.36715	0.0066426	0.169129		C2CD3.1	-0.671447	9.46102	5.72313	0.0167429	0.424652		PVRIG	-0.678978	9.42732	4.30134	0.0380825	0.859948		MAPKAPK3	-0.77491	10.084	23.3789	1.33027e-06	3.38962e-05		S1PR5	0.715655	8.94024	5.12552	0.0235765	0.600745
ALCAM	0.500539	9.02447	28.0577	1.17754e-07	2.99207e-06		EIF3A	0.181383	9.52479	13.1326	0.0002902	0.00738156		UBASH3B	0.156249	9.1536	7.36365	0.00665556	0.169129		OXLD1	-0.670162	9.46089	5.71875	0.0167847	0.424652		ANAPC11	0.936401	9.23029	4.29458	0.0382341	0.859948		TCIRG1	-0.679728	10.3261	23.1461	1.50144e-06	3.81907e-05		LBH	0.692146	8.96408	5.11534	0.0237152	0.602322
SLC35D2	-0.483221	9.07272	28.0563	1.17837e-07	2.99207e-06		TSPAN5	0.260176	9.21372	13.1213	0.00029196	0.00741332		NAPG	0.316043	9.22478	7.36222	0.00666084	0.169129		KLHL15	-0.667897	9.46042	5.7165	0.0168062	0.424652		MYO9B	-0.813873	9.21915	4.28994	0.0383386	0.859948		KLC1	-0.723572	10.0191	23.085	1.54998e-06	3.93094e-05		CD69	0.782694	8.81806	5.11227	0.0237572	0.602322
PRKAR1A	0.361833	9.4335	28.0274	1.19607e-07	3.03171e-06		GLS	0.236676	9.20783	13.1106	0.000293632	0.00744278		AAK1	-0.263746	9.17292	7.34965	0.00670757	0.169764		NDRG3	-0.669283	9.46081	5.71576	0.0168133	0.424652		TOR4A	-0.749406	9.12001	4.2781	0.0386065	0.859948		ITPA	-0.698013	10.0104	23.0839	1.55083e-06	3.93094e-05		UBR7	0.794964	8.72274	5.10813	0.023814	0.602322
EHD1	-0.475019	9.13168	28.0123	1.20547e-07	3.05021e-06		TTC1	0.21776	9.26194	13.0627	0.000301239	0.00761943		TWF2	-0.268865	9.51807	7.34922	0.0067092	0.169764		RPS6KA5	0.957822	9.4971	5.71265	0.0168431	0.424652		KIT	-0.753219	9.11988	4.26817	0.0388327	0.859948		RER1	-0.693411	10.1122	23.0586	1.57137e-06	3.97607e-05		GRIPAP1	0.817804	8.75337	5.10331	0.0238802	0.602322
IFT20	-0.470884	9.12215	27.992	1.21819e-07	3.07705e-06		CFDP2	0.233545	9.21027	13.0601	0.00030165	0.00761943		BCOR	0.326194	9.22598	7.3444	0.00672721	0.169923		INKA1	-0.669101	9.4611	5.71057	0.0168631	0.424652		CLINT1	0.810989	9.41175	4.26614	0.0388792	0.859948		NDUFS6	-0.713374	10.0855	23.0256	1.59855e-06	4.0378e-05		CHMP5	-0.752655	8.83697	5.10303	0.0238841	0.602322
IQSEC1	0.403655	9.35547	27.8686	1.29843e-07	3.27402e-06		FAM49B	0.247544	9.14335	13.042	0.000304583	0.00768014		TCP1	0.262821	9.47134	7.3222	0.00681078	0.171736		UBD	0.613501	11.5872	5.70606	0.0169064	0.424652		SIAH2	0.92849	9.23062	4.2491	0.0392711	0.859948		ATP5MC3	-0.683469	10.3393	23.0093	1.61222e-06	4.06525e-05		RNASEH2B	0.754646	8.85846	5.10175	0.0239017	0.602322
NAA15	0.489072	9.12216	27.6435	1.45859e-07	3.6715e-06		RCC2	0.244832	9.16726	13.0373	0.000305352	0.0076862		CALCOCO2	-0.244594	9.51496	7.30826	0.00686382	0.172773		PAFAH1B2	-1.00544	9.54783	5.70501	0.0169165	0.424652		HERPUD1	0.830633	9.38392	4.24386	0.0393925	0.859948		UFM1	-0.798446	10.0811	22.9767	1.63976e-06	4.12753e-05		RRM1	0.794099	8.72334	5.0998	0.0239287	0.602322
ALDH2	-0.417979	9.34454	27.613	1.48181e-07	3.7235e-06		IER2	0.210097	9.37794	13.014	0.000309176	0.00776899		MYO1F	-0.320388	9.26647	7.28162	0.00696636	0.175051		SMC1A	0.998298	9.57877	5.70295	0.0169364	0.424652		TRMT10B	-0.741763	9.11961	4.24253	0.0394233	0.859948		NUDT7	-0.589949	9.98926	22.9158	1.69253e-06	4.25298e-05		AKAP5	0.810947	8.77175	5.09291	0.0240239	0.602811
PPIB	-0.22098	10.6237	27.5621	1.52131e-07	3.81614e-06		OAS1Z	0.239359	9.02598	13.0055	0.000310585	0.00779091		SH2D1A	-0.374738	9.46427	7.2629	0.00703937	0.176292		TSPAN5	0.819515	9.88677	5.69769	0.0169873	0.424652		JMJD6	-0.793066	9.13304	4.23225	0.0396627	0.859948		HRAS	-0.73563	10.0398	22.9112	1.69662e-06	4.2559e-05		JPT1	0.543444	9.37479	5.08932	0.0240736	0.602811
GBP2	-0.590558	9.2028	27.5508	1.53023e-07	3.8319e-06		DAD1	-0.180759	9.4065	12.9904	0.000313094	0.00782694		NME2	0.189939	10.1533	7.26157	0.00704459	0.176292		ACSL3	0.955161	9.49655	5.69516	0.0170118	0.424652		NME6	-0.799737	9.14564	4.22986	0.0397187	0.859948		UBE2D3	-0.609307	10.3299	22.8918	1.71382e-06	4.29164e-05		NCBP1	0.810338	8.73957	5.0888	0.0240808	0.602811
UBE2A	0.394535	9.40741	27.5094	1.56333e-07	3.90806e-06		GRO1	0.225194	9.3259	12.9904	0.000313099	0.00782694		NFXL1	-0.273132	9.17671	7.25964	0.00705216	0.176292		IRF4	0.890218	9.74471	5.69502	0.0170131	0.424652		DDIT3	-0.853328	9.21643	4.21885	0.0399773	0.859948		PSMD2	-0.750591	10.0532	22.8819	1.72266e-06	4.30635e-05		ENSBTAG00000034220	-0.787324	8.77846	5.08641	0.0241141	0.602811
AMD1	0.480555	9.11274	27.4579	1.60548e-07	4.00319e-06		MRPS18A	0.232324	9.02686	12.9832	0.000314295	0.00784334		PSMG1	0.289309	9.331	7.24829	0.00709684	0.177104		APEX2	-0.662459	9.46004	5.69467	0.0170165	0.424652		PTMS	0.659995	9.65743	4.20801	0.0402334	0.859948		TMEM219	-0.759777	10.0376	22.8271	1.77248e-06	4.42329e-05		IK	0.63661	9.08644	5.06739	0.02438	0.608412
USP15	0.350527	9.42919	27.4562	1.6069e-07	4.00319e-06		PDE4D	0.249842	9.31864	12.9599	0.00031823	0.0079279		SPATA5L1	-0.219533	9.16256	7.24214	0.0071212	0.17717		CHAC1	0.689135	9.46181	5.69132	0.017049	0.424734		NDUFAB1	0.826238	9.38145	4.20446	0.0403179	0.859948		BLOC1S1	-0.731762	10.1045	22.7167	1.87725e-06	4.6767e-05		FCGRT	-0.76862	8.8111	5.06289	0.0244434	0.608543
BORCS5	-0.477013	9.0738	27.397	1.65686e-07	4.12059e-06		CCDC69	-0.265371	9.07188	12.9246	0.000324288	0.008065		CCDC86	0.306395	9.19881	7.24147	0.00712388	0.17717		MIF4GD	0.9286	9.68645	5.6878	0.0170832	0.424858		C3H1orf43	-0.823913	9.20674	4.19713	0.0404924	0.859948		ARHGAP21	-0.756243	10.0183	22.6616	1.93195e-06	4.80474e-05		MAPKAPK3	-0.724335	8.88408	5.06107	0.0244691	0.608543
KLHL22	-0.517112	9.10451	27.3257	1.71909e-07	4.26805e-06		CCNB2	-0.178684	8.99284	12.9131	0.00032629	0.00810091		CNOT4	0.27565	9.38099	7.23409	0.00715319	0.177595		RPL23	0.588969	12.2365	5.67909	0.0171683	0.426243		RNF187	0.843878	9.35367	4.19432	0.0405597	0.859948		APBB1IP	-0.691329	10.3058	22.6406	1.95311e-06	4.84905e-05		ENOPH1	0.805302	8.74039	5.05773	0.0245164	0.608676
GABARAPL2	0.268398	9.92279	27.3147	1.72894e-07	4.28518e-06		CAPN1	-0.244566	9.04423	12.9059	0.000327556	0.00811847		CYTIP	0.294422	9.40555	7.22324	0.00719659	0.178367		ZNF48	-0.656425	9.45947	5.67278	0.0172301	0.426905		UBE2S	0.771397	9.45689	4.18639	0.0407499	0.859948		ELK3	-0.649437	9.99719	22.6049	1.98976e-06	4.93162e-05		ABRACL	-0.533867	9.3636	5.04729	0.0246645	0.611079
PSMD8	0.314818	9.5105	27.2425	1.79469e-07	4.44055e-06		CAPZA2	0.228856	9.18916	12.894	0.000329634	0.00815606		TMEM107	-0.103457	9.1493	7.21733	0.00722031	0.17865		PPP6R3	0.992592	9.5822	5.66582	0.0172986	0.426905		RPLP0	0.227229	12.8977	4.17397	0.0410496	0.859948		NLRC4	0.888177	10.0434	22.5643	2.03222e-06	5.02827e-05		SMARCA4	0.793178	8.78996	5.04499	0.0246973	0.611079
CD14	-0.441217	8.99044	27.1588	1.87411e-07	4.62918e-06		SLC25A19	0.218375	9.01509	12.8824	0.000331691	0.008193		KRT42	-0.0898165	9.1491	7.20971	0.00725103	0.178841		ABI1	0.944428	9.49958	5.66342	0.0173223	0.426905		SUMO3	0.907739	9.26464	4.1732	0.0410681	0.859948		AKR7A2	-0.613632	9.99038	22.5433	2.05462e-06	5.07506e-05		ACTB	-0.431314	12.1382	5.03863	0.0247881	0.611606
CXCL8	0.573918	9.20425	27.0817	1.95031e-07	4.80923e-06		ENSBTAG00000019432	0.255405	9.06148	12.8769	0.000332654	0.00820284		ENSBTAG00000039588	-0.225355	9.81717	7.20931	0.00725264	0.178841		RPLP2	0.588948	12.2158	5.66309	0.0173256	0.426905		CBX6	-0.832508	9.1765	4.16786	0.0411978	0.859948		CTSC	-0.873863	10.2055	22.526	2.07315e-06	5.11213e-05		IQGAP2	0.802751	8.73986	5.0376	0.0248028	0.611606
ERP29	-0.379564	9.44015	27.0163	2.01743e-07	4.96631e-06		COX6B1	-0.17519	9.45793	12.8471	0.000338003	0.00832061		RNPS1	0.210435	9.74292	7.20236	0.00728076	0.17923		HERPUD1	0.926361	9.69849	5.66144	0.0173419	0.426905		GPATCH8	-0.79104	9.2347	4.15731	0.0414552	0.859948		PSMA7	-0.667088	10.3577	22.5207	2.07887e-06	5.11755e-05		CEBPD	0.666737	9.75138	5.02775	0.0249443	0.613728
ZNHIT6	0.430672	9.24789	26.9463	2.09182e-07	5.14072e-06		NFE2L3	0.267906	9.04622	12.8195	0.000343026	0.00842997		UBE2J2	0.287923	9.33254	7.1928	0.00731968	0.179703		VEGFC	-0.650415	9.4588	5.6547	0.0174086	0.427374		CCNL2	-0.790396	9.23396	4.15236	0.0415765	0.859948		CA4	-1.57914	10.1785	22.488	2.11458e-06	5.19665e-05		TRAF1	0.740929	8.87409	5.02573	0.0249734	0.613728
FUCA2	-0.470942	9.02107	26.913	2.12825e-07	5.2214e-06		CHD3	0.210277	9.47373	12.8135	0.000344127	0.00843196		PRPF40A	0.226227	9.65817	7.19156	0.00732472	0.179703		DDX47	0.945587	9.49776	5.65252	0.0174303	0.427374		LTB	-0.450593	10.2061	4.14503	0.0417569	0.859948		CXCL3	0.905432	13.0772	22.429	2.18058e-06	5.34978e-05		TNIP1	0.634425	9.07598	5.00791	0.0252317	0.619029
IK	0.32893	9.46298	26.893	2.1504e-07	5.26685e-06		HPGD	0.162916	8.99588	12.8127	0.000344268	0.00843196		CTSB	-0.297866	9.1996	7.18722	0.00734245	0.179834		ATP5ME	0.760326	10.033	5.65062	0.0174492	0.427374		KANSL1	0.913392	9.19045	4.14464	0.0417665	0.859948		RSPRY1	0.65131	10.3605	22.4205	2.19019e-06	5.36431e-05		IRF5	0.798003	8.7398	5.00046	0.0253406	0.620652
LRRC1	-0.514103	9.04319	26.8883	2.15557e-07	5.27061e-06		TLN1	-0.148282	9.71949	12.8095	0.000344861	0.00843226		CD8B	-0.274553	9.55772	7.17933	0.00737482	0.180234		CD3E	0.974744	9.53965	5.63545	0.0176009	0.430175		BABAM1	-0.82741	9.17474	4.13637	0.041971	0.859948		MAP3K8	0.740487	10.1395	22.3895	2.22588e-06	5.44253e-05		ZRANB2	-0.644673	9.01706	4.98783	0.0255263	0.623026
GRK2	-0.408477	9.28756	26.7777	2.28261e-07	5.57188e-06		DNAJC21	0.229609	9.20044	12.8029	0.000346078	0.0084478		MPHOSPH8	0.246207	9.64867	7.17157	0.00740677	0.180234		GOLGA3	-0.646015	9.45874	5.63094	0.0176461	0.430175		ARL6IP5	-0.668228	9.43554	4.13479	0.0420103	0.859948		NUDT3	-0.689989	10.156	22.3347	2.29032e-06	5.59069e-05		KLRD1	-0.73954	8.84783	4.98572	0.0255573	0.623026
MTERF3	0.488325	9.08024	26.7547	2.30984e-07	5.62887e-06		CD274	0.172546	8.99996	12.7846	0.000349487	0.0085167		TAP1	0.201123	9.79879	7.17132	0.00740784	0.180234		MDN1	0.942539	9.4984	5.63031	0.0176525	0.430175		RAD17	-0.824394	9.17846	4.13099	0.0421048	0.859948		TMOD3	-0.702124	10.1742	22.3187	2.30944e-06	5.62587e-05		SMIM19	0.784513	8.79075	4.9742	0.0257281	0.623026
ENSBTAG00000038330	0.4033	9.50224	26.5421	2.57859e-07	6.27326e-06		IER3	0.312819	9.04577	12.7786	0.000350602	0.00852955		CLINT1	0.278721	9.38025	7.17118	0.0074084	0.180234		USP10	0.936334	9.50011	5.61368	0.0178208	0.432532		RASAL3	-0.825726	9.17636	4.12944	0.0421433	0.859948		RIDA	-0.688538	10.5366	22.3162	2.31248e-06	5.62587e-05		ZDHHC20	0.79749	8.76681	4.97277	0.0257493	0.623026
B3GNT2	0.559233	9.13973	26.5032	2.631e-07	6.39006e-06		EIF4EBP1	-0.249098	9.08453	12.7556	0.00035495	0.00862042		SMG5	-0.282296	9.18449	7.16692	0.00742601	0.18036		STRN3	-0.962288	9.58257	5.61148	0.0178431	0.432532		BTBD7	0.908845	9.18952	4.12327	0.0422972	0.859948		LACTB	-0.714722	10.0245	22.2838	2.35186e-06	5.7121e-05		CIRBP	0.46624	9.81182	4.9597	0.0259448	0.623026
FBXO9	-0.41835	9.30005	26.4952	2.64197e-07	6.406e-06		CNOT6L	0.185025	9.42775	12.7526	0.000355524	0.00862042		SMCHD1	-0.282073	9.40128	7.16071	0.00745176	0.180641		RPS2	0.568354	13.3107	5.61065	0.0178516	0.432532		DDX19A	-0.769372	9.26745	4.11934	0.0423955	0.859948		CMAS	-0.7644	10.0411	22.2719	2.36643e-06	5.73791e-05		NRDC	0.666608	9.00683	4.95197	0.026061	0.623026
S100A11	-0.675707	9.2093	26.464	2.68499e-07	6.49947e-06		VASP	-0.230207	9.27436	12.7389	0.000358137	0.0086693		VEGFB	-0.304093	9.20637	7.15814	0.00746245	0.180641		UBR7	0.949302	9.63974	5.60902	0.0178683	0.432532		TMSB10	-0.326657	11.8989	4.11113	0.0426018	0.859948		COMMD7	-0.740354	10.0492	22.2327	2.41525e-06	5.84651e-05		TANK	0.790144	8.7763	4.94678	0.0261393	0.623026
DDX5	0.207807	10.5214	26.4467	2.70912e-07	6.54698e-06		IL2RB	0.253912	9.02188	12.7301	0.000359815	0.00869542		WC1	-0.101965	9.14956	7.15111	0.00749175	0.180911		CLECL1	-0.64122	9.45885	5.60529	0.0179063	0.432731		TMEM97	0.705682	9.13468	4.10895	0.0426567	0.859948		SHTN1	-0.581003	9.98666	22.1917	2.46739e-06	5.96278e-05		IRAK3	0.797709	8.75045	4.94636	0.0261457	0.623026
CSF3	0.330363	8.985	26.3957	2.78155e-07	6.71084e-06		EIF3B	0.223174	9.22292	12.6899	0.000367638	0.00886973		ZNF579	-0.293631	9.19395	7.14854	0.00750249	0.180911		ANG2	-0.979398	9.67292	5.59	0.0180633	0.435799		ARMC10	0.705313	9.13461	4.10806	0.0426792	0.859948		STX2	-0.74458	10.2242	22.1555	2.51431e-06	6.06608e-05		CPTP	-0.790628	8.75482	4.9457	0.0261557	0.623026
HERPUD1	0.499358	9.20733	26.3484	2.8506e-07	6.86603e-06		RARS1	0.247967	9.10222	12.6601	0.000373547	0.00899734		KLF10	0.353203	9.22191	7.14651	0.00751099	0.180911		RPS14	0.578997	12.4788	5.58098	0.0181565	0.437323		KIF5B	0.819257	9.37745	4.10719	0.0427012	0.859948		C19H17orf49	-0.71815	10.0794	22.1356	2.54053e-06	6.11917e-05		ENSBTAG00000030426	-0.638076	9.03781	4.93977	0.0262456	0.623026
NOL10	0.46687	9.10069	26.2798	2.95367e-07	7.1025e-06		BTG3	0.257063	9.05	12.6487	0.000375832	0.00903739		PIR	-0.147652	9.15236	7.14216	0.00752923	0.18105		LCP1	0.639279	10.8963	5.57557	0.0182128	0.437583		ITPR2	0.734236	9.50331	4.10623	0.0427256	0.859948		FGD4	-0.653119	9.99756	22.0743	2.623e-06	6.30737e-05		OSGEP	0.795185	8.75152	4.93029	0.0263899	0.623026
SLC9A3R1	-0.503392	9.11334	26.2642	2.97761e-07	7.14823e-06		PDIA6	0.222686	9.26564	12.6366	0.000378273	0.00908105		RETN	-0.195379	9.15875	7.12391	0.00760628	0.181894		NKG7	-0.921878	9.49505	5.57414	0.0182276	0.437583		PIN1	-0.662455	9.43191	4.09996	0.0428842	0.859948		DERL2	-0.704762	10.0721	22.0692	2.63e-06	6.31374e-05		RPL38	-0.361319	10.7869	4.92374	0.0264902	0.623026
LSM12	0.409746	9.2284	26.2228	3.04216e-07	7.29113e-06		DEK	-0.141286	9.93103	12.6306	0.000379483	0.00909507		AMIGO2	-0.195378	9.15861	7.1239	0.00760629	0.181894		EXOC6	-0.966624	9.59098	5.55975	0.018378	0.440466		FBRSL1	0.701714	9.13417	4.09544	0.0429991	0.859948		PSMG2	-0.711045	10.0346	22.0565	2.6474e-06	6.34502e-05		UBE2J1	0.775677	8.70766	4.91401	0.0266398	0.623026
FLOT1	-0.478262	9.10239	26.1742	3.11959e-07	7.46441e-06		SRSF3	0.212365	9.28977	12.6275	0.000380114	0.00909518		SLC20A2	-0.195378	9.15846	7.1239	0.00760629	0.181894		RPL18A	0.58263	12.2189	5.55275	0.0184517	0.441425		WDR83	-0.768387	9.13198	4.09233	0.0430781	0.859948		NPTN	-0.731856	10.0531	21.9633	2.77913e-06	6.64976e-05		FYTTD1	0.792093	8.75161	4.90782	0.0267353	0.623026
CDADC1	-0.469718	9.12317	26.1255	3.19933e-07	7.6426e-06		ENSBTAG00000034519	-0.233647	9.02947	12.6061	0.000384487	0.00918468		TDRD7	0.284532	9.18401	7.12199	0.00761441	0.181894		LSM7	0.913469	9.67013	5.54949	0.018486	0.441425		RNF34	0.700826	9.13409	4.09172	0.0430937	0.859948		GCHFR	-0.606794	9.99028	21.9251	2.83502e-06	6.77234e-05		SERP1	0.685384	8.96197	4.89246	0.0269743	0.623026
RNF44	-0.484525	9.07251	26.0915	3.25621e-07	7.76573e-06		DLGAP5	-0.219147	8.99406	12.5889	0.000388037	0.00924984		ARGLU1	-0.14661	10.2723	7.11761	0.00763302	0.182039		RPS13	0.587567	12.0279	5.5473	0.0185092	0.441425		EMC4	0.902182	9.18842	4.09055	0.0431235	0.859948		TMEM167A	-0.74226	10.0728	21.916	2.8485e-06	6.79338e-05		MTFP1	-0.765872	8.70489	4.87313	0.0272779	0.623026
EIF3G	0.254918	9.87697	26.0596	3.31044e-07	7.88211e-06		NAB1	0.254901	9.0521	12.5864	0.000388561	0.00924984		OAS1Y	0.221848	9.16014	7.09194	0.00774313	0.184363		DBI	-0.793508	9.91544	5.54229	0.0185622	0.441964		ELF4	0.700397	9.13403	4.09041	0.0431271	0.859948		H2AFJ	-0.473793	10.8726	21.9021	2.86924e-06	6.83161e-05		RBM6	-0.766122	8.78565	4.86448	0.027415	0.623026
SF3B6	0.25357	9.76047	26.031	3.35974e-07	7.9864e-06		C11H9orf116	-0.209382	9.01468	12.5837	0.000389125	0.00924984		RNF4	-0.307154	9.20882	7.0815	0.00778838	0.184897		EIF4G2	0.700392	10.2427	5.5338	0.0186526	0.442728		FAM222B	0.699975	9.134	4.08827	0.0431819	0.859948		TFG	-0.731811	10.0464	21.8711	2.91591e-06	6.93137e-05		PRDM1	0.77204	8.82146	4.8583	0.0275134	0.623026
ANKRD16	-0.425154	9.0042	26.0064	3.40292e-07	8.07582e-06		CDK5	-0.199337	9.00913	12.545	0.000397278	0.00942822		TMEM18	0.271219	9.17968	7.07934	0.00779776	0.184897		CMC4	0.92832	9.49313	5.53341	0.0186567	0.442728		RTP4	0.6996	9.13394	4.08742	0.0432036	0.859948		TANK	0.713903	10.1199	21.8462	2.95403e-06	7.01052e-05		ARHGAP6	-0.760214	8.70801	4.8549	0.0275677	0.623026
PAIP2	-0.297261	9.62306	25.982	3.44608e-07	8.16491e-06		GUK1	-0.164426	9.54555	12.5399	0.000398354	0.00943257		C25H16orf72	-0.257387	9.17193	7.07797	0.00780375	0.184897		ZDHHC7	0.920904	9.4992	5.53069	0.0186858	0.442728		PNPT1	0.699506	9.13393	4.08684	0.0432184	0.859948		RAB5IF	-0.704866	10.1055	21.792	3.03872e-06	7.19055e-05		GRASP	0.77707	8.77904	4.85347	0.0275905	0.623026
NOL11	0.451217	9.14399	25.9663	3.47423e-07	8.21818e-06		GYG1	-0.275533	9.07985	12.538	0.000398761	0.00943257		DUSP1	-0.290567	9.17348	7.07137	0.00783253	0.185276		ELK4	0.919704	9.4975	5.5206	0.0187939	0.444564		PRPS1	0.835281	9.35062	4.08393	0.0432928	0.859948		NUS1	-0.726408	10.0238	21.7913	3.03979e-06	7.19055e-05		ZNF689	-0.758396	8.70924	4.84922	0.0276586	0.623026
ORC6	-0.484961	9.03167	25.9089	3.57924e-07	8.45282e-06		KLF13	-0.128386	10.0196	12.5327	0.000399893	0.00944398		LCP1	0.262654	9.8099	7.05503	0.00790428	0.186669		CAPZB	-0.912628	9.4949	5.51526	0.0188513	0.445196		ENSBTAG00000015899	0.698058	9.13379	4.08097	0.0433687	0.859948		FLT1	-0.890775	10.0595	21.7741	3.0672e-06	7.24359e-05		PPT1	-0.78393	8.73262	4.84803	0.0276778	0.623026
ENSBTAG00000054649	-0.471958	9.37929	25.8884	3.61738e-07	8.52903e-06		MLLT11	-0.147505	8.99672	12.4917	0.000408756	0.00963762		CSF3	0.2435	9.16919	7.05085	0.00792276	0.186802		RPL34	0.585878	11.9947	5.49588	0.0190613	0.449427		RHOT1	0.697988	9.13381	4.07994	0.0433951	0.859948		HBEGF	-0.883401	10.2432	21.7475	3.1099e-06	7.3325e-05		SP140L	0.698508	8.9365	4.84101	0.0277907	0.623026
NAPG	0.476469	9.06362	25.8123	3.7628e-07	8.85751e-06		TXLNG	0.227023	9.18774	12.4426	0.000419652	0.00987849		ZFPM1	0.142153	9.15282	7.04194	0.00796226	0.187429		WDR43	0.937237	9.62987	5.48863	0.0191405	0.450561		MRPS22	0.899669	9.18845	4.07977	0.0433995	0.859948		MMP9	-0.949341	10.023	21.7094	3.17226e-06	7.46742e-05		CKAP5	0.776308	8.73512	4.83292	0.0279213	0.623026
MVB12A	-0.465101	9.07727	25.7848	3.81683e-07	8.97018e-06		PLEKHA3	0.245583	9.12758	12.4205	0.000424656	0.00998011		NUPR1	0.346063	9.59663	7.03816	0.0079791	0.187492		OGDH	0.955855	9.60992	5.47502	0.0192901	0.452629		GLUL	0.695637	9.13351	4.07236	0.0435905	0.859948		NAIP	0.719821	10.0469	21.6936	3.19864e-06	7.51733e-05		TBC1D10C	-0.630027	9.03215	4.83268	0.0279252	0.623026
DNAJA2	0.330072	9.43319	25.7512	3.88382e-07	9.11286e-06		RPIA	0.251813	9.0905	12.4042	0.000428379	0.0100513		YARS1	0.28914	9.18881	7.03294	0.00800238	0.187492		CSRP1	-0.97956	9.52902	5.47497	0.0192906	0.452629		C14H8orf76	0.695686	9.13353	4.07218	0.0435949	0.859948		DNASE1L1	-0.724071	10.027	21.6792	3.22271e-06	7.56164e-05		TEX12	-0.775506	8.752	4.82964	0.0279744	0.623026
RNPEP	-0.464656	9.04346	25.7213	3.94445e-07	9.24019e-06		RPL19	0.0576086	12.608	12.3971	0.000430009	0.0100733		STAM	-0.221744	9.16298	7.03266	0.00800364	0.187492		SUPT16H	0.87453	9.75161	5.43587	0.0197273	0.46155		VRK3	0.695205	9.13346	4.07077	0.0436314	0.859948		MEF2A	-0.727673	10.0998	21.6699	3.23836e-06	7.58613e-05		HNRNPH3	-0.587891	9.13014	4.82178	0.0281023	0.623026
TSPO	-0.369734	9.97667	25.6214	4.15405e-07	9.71552e-06		ARHGAP9	-0.21213	9.01365	12.3604	0.000438545	0.0102567		ZNF574	0.263095	9.17685	7.0282	0.00802362	0.187657		RPL9	0.589094	11.7697	5.43247	0.0197657	0.46155		TUBB4B	0.762122	9.4515	4.06826	0.0436962	0.859948		PAF1	0.776302	10.0649	21.6655	3.24578e-06	7.59126e-05		NR4A2	-0.755719	8.70603	4.81773	0.0281684	0.623026
NTMT1	0.475529	9.04543	25.6072	4.18484e-07	9.7718e-06		PDLIM2	-0.239105	9.03636	12.3504	0.000440883	0.0102948		CSTB.1	-0.253774	9.47227	7.02339	0.00804519	0.187859		RPS24	0.564255	12.8952	5.43243	0.0197662	0.46155		GORAB	0.694322	9.13336	4.06766	0.0437118	0.859948		PAM	-0.809547	10.0362	21.5999	3.35875e-06	7.84283e-05		KMT2A	0.662734	8.99665	4.81709	0.0281789	0.623026
WBP4	0.451176	9.20037	25.5871	4.22849e-07	9.85787e-06		GSTK1	-0.247253	9.08087	12.3417	0.000442941	0.0103263		RPIA	0.311037	9.27373	7.01485	0.00808365	0.188454		ROCK1	0.773307	9.94783	5.42074	0.0198989	0.46221		ENSBTAG00000017670	0.912834	9.22691	4.06393	0.0438084	0.859948		RPN1	-0.739734	10.1292	21.533	3.47783e-06	8.10787e-05		APBA3	0.755356	8.7076	4.79766	0.0284984	0.623026
BRIX1	0.460388	9.13194	25.5836	4.23625e-07	9.86013e-06		LAMTOR2	-0.225435	9.1812	12.3326	0.000445114	0.0103603		RGL2	-0.305532	9.26174	7.00466	0.00812979	0.189226		COTL1	-0.655857	10.5648	5.41598	0.0199532	0.46221		CBFB	0.693591	9.13332	4.06363	0.0438163	0.859948		SNX4	-0.714029	10.019	21.4955	3.54657e-06	8.25488e-05		ENSBTAG00000054938	-0.750102	8.70798	4.79621	0.0285225	0.623026
EEF1AKNMT	0.474932	9.03916	25.5639	4.27961e-07	9.94513e-06		SUCO	0.249642	9.14897	12.3202	0.000448075	0.0104125		PSTPIP2	-0.337727	9.22203	7.00066	0.00814796	0.189346		ATRX	0.767616	9.9883	5.41504	0.019964	0.46221		ASCC3	0.692639	9.13318	4.06127	0.0438775	0.859948		UQCRB	-0.709617	10.1502	21.4169	3.69507e-06	8.58676e-05		MRPL24	0.748892	8.70874	4.76994	0.0289608	0.623026
ACADS	-0.470826	9.06487	25.5503	4.31e-07	9.99974e-06		IL22	0.0686612	8.99019	12.3093	0.000450702	0.0104569		IL1B	0.312576	9.26598	6.99263	0.00818459	0.189577		IRF8	0.841457	9.81225	5.4149	0.0199656	0.46221		PIM2	0.912013	9.2272	4.05999	0.0439106	0.859948		SNX9	-0.767042	10.1171	21.4023	3.72321e-06	8.63833e-05		DIAPH2	-0.745728	8.70794	4.7693	0.0289715	0.623026
SLC3A2	0.548673	9.07705	25.5257	4.36519e-07	1.01116e-05		PSMD1	0.217091	9.24513	12.3049	0.00045177	0.0104649		FBXO44	-0.243599	9.16651	6.98825	0.00820463	0.189577		FDPS	-0.932779	9.57324	5.41351	0.0199815	0.46221		CTU2	0.69227	9.13314	4.05998	0.0439109	0.859948		ATP2B4	-0.429014	9.97675	21.3708	3.78492e-06	8.76749e-05		PTPRCAP	-0.587242	9.12857	4.76559	0.029034	0.623026
SNF8	0.327102	9.43041	25.4852	4.45797e-07	1.03101e-05		WDR74	0.229081	9.19196	12.3002	0.000452901	0.0104744		ATP6V1A	0.299192	9.20081	6.98722	0.00820939	0.189577		KCTD5	0.943756	9.51583	5.4103	0.0200182	0.46221		ENSBTAG00000009760	0.692112	9.13312	4.05942	0.0439256	0.859948		BATF3	0.547498	11.4046	21.3428	3.84068e-06	8.88249e-05		DUSP2	0.651527	9.02284	4.76413	0.0290588	0.623026
LAPTM5	-0.364021	9.78905	25.4642	4.50677e-07	1.04064e-05		BUD31	0.197742	9.3015	12.2866	0.000456233	0.0105347		DHRS7	-0.244517	9.16655	6.98705	0.00821014	0.189577		ZNF322	-0.889237	9.4903	5.40828	0.0200414	0.46221		TDP2	0.692214	9.13315	4.05929	0.043929	0.859948		MTDH	-0.613483	10.3833	21.2727	3.98356e-06	9.19828e-05		HDHD5	-0.764691	8.75361	4.75374	0.0292346	0.623026
COQ2	-0.476058	9.1238	25.4293	4.58899e-07	1.05794e-05		TMSB4	-0.158569	9.65143	12.2304	0.000470174	0.0108377		CASTOR1	-0.302904	9.22788	6.98044	0.00824054	0.189977		LRRFIP1	0.659925	10.534	5.40762	0.0200491	0.46221		ABCB8	0.691846	9.13308	4.05894	0.0439381	0.859948		LPCAT1	-0.797181	10.1089	21.2676	3.9943e-06	9.20844e-05		MTHFD2	0.747937	8.70605	4.74472	0.0293883	0.623026
EIF1B	0.331165	9.4548	25.3817	4.70354e-07	1.08154e-05		ABHD4	-0.21098	9.01549	12.2277	0.000470846	0.0108377		CSE1L	0.300761	9.2103	6.95679	0.00835016	0.192199		HNRNPR	0.841431	9.8001	5.40132	0.0201216	0.463147		DMAP1	0.690597	9.13298	4.05322	0.0440871	0.859948		FAM49B	-0.712979	10.119	21.242	4.04805e-06	9.31758e-05		CXCL2	0.548918	9.30287	4.74207	0.0294336	0.623026
RBBP6	0.401671	9.34575	25.3806	4.70624e-07	1.08154e-05		RCAN1	-0.183817	9.00365	12.2186	0.000473145	0.0108733		EBNA1BP2	0.30712	9.32484	6.94275	0.00841598	0.193408		RPS12	0.552851	13.7692	5.39662	0.0201758	0.463149		FOSL2	0.900662	9.26264	4.05315	0.0440891	0.859948		RAMP2	-0.429229	9.97683	21.2204	4.09379e-06	9.40794e-05		IFI30	0.769615	8.76013	4.73189	0.0296084	0.623026
DEXI	-0.474502	9.07861	25.298	4.9121e-07	1.12707e-05		OPTN	0.258672	9.04599	12.1871	0.00048121	0.0110412		IFI27L2	-0.271614	9.45859	6.92544	0.0084978	0.194674		ARHGDIB	-0.688071	10.3026	5.39579	0.0201854	0.463149		ARL3	0.690551	9.13298	4.05302	0.0440924	0.859948		TSG101	-0.694719	10.0553	21.1912	4.15667e-06	9.53735e-05		FAM89B	0.743266	8.70614	4.72325	0.0297574	0.623026
SNRPB2	0.350265	9.36151	25.1823	5.21577e-07	1.19486e-05		NPC2	-0.243713	9.08157	12.181	0.000482782	0.0110565		ENSBTAG00000006078	0.18585	9.15871	6.92542	0.00849789	0.194674		CNOT2	0.914463	9.67004	5.38251	0.0203396	0.46595		LAP3	0.773388	9.43285	4.04846	0.0442117	0.859948		CASP4	0.694054	10.0946	21.1808	4.17929e-06	9.57413e-05		AKAP17A	0.509458	8.6666	4.71963	0.0298202	0.623026
TSC22D3	-0.342461	9.59354	25.1677	5.25555e-07	1.20207e-05		SESN2	0.214755	9.00882	12.1769	0.000483855	0.0110565		ZC2HC1A	-0.214445	9.1621	6.92084	0.00851969	0.194786		CTDSP2	-0.91138	9.63361	5.37927	0.0203774	0.466081		ARHGAP45	0.687513	9.13265	4.04185	0.044385	0.859948		CALHM6	-0.467548	9.97899	21.1503	4.24628e-06	9.71229e-05		DHX57	-0.739252	8.70513	4.71746	0.0298579	0.623026
H1-4	-0.435146	9.28964	25.1464	5.31397e-07	1.21242e-05		ADIRF	-0.300584	9.04262	12.1757	0.00048416	0.0110565		TOMM6	0.200134	9.75293	6.91876	0.00852959	0.194786		RBM8A	0.770852	9.93225	5.36029	0.0206004	0.47044		CDIP1	0.686418	9.13252	4.0386	0.0444708	0.859948		COX5B	-0.603249	10.3638	20.9911	4.61421e-06	0.000105372		ENSBTAG00000017939	0.508215	8.66654	4.71489	0.0299026	0.623026
PDE3B	-0.445616	9.18243	25.1451	5.31749e-07	1.21242e-05		B3GNT3	-0.089741	8.99066	12.1659	0.000486707	0.0110972		REX1BD	-0.223991	9.57602	6.91049	0.00856917	0.195287		C18H19orf48	0.896392	9.48732	5.35532	0.0206591	0.471041		REST	-0.749	9.28516	4.03708	0.0445108	0.859948		LY9	-0.669949	10.006	20.8644	4.92978e-06	0.000112263		DERA	0.741075	8.70578	4.70688	0.0300421	0.623026
UMPS	0.485467	9.06604	25.0921	5.46554e-07	1.24422e-05		UGCG	0.257184	9.1435	12.1589	0.000488537	0.0111215		ENSBTAG00000052570	-0.316998	9.23499	6.90856	0.00857841	0.195287		ARHGEF2	0.947231	9.62598	5.34871	0.0207376	0.471884		PEPD	0.684597	9.13234	4.03127	0.0446643	0.859948		TPST2	-0.680823	10.0221	20.8637	4.93141e-06	0.000112263		DAG1	0.500328	8.6659	4.69418	0.0302649	0.623026
ECHS1	-0.457413	9.15829	25.0833	5.49054e-07	1.24796e-05		CTR9	0.222795	9.2244	12.1499	0.000490904	0.0111579		MAP4K1	-0.306653	9.21373	6.90365	0.00860198	0.195517		KRTCAP2	-0.90825	9.65257	5.34674	0.0207611	0.471884		MOB4	0.897645	9.25791	4.02978	0.0447037	0.859948		GNPDA1	-0.698574	10.0195	20.8596	4.94198e-06	0.000112328		RIN2	0.744403	8.82883	4.69097	0.0303216	0.623026
TOR4A	-0.455139	9.03456	25.0299	5.64486e-07	1.28103e-05		RPS15	0.0645086	12.1075	12.1267	0.000497062	0.0112634		ITM2B	-0.204189	9.81929	6.89556	0.008641	0.196097		TERF2IP	0.967567	9.59093	5.33076	0.0209523	0.475227		SEH1L	0.808111	9.37796	4.01486	0.0451011	0.859948		RPAP3	-0.667827	10.0112	20.8006	5.09664e-06	0.000115662		HDHD2	0.736566	8.70631	4.6833	0.0304571	0.623026
ATG4D	0.482259	9.11503	24.997	5.74181e-07	1.301e-05		SLC25A24	-0.205446	9.00932	12.1265	0.000497098	0.0112634		MTUS1	0.114585	9.15056	6.88848	0.0086753	0.196568		RESF1	0.749439	9.99791	5.32899	0.0209736	0.475227		CTSW	-0.820459	9.16262	4.01094	0.0452059	0.859948		ARF1	-0.569185	10.4359	20.7538	5.2227e-06	0.000118338		KIAA0753	0.496897	8.6657	4.68137	0.0304914	0.623026
SMIM13	0.459537	9.10311	24.986	5.77481e-07	1.30644e-05		TIFA	0.192891	9.53659	12.1061	0.000502584	0.01137		SREK1	0.299628	9.31396	6.85869	0.0088211	0.199145		PHB	0.820362	9.81796	5.3222	0.0210555	0.476339		SMARCD2	-0.791363	9.22365	4.00672	0.0453192	0.859948		SKIL	0.691834	10.0515	20.6738	5.4456e-06	0.000123196		MCM4	0.76078	8.76265	4.67653	0.0305775	0.623026
BTF3	0.192397	10.5975	24.956	5.86546e-07	1.32488e-05		ENSBTAG00000055240	-0.275978	9.02461	12.0872	0.000507697	0.0114512		CDK17	0.294543	9.20251	6.85737	0.00882763	0.199145		THOC1	0.886776	9.4916	5.31735	0.0211142	0.476924		REV1	0.677947	9.1317	4.00578	0.0453445	0.859948		ENSBTAG00000012026	-0.603897	9.994	20.5721	5.74259e-06	0.000129713		SCNN1D	0.493823	8.66543	4.67463	0.0306114	0.623026
CREB1	0.478466	9.06873	24.9464	5.8947e-07	1.32942e-05		PYGM	-0.0619001	8.98883	12.087	0.000507752	0.0114512		HNRNPF	0.154885	10.1229	6.85686	0.00883017	0.199145		CAPG	-0.934125	9.51726	5.30981	0.0212057	0.476941		ENSBTAG00000038770	-0.815336	9.16249	3.99663	0.0455915	0.859948		MDFIC	-0.673025	10.0037	20.5552	5.79356e-06	0.000130661		CXCL16	0.735458	8.70471	4.6716	0.0306653	0.623026
STK17A	-0.353106	9.91798	24.8116	6.32153e-07	1.42215e-05		SIPA1	-0.239442	9.15802	12.0812	0.000509319	0.0114688		SMU1	0.302919	9.26336	6.82862	0.00897084	0.202004		MRPL41	0.725722	10.0897	5.30945	0.02121	0.476941		LPAR6	0.677451	9.13176	3.98837	0.0458154	0.859948		LAP	-1.50479	10.104	20.5421	5.83333e-06	0.000131354		MTCP1	0.492508	8.66533	4.67126	0.0306714	0.623026
LARP7	0.449859	9.17673	24.8104	6.32545e-07	1.42215e-05		NFKBIE	0.181993	9.00689	12.0609	0.000514891	0.0115597		EVL	-0.23025	9.65759	6.81989	0.00901483	0.202544		RPL6	0.575378	11.9954	5.30875	0.0212186	0.476941		MTA2	0.899154	9.22583	3.98673	0.0458599	0.859948		CLIC4	-0.692878	10.0882	20.4828	6.01683e-06	0.000135276		DNAJC12	0.492439	8.66532	4.67126	0.0306714	0.623026
KLF6	-0.444977	9.30256	24.7621	6.48606e-07	1.456e-05		BAD	-0.237452	9.05126	12.0607	0.00051495	0.0115597		RAB8B	0.289958	9.41477	6.81652	0.00903183	0.202544		UBN1	0.899481	9.69255	5.30609	0.021251	0.476941		RUBCNL	0.804215	9.37936	3.98629	0.045872	0.859948		USO1	-0.646542	10.0055	20.4559	6.10208e-06	0.000136981		ERMP1	0.492297	8.66534	4.66933	0.0307059	0.623026
ARHGAP4	-0.470858	9.12538	24.6888	6.73737e-07	1.51009e-05		PTPRC	-0.131068	10.2057	12.051	0.000517637	0.0115996		LBR	-0.2278	9.55921	6.81332	0.00904802	0.202544		SYVN1	-0.936436	9.51167	5.30379	0.0212791	0.476941		CGGBP1	-0.685286	9.3758	3.96675	0.0464072	0.859948		SLC1A5	-0.783005	10.1732	20.4433	6.14234e-06	0.000137672		TM9SF1	0.491336	8.66523	4.66818	0.0307265	0.623026
MRPL41	0.28121	9.7358	24.66	6.83892e-07	1.53049e-05		PTTG1	-0.294029	9.0058	12.0464	0.000518933	0.0115996		MPP7	0.349953	9.26513	6.80724	0.00907889	0.202544		ENSBTAG00000054548	0.971125	9.53499	5.29693	0.021363	0.477382		CYSTM1	-0.638804	9.46419	3.95991	0.0465962	0.859948		POLR2G	-0.71583	10.0342	20.3996	6.28438e-06	0.000140638		SMIM14	-0.72275	8.69436	4.66781	0.030733	0.623026
KCNN4	-0.539986	9.08599	24.6501	6.87398e-07	1.53596e-05		MARS1	-0.231767	9.03763	12.0441	0.000519562	0.0115996		CLPTM1L	0.267268	9.41406	6.80115	0.00910992	0.202544		PTBP1	0.853577	9.75778	5.29681	0.0213645	0.477382		ENSBTAG00000037634	-0.808123	9.16509	3.95519	0.0467271	0.859948		APRT	-0.651145	10.2908	20.3746	6.36684e-06	0.000142265		PRR3	0.491877	8.66532	4.66757	0.0307374	0.623026
PSMC5	0.304187	9.49032	24.6155	6.99854e-07	1.56139e-05		CD99	-0.263122	9.27857	12.0428	0.00051992	0.0115996		CFD	-0.20924	9.15836	6.79399	0.00914655	0.202544		RNPS1	0.737408	10.0316	5.29383	0.0214011	0.477465		NDUFA6	-0.729872	9.29909	3.95061	0.0468544	0.859948		TIFA	0.745865	10.1302	20.35	6.44918e-06	0.000143883		RBM5	0.682177	8.943	4.66756	0.0307375	0.623026
CHCHD4	0.386267	9.27271	24.595	7.07361e-07	1.57572e-05		RNF113A	-0.239262	9.08627	12.0351	0.00052208	0.0116299		ESD	-0.294962	9.27241	6.79171	0.00915821	0.202544		UBA52	0.554493	13.0567	5.28505	0.0215092	0.479141		EIF4E	0.860698	9.2926	3.92662	0.0475275	0.859948		ECE1	-0.7564	10.2833	20.3409	6.47998e-06	0.000144348		FUCA2	0.4903	8.66515	4.66562	0.0307724	0.623026
ENSBTAG00000013919	0.193571	11.9837	24.5839	7.11447e-07	1.5824e-05		VBP1	0.223265	9.1793	12.0201	0.00052631	0.0116908		RBM8A	0.23454	9.49904	6.78403	0.00919769	0.202544		AHSA1	0.972765	9.55545	5.27314	0.021657	0.481693		GRAP	-0.806502	9.20802	3.92608	0.0475426	0.859948		PHF1	0.66883	10.1681	20.322	6.54436e-06	0.000145406		ZNF624	0.489957	8.66514	4.66387	0.0308037	0.623026
NUDT16	-0.458323	9.03891	24.5464	7.25403e-07	1.61097e-05		AQP3	-0.247024	9.01964	12.0197	0.000526422	0.0116908		C5AR1	-0.0901741	9.14895	6.76569	0.00929271	0.202544		PPP2R5A	-0.833049	9.81032	5.25897	0.0218339	0.484887		ARL8B	-0.733253	9.11281	3.91582	0.0478336	0.859948		CDC37	-0.675433	10.1287	20.321	6.54795e-06	0.000145406		IGSF8	-0.475895	8.66213	4.66323	0.0308152	0.623026
SSR2	-0.270642	9.88665	24.5399	7.27873e-07	1.61367e-05		IER5L	-0.11131	8.9928	11.9945	0.000533581	0.0118316		ENSBTAG00000049340	-0.0908592	9.14897	6.76499	0.00929636	0.202544		SRSF6	0.81326	9.81832	5.25299	0.0219091	0.485813		SMIM13	0.878103	9.25772	3.9091	0.0480253	0.859948		SCN2B	0.876364	10.0577	20.3182	6.55749e-06	0.000145406		CEP192	0.700352	8.68987	4.66307	0.0308181	0.623026
EIF3D	0.292084	9.56987	24.5373	7.28838e-07	1.61367e-05		FBL	0.185961	9.4232	11.9865	0.000535882	0.0118646		CRCP	0.302239	9.24343	6.76487	0.00929696	0.202544		PA2G4	0.86194	9.74918	5.24794	0.0219728	0.486483		RBM43	-0.695726	9.34794	3.89984	0.0482908	0.859948		CEBPE	-0.606682	9.99139	20.3086	6.59047e-06	0.000145915		GARS1	-0.745334	8.79132	4.6621	0.0308355	0.623026
IRF2	-0.3779	9.32793	24.5293	7.31881e-07	1.61794e-05		RPL35A	0.0585031	13.0627	11.9715	0.000540204	0.0119314		MS4A3	-0.0899579	9.14895	6.76171	0.00931342	0.202544		NKRF	0.957931	9.5311	5.24178	0.0220507	0.487464		SDE2	0.816291	9.34883	3.89531	0.0484212	0.859948		BID	0.704087	10.0619	20.2282	6.87322e-06	0.000151943		MOB3C	0.488472	8.66504	4.65855	0.0308993	0.623026
MAST2	-0.567249	9.07645	24.4985	7.4368e-07	1.64152e-05		PUM3	0.246285	9.13391	11.969	0.000540944	0.0119314		NIP7	0.251669	9.17514	6.75851	0.00933018	0.202544		COQ10B	0.891872	9.68563	5.22835	0.0222215	0.490495		SELENOO	-0.803159	9.15251	3.86216	0.0493867	0.859948		EMC3	-0.69749	10.0727	20.2045	6.95885e-06	0.000153602		BOLA-DRA	1.68621	8.99808	4.65844	0.0309013	0.623026
RRP15	0.459915	9.10774	24.4793	7.51132e-07	1.65322e-05		ENSBTAG00000002416	-0.263816	9.05022	11.9675	0.000541364	0.0119314		POLR3C	-0.273957	9.18124	6.75506	0.00934821	0.202544		FIP1L1	0.913664	9.62681	5.20617	0.0225069	0.496039		TSC22D3	-0.503366	9.81663	3.85694	0.0495406	0.859948		TMED10	-0.715219	10.0698	20.2001	6.97489e-06	0.000153723		FBXO31	0.487921	8.66501	4.65659	0.0309346	0.623026
MRPL35	0.43499	9.13645	24.479	7.51258e-07	1.65322e-05		CITED2	-0.261976	9.29564	11.9547	0.000545099	0.0119955		IL1RL1	-0.0894447	9.14893	6.75493	0.00934888	0.202544		TNFRSF6B	-0.868013	9.47678	5.19528	0.0226484	0.497399		AFTPH	-0.800268	9.15084	3.85265	0.0496675	0.859948		PLEKHO1	-0.739694	10.0689	20.1419	7.19053e-06	0.000158235		TRAPPC6B	0.486137	8.66487	4.652	0.0310175	0.623026
AATF	0.466406	9.12042	24.4417	7.65916e-07	1.68293e-05		RPL13	0.0690473	11.902	11.9495	0.00054663	0.012011		ENSBTAG00000039886	-0.0864718	9.14883	6.75026	0.00937341	0.202544		B4GALT5	-0.962483	9.558	5.19429	0.0226612	0.497399		PIGC	-0.788519	9.16393	3.84838	0.049794	0.859948		MICAL2	-0.648931	10.0008	20.0702	7.46502e-06	0.000164027		FAM91A1	0.485424	8.66483	4.64895	0.0310725	0.623026
MTDH	0.295902	9.67994	24.372	7.94161e-07	1.74236e-05		ARHGEF1	-0.21356	9.26448	11.9043	0.000560033	0.012271		TPRG1L	0.20419	9.68546	6.74949	0.00937747	0.202544		HSPA9	0.91437	9.61863	5.19286	0.0226798	0.497399		ETS1	0.41418	10.6006	3.84266	0.0499641	0.859948		UBE2N	-0.685605	10.1337	20.0652	7.48463e-06	0.00016421		ENSBTAG00000049367	0.696923	8.69	4.64814	0.0310871	0.623026
TARBP1	-0.45589	9.03578	24.3516	8.02589e-07	1.758e-05		PRPF40A	0.162268	9.54682	11.9039	0.000560154	0.012271		MAGEE2	-0.0868521	9.14885	6.74937	0.00937809	0.202544		TRIR	0.707752	10.1425	5.19089	0.0227056	0.497399		ANKRD12	0.60935	9.70214	3.83907	0.0500714	0.859948		EDEM3	-0.586007	9.99223	19.9816	7.81899e-06	0.000171287		VAMP5	-0.543848	9.26286	4.64729	0.0311026	0.623026
CHD1	0.306901	9.58187	24.3489	8.03714e-07	1.758e-05		MDFIC	-0.274089	9.05586	11.8732	0.00056949	0.0124567		CNN3	-0.0861383	9.14882	6.74845	0.00938293	0.202544		PHGDH	0.731599	10.0139	5.18621	0.0227668	0.497989		GOSR1	0.873242	9.18613	3.83299	0.0502533	0.859948		VAV3	-0.714117	10.1952	19.9502	7.94839e-06	0.000173859		CCDC191	0.484708	8.6648	4.64569	0.0311316	0.623026
ENSBTAG00000024960	-0.387391	8.99402	24.3424	8.06461e-07	1.76136e-05		EMC9	-0.220184	9.25105	11.8644	0.00057216	0.012486		PTPN22	-0.243116	9.16909	6.7439	0.00940687	0.202544		MTERF4	0.954853	9.52011	5.18241	0.0228166	0.498329		HMGB2	-0.51824	9.77153	3.8085	0.050993	0.859948		DCBLD2	-0.393929	9.97307	19.9386	7.99683e-06	0.000174656		OGFRL1	0.483925	8.66471	4.64509	0.0311426	0.623026
MFAP1	0.428686	9.16829	24.2952	8.26465e-07	1.80234e-05		RPL11	0.0562241	12.7587	11.8615	0.000573067	0.012486		MX2	0.268279	9.16824	6.74245	0.00941453	0.202544		INPP5B	0.952236	9.58572	5.17681	0.0228904	0.499189		ANAPC15	0.866197	9.18546	3.80075	0.0512298	0.859948		ANO10	-0.64447	10.0041	19.9288	8.03792e-06	0.000175289		WDR34	0.484208	8.66476	4.64458	0.0311518	0.623026
SMN2	0.477226	9.06259	24.1948	8.70655e-07	1.89586e-05		SPP1	-0.132834	8.99251	11.8604	0.000573406	0.012486		ZBTB3	-0.084867	9.14878	6.73939	0.00943071	0.202544		NIFK	0.783638	9.85003	5.16169	0.0230904	0.502795		ENSBTAG00000052744	0.826485	9.31849	3.79335	0.0514567	0.859948		CREBBP	0.634246	10.1465	19.8957	8.17837e-06	0.000178085		PLAC8B	-0.427486	9.96174	4.64229	0.0311934	0.623026
TGFB1	0.396855	9.29037	24.0718	9.28109e-07	2.01794e-05		CEP350	0.219311	9.25218	11.854	0.00057539	0.0125104		FOXRED1	-0.25777	9.17503	6.7384	0.00943591	0.202544		PAK1IP1	0.938391	9.59455	5.14796	0.0232737	0.504725		AP1S1	-0.787289	9.14985	3.78967	0.0515699	0.859948		MMP12	-1.05536	10.0376	19.8019	8.58979e-06	0.000186764		SPC25	0.483048	8.66466	4.64165	0.031205	0.623026
PRPF40A	0.285806	9.67657	23.9749	9.7602e-07	2.11894e-05		CARHSP1	-0.241566	9.28407	11.8104	0.000589014	0.0127875		KLF3	-0.304617	9.25861	6.73686	0.00944408	0.202544		U2SURP	0.754472	9.94124	5.14672	0.0232903	0.504725		ANTKMT	-0.783002	9.19477	3.78934	0.0515801	0.859948		HEXB	-0.65885	10.0248	19.6665	9.22041e-06	0.000200175		EPHA2	-0.464884	8.6613	4.64111	0.0312147	0.623026
PSTPIP1	-0.459945	9.15286	23.9406	9.93566e-07	2.15381e-05		ENSBTAG00000050373	-0.0828933	8.98989	11.7772	0.00059959	0.0129977		SULT1A1	-0.0843255	9.14877	6.73449	0.00945663	0.202544		PARP12	0.930325	9.50225	5.14302	0.02334	0.504725		EIF2A	-0.783944	9.19292	3.78904	0.0515893	0.859948		ALDH3B1	-0.605916	9.99631	19.6466	9.31686e-06	0.000201967		TANGO6	0.483279	8.6647	4.6411	0.031215	0.623026
EYA3	-0.465501	9.05524	23.8409	1.04634e-06	2.26483e-05		CRIP1	-0.258555	9.86145	11.7684	0.000602434	0.0130399		CPEB2	-0.0830104	9.14873	6.73096	0.00947536	0.202544		CENPS	0.950097	9.57533	5.14256	0.0233462	0.504725		GRAMD4	-0.7866	9.14982	3.78739	0.0516401	0.859948		PGAM1	-0.633865	10.2336	19.6406	9.34602e-06	0.000202297		SPON2	0.481351	8.66451	4.63845	0.0312632	0.623026
E2F4	0.398214	9.2048	23.7867	1.07621e-06	2.32602e-05		EIF4G1	0.245491	9.07939	11.7533	0.000607355	0.0131268		ENSBTAG00000005395	-0.0822663	9.1487	6.72689	0.00949701	0.202544		PSMD8	0.76477	9.92594	5.14207	0.0233527	0.504725		PIAS1	-0.805591	9.18062	3.78242	0.0517938	0.859948		LHFPL2	-0.778142	10.0475	19.6257	9.41932e-06	0.000203581		INPP5A	0.481118	8.66449	4.63753	0.0312799	0.623026
ADGRE5	-0.547539	9.18948	23.7684	1.08653e-06	2.34485e-05		DUSP8	0.12716	8.99584	11.746	0.000609732	0.0131586		LARGE2	-0.0818888	9.14869	6.72463	0.00950904	0.202544		CNOT4	0.920338	9.6362	5.13609	0.0234334	0.505361		PIP5K1A	0.862153	9.18503	3.78172	0.0518153	0.859948		RAB21.1	-0.658745	10.1195	19.6096	9.49894e-06	0.000204996		PARVB	0.479052	8.66434	4.63167	0.031387	0.623026
MFNG	-0.373641	9.36726	23.746	1.09926e-06	2.36878e-05		WC1.3	-0.268265	9.01737	11.7395	0.00061187	0.0131852		RTN2	-0.0821857	9.1487	6.7229	0.00951828	0.202544		SNU13	0.819378	9.79411	5.13098	0.0235025	0.505361		STXBP2	-0.784328	9.15117	3.77792	0.0519331	0.859948		EPSTI1	0.83858	10.1016	19.5771	9.66209e-06	0.000208208		ZNF341	-0.460791	8.66104	4.63075	0.0314039	0.623026
SNRPG	0.286518	9.60455	23.7402	1.10254e-06	2.37233e-05		FCER1G	-0.261364	9.0372	11.7073	0.00062254	0.0133952		SPIN2	-0.0813208	9.14867	6.72166	0.00952489	0.202544		SOD1	0.651613	10.4409	5.12974	0.0235192	0.505361		ODC1	0.561387	9.82463	3.77447	0.0520403	0.859948		VAPB	-0.655504	10.0192	19.558	9.75891e-06	0.000209983		MYBL1	-0.661368	8.68094	4.6306	0.0314067	0.623026
FAM117A	-0.437036	9.02604	23.7306	1.10807e-06	2.38071e-05		HNRNPA2B1	0.110506	10.2641	11.6774	0.000632624	0.0135876		KCTD1	-0.0810891	9.14867	6.72037	0.00953179	0.202544		TIMM8A	0.934456	9.5997	5.12958	0.0235214	0.505361		EIF4G1	0.860017	9.18387	3.77011	0.0521763	0.859948		TXNDC17	-0.635889	10.0007	19.5457	9.8222e-06	0.000211032		FAM83D	0.47896	8.66437	4.62893	0.0314371	0.623026
NAT1	-0.451134	9.02799	23.7051	1.12283e-06	2.40886e-05		HMGXB4	0.232564	9.15592	11.6753	0.000633354	0.0135876		GNG3	-0.0800797	9.14864	6.71434	0.00956405	0.202544		SEC23IP	-0.834971	9.48576	5.11507	0.0237189	0.508852		CCT3	0.760389	9.4019	3.76582	0.0523102	0.859948		RAPH1	-0.556101	9.98925	19.5214	9.94792e-06	0.000213417		RELL1	0.478581	8.66434	4.628	0.0314543	0.623026
MRPL12	0.399461	9.23893	23.6191	1.17419e-06	2.51532e-05		RPS3	0.0608676	12.4225	11.6631	0.000637532	0.0136571		PFKFB2	-0.0793591	9.14861	6.71144	0.00957964	0.202544		DNAJB11	0.952902	9.54406	5.10805	0.0238151	0.509414		LLGL2	-0.67863	9.11176	3.76134	0.0524505	0.859948		DBNDD2	-0.687421	10.0246	19.4357	1.04044e-05	0.000222881		L1CAM	-0.462383	8.6613	4.62742	0.0314648	0.623026
SUGT1	0.378071	9.25989	23.612	1.1785e-06	2.52084e-05		DYNC1LI1	0.247452	9.1523	11.6353	0.000647104	0.0138383		ADAP1	-0.0792285	9.14861	6.71124	0.00958069	0.202544		RLIM	0.944655	9.51584	5.10804	0.0238152	0.509414		SREBF1	-0.677811	9.1112	3.76116	0.0524563	0.859948		HSPB1	-0.853459	10.1505	19.4157	1.0514e-05	0.000224898		ASB8	0.692906	8.68995	4.62716	0.0314695	0.623026
CMTM3	-0.631056	9.85554	23.5936	1.18986e-06	2.53919e-05		CCNI	-0.155653	9.56455	11.6331	0.000647898	0.0138383		ZNF165	-0.0787924	9.14859	6.70895	0.00959303	0.202544		USP12	0.736243	9.99436	5.09969	0.0239301	0.510605		TMEM268	0.874838	9.22244	3.75908	0.0525214	0.859948		MCRIP1	-0.671105	10.05	19.3577	1.08379e-05	0.000231485		ANXA3	-0.459056	8.66092	4.62685	0.0314752	0.623026
RABGEF1	0.478736	9.11024	23.5924	1.19057e-06	2.53919e-05		DBP	-0.200935	9.01351	11.626	0.000650372	0.0138708		RNPEPL1	-0.274154	9.39423	6.70787	0.00959882	0.202544		SMC3	-0.850723	9.71932	5.09829	0.0239494	0.510605		KLHL36	-0.677345	9.11135	3.75901	0.0525236	0.859948		MYL12B	-0.673678	10.0833	19.3538	1.08605e-05	0.000231627		CD79B	0.477124	8.66422	4.62492	0.0315108	0.623026
FLT1	0.458749	9.00285	23.5824	1.19677e-06	2.54865e-05		NDUFV3	0.208316	9.38379	11.618	0.000653183	0.0139103		DLG4	-0.0783906	9.14858	6.70615	0.00960809	0.202544		FKBP8	0.896444	9.65481	5.09634	0.0239764	0.510605		ZFYVE9	-0.677355	9.11172	3.75749	0.0525714	0.859948		SPAG9	-0.644869	10.1931	19.3405	1.09363e-05	0.000232579		CACNA1H	-0.45847	8.66091	4.62385	0.0315304	0.623026
ARMC1	0.416075	9.17744	23.576	1.20074e-06	2.55338e-05		PFN1	-0.105231	11.0805	11.5903	0.000662973	0.0140981		ENSBTAG00000052884	-0.0784822	9.14859	6.70582	0.00960985	0.202544		ADNP	-0.828152	9.48347	5.0859	0.0241211	0.512936		SOD1	0.461461	10.274	3.75735	0.052576	0.859948		LRRC25	-0.92042	10.1161	19.3403	1.09372e-05	0.000232579		GCNT2	-0.457005	8.66081	4.62064	0.0315895	0.623026
PNP	0.418736	9.49243	23.5297	1.22998e-06	2.61174e-05		SDF2L1	-0.260756	9.07204	11.5544	0.000675891	0.0143518		PSMB9	0.181098	10.1174	6.70398	0.0096198	0.202544		RPL36	0.583291	11.4216	5.08198	0.0241758	0.513346		PIK3CG	-0.676005	9.11166	3.75402	0.0526808	0.859948		MYH9	-0.635213	10.1815	19.282	1.12763e-05	0.000239439		SUV39H1	0.476867	8.66426	4.62062	0.0315898	0.623026
ATP5MD	0.317602	9.45759	23.4752	1.26535e-06	2.68292e-05		MCUB	-0.244008	9.04927	11.544	0.000679678	0.0144111		ENSBTAG00000030274	-0.0770906	9.14854	6.69863	0.00964871	0.202544		RPL18	0.549815	12.5732	5.06888	0.0243592	0.516072		MORF4L1	0.746125	9.42777	3.75099	0.0527764	0.859948		BLOC1S4	-0.636303	10.0123	19.2349	1.15583e-05	0.000245069		IL7R	-0.971757	9.8887	4.61937	0.0316128	0.623026
CCDC69	-0.465945	9.09695	23.4706	1.26834e-06	2.68534e-05		MXD3	-0.180994	8.99483	11.5363	0.00068252	0.0144503		OPTN	0.292887	9.1969	6.69736	0.00965557	0.202544		RIC1	0.933019	9.52869	5.06774	0.0243752	0.516072		SH2D2A	-0.778311	9.15121	3.75047	0.0527928	0.859948		ADAMTS2	-0.622217	9.99637	19.2187	1.16565e-05	0.000246792		TUBA1C	0.474758	8.66404	4.61838	0.0316311	0.623026
PTMA.1	0.154977	11.531	23.4485	1.28302e-06	2.71246e-05		IFI47	0.173129	9.50615	11.5192	0.00068882	0.0145625		ENSBTAG00000049297	-0.308625	9.24079	6.69193	0.009685	0.202544		TAP1	0.683921	10.1936	5.06329	0.0244378	0.516645		DDX52	0.873563	9.22174	3.75016	0.0528023	0.859948		RAB14	-0.682319	10.1312	19.1971	1.17891e-05	0.000249235		CDC42EP4	0.475941	8.66419	4.61807	0.0316368	0.623026
DHPS	0.394572	9.22614	23.4223	1.30063e-06	2.74568e-05		SWAP70	0.289841	9.50509	11.4662	0.000708725	0.0149615		SOD2	0.301255	9.38288	6.69073	0.00969157	0.202544		SATB1	0.849152	9.7334	5.0596	0.0244898	0.51678		RNF149	0.855107	9.18398	3.74859	0.052852	0.859948		ISCU	-0.696759	10.0598	19.1899	1.18339e-05	0.000249819		CEBPB	0.473969	8.66397	4.61668	0.0316625	0.623026
TRAF3	0.399783	9.22303	23.4158	1.30502e-06	2.75097e-05		RABGGTA	-0.221308	9.03163	11.4554	0.000712865	0.0150271		RBM28	0.306192	9.21553	6.69021	0.00969439	0.202544		C14H8orf33	0.929339	9.53148	5.0578	0.0245154	0.51678		WRNIP1	-0.771073	9.22784	3.74776	0.0528785	0.859948		ZNF263	0.681168	10.0355	19.1825	1.18797e-05	0.000250332		SAAL1	-0.455234	8.66069	4.61603	0.0316745	0.623026
YARS1	0.470435	9.05485	23.3852	1.32594e-06	2.79101e-05		ENSBTAG00000019018	0.33069	9.02682	11.4324	0.000721732	0.0151669		PPP1CA	-0.244617	9.43738	6.68476	0.00972404	0.202544		ELF2	0.923026	9.61024	5.05484	0.0245572	0.516912		FARS2	-0.776916	9.15217	3.74539	0.0529535	0.859948		TIMP2	-0.92447	10.324	19.1804	1.18926e-05	0.000250332		TECPR1	-0.455058	8.66068	4.61565	0.0316816	0.623026
GRHPR	0.472691	9.02941	23.2945	1.38999e-06	2.92159e-05		CEP55	-0.138668	8.99352	11.4321	0.000721849	0.0151669		RPUSD2	0.208319	9.16216	6.68111	0.00974397	0.202544		GRAMD1A	0.873056	9.69145	5.03542	0.0248341	0.521011		NOL6	-0.673159	9.11177	3.74411	0.0529939	0.859948		ENSBTAG00000043974	-0.386233	9.97515	19.1253	1.22409e-05	0.00025729		DCUN1D2	0.472963	8.6639	4.61342	0.0317228	0.623026
HNRNPH1	0.268703	9.68502	23.2889	1.39401e-06	2.92581e-05		GBP2	0.346569	9.08754	11.4301	0.000722629	0.0151669		ZNF622	0.298118	9.25154	6.67931	0.00975383	0.202544		RNF13	-0.938455	9.56081	5.03368	0.024859	0.521011		CENPB	-0.672748	9.11174	3.74256	0.0530431	0.859948		UQCRQ	-0.670897	10.0877	19.0833	1.25136e-05	0.000262642		DNAL4	-0.453901	8.66061	4.61288	0.0317327	0.623026
NME6	-0.436164	9.03116	23.2652	1.41132e-06	2.95787e-05		SYTL3	-0.288537	9.15105	11.3918	0.000737702	0.0154609		EAF2	0.243089	9.16607	6.67759	0.00976325	0.202544		SENP7	-0.815809	9.48442	5.03364	0.0248596	0.521011		GINS1	-0.670329	9.11221	3.73498	0.0532842	0.859948		COX6A1	-0.592414	10.3251	19.018	1.29493e-05	0.000271272		ENSBTAG00000049368	-0.453201	8.66057	4.61069	0.0317732	0.623026
ZNF511	-0.446292	9.0607	23.1774	1.47725e-06	3.09159e-05		ARID5B	0.195729	9.62856	11.3738	0.00074486	0.0155884		CCDC138	0.189001	9.15946	6.67694	0.00976682	0.202544		PRDM2	0.934063	9.57709	5.02505	0.0249832	0.522847		ITPR3	-0.66826	9.11107	3.73076	0.0534192	0.859948		SRSF5	0.524852	10.4582	19.0161	1.29622e-05	0.000271272		ARID4A	0.492836	9.53066	4.61039	0.0317789	0.623026
RESF1	0.332038	9.78532	23.1054	1.53362e-06	3.20495e-05		ENSBTAG00000020242	0.221427	9.00683	11.3653	0.000748298	0.0156378		GGA1	-0.0732032	9.14842	6.67585	0.00977279	0.202544		RPL22L1	0.625683	10.526	5.01927	0.0250668	0.523842		SS18L2	0.743554	9.42648	3.72928	0.0534665	0.859948		LMNA	-0.772223	10.0244	19.01	1.30036e-05	0.000271747		ZFAND1	-0.45307	8.66057	4.60996	0.0317867	0.623026
TEX10	0.450829	9.12515	23.0955	1.54153e-06	3.21684e-05		ANXA4	-0.227235	9.03292	11.3525	0.000753457	0.015723		CDC45	-0.191875	9.15814	6.67415	0.0097821	0.202544		DPH5	-0.81135	9.48431	5.01592	0.0251153	0.524102		PYCR3	-0.737949	9.25474	3.72832	0.0534971	0.859948		ELL2	0.673091	10.095	19.0017	1.30599e-05	0.000272532		SVIL	0.691047	8.68875	4.60906	0.0318034	0.623026
LSG1	0.445962	9.08021	23.0698	1.56222e-06	3.25533e-05		PSENEN	-0.17768	9.35184	11.3399	0.00075861	0.0158078		MYL12B	-0.264026	9.36701	6.67309	0.00978796	0.202544		ENSBTAG00000048048	0.711279	9.47396	5.00819	0.0252277	0.525692		DHCR7	-0.668138	9.11196	3.72721	0.0535327	0.859948		BNIP2	-0.671152	10.0286	18.9563	1.33747e-05	0.000278672		CRY2	-0.452949	8.66057	4.60884	0.0318075	0.623026
DRAM2	-0.4451	9.04694	23.0541	1.57503e-06	3.27458e-05		RRP8	0.238883	9.04604	11.3112	0.000770409	0.0160258		PPP1R18	0.285185	9.3345	6.66581	0.009828	0.202544		CD164	0.918271	9.60317	4.99818	0.0253741	0.527584		ACSF2	-0.667166	9.112	3.72428	0.0536269	0.859948		ENSBTAG00000023026	1.01906	10.7672	18.9538	1.33925e-05	0.000278672		DCLRE1C	-0.451337	8.66044	4.60619	0.0318567	0.623026
TRPM7	0.447307	9.10664	23.053	1.57596e-06	3.27458e-05		SREK1	0.237738	9.13232	11.3086	0.0007715	0.0160258		FIGNL1	0.0912628	9.14949	6.66548	0.00982982	0.202544		HIRA	0.9274	9.51122	4.99701	0.0253912	0.527584		TRIM21	-0.666553	9.11176	3.72221	0.0536932	0.859948		CCL5	-1.21526	11.2767	18.8746	1.39599e-05	0.000290062		CST6	-0.451782	8.66049	4.60609	0.0318586	0.623026
HNRNPK	0.214724	10.0362	23.0406	1.58616e-06	3.29106e-05		C1QA	-0.0889967	8.99078	11.3065	0.000772383	0.0160258		GATD3A	-0.292418	9.3035	6.66542	0.00983012	0.202544		RPL28	0.56113	11.875	4.9908	0.0254824	0.528419		CXCR5	0.66113	9.13142	3.72185	0.0537048	0.859948		PTPN12	-0.681167	10.0303	18.8717	1.39809e-05	0.000290084		QTRT2	0.689794	8.68865	4.60601	0.03186	0.623026
DEF6	-0.47236	9.09174	23.0207	1.60268e-06	3.32058e-05		ENSBTAG00000055067	0.19971	9.01656	11.278	0.000784303	0.01625		ADAMTS6	0.0912044	9.14962	6.66423	0.0098367	0.202544		RPS10	0.548552	12.4081	4.98915	0.0255068	0.528419		SAA2	-0.666196	9.11164	3.72149	0.0537165	0.859948		CANX	-0.789684	10.3519	18.8566	1.40922e-05	0.000291822		ENSBTAG00000055205	-0.451244	8.66044	4.60589	0.0318622	0.623026
LARP4	0.472181	9.10444	22.9827	1.63468e-06	3.38205e-05		MRPL30	-0.228846	9.04835	11.2715	0.000787071	0.0162841		TMEM119	0.0911986	9.14966	6.66388	0.00983866	0.202544		PRR14L	0.932501	9.55199	4.98522	0.0255648	0.528419		PARK7	-0.631989	9.4392	3.71575	0.0539014	0.859948		IQGAP1	-0.667719	10.1982	18.8549	1.41049e-05	0.000291822		ENSBTAG00000048875	-0.450748	8.6604	4.60502	0.0318785	0.623026
SLC16A1	0.442141	9.01593	22.9385	1.6727e-06	3.4558e-05		RBM27	0.209689	9.20754	11.2655	0.000789596	0.0163131		PLK4	0.0912228	9.14972	6.66262	0.00984559	0.202544		EIF5B	0.83005	9.74592	4.9844	0.0255769	0.528419		LPCAT4	-0.66414	9.11181	3.71495	0.0539271	0.859948		CCBE1	-0.505319	9.98323	18.8038	1.44882e-05	0.000299326		RHOBTB2	-0.450628	8.66043	4.6027	0.0319217	0.623026
UGCG	-0.385193	9.3183	22.9234	1.68587e-06	3.47806e-05		RGS14	-0.21585	9.02287	11.2453	0.000798252	0.0164685		LMLN	0.0915468	9.14992	6.66006	0.00985978	0.202544		ITM2C	0.606748	10.8437	4.96665	0.0258407	0.532316		MSL1	-0.664001	9.11196	3.71409	0.053955	0.859948		MGC148714	-0.609289	10.4323	18.7689	1.47556e-05	0.000304418		MSRB2	0.470143	8.66374	4.60259	0.0319237	0.623026
ENY2	0.352661	9.33101	22.8819	1.72267e-06	3.54895e-05		CD163L1	-0.249691	9.02271	11.2179	0.000810121	0.0166732		ENSBTAG00000006815	0.0916288	9.14993	6.65971	0.00986171	0.202544		DNAJC21	0.896259	9.64517	4.96633	0.0258454	0.532316		TMEM135	-0.663797	9.11207	3.71408	0.0539554	0.859948		CLEC4A	-0.762118	10.0501	18.7266	1.5086e-05	0.000310794		DPYSL3	-0.449659	8.66035	4.60138	0.0319463	0.623026
ATP5F1D	-0.321479	9.40779	22.8604	1.74202e-06	3.58373e-05		ARL6IP5	-0.169696	9.40028	11.2145	0.000811613	0.0166732		ENSBTAG00000051513	0.0916432	9.14997	6.65967	0.00986194	0.202544		CSNK2A1	0.923766	9.58523	4.96432	0.0258754	0.532316		RNF111	-0.663809	9.11206	3.71398	0.0539584	0.859948		SNAPC1	0.758273	10.0344	18.7139	1.51874e-05	0.000312438		CCHCR1	0.469092	8.66363	4.60127	0.0319483	0.623026
RCSD1	-0.384437	9.29907	22.8473	1.75398e-06	3.60323e-05		RAP1A	0.164727	9.50404	11.2145	0.000811616	0.0166732		VAMP8	-0.236414	9.50583	6.65696	0.00987695	0.202544		RPL7	0.558808	11.8948	4.95893	0.0259563	0.533205		BMP2K	0.837906	9.28705	3.71352	0.0539735	0.859948		SPP1	-3.0737	10.6841	18.7034	1.52707e-05	0.000313708		FMO5	0.46946	8.66368	4.60119	0.0319498	0.623026
B3GALT4	-0.443463	9.06171	22.748	1.84694e-06	3.78884e-05		RSL24D1	0.195092	9.26745	11.2083	0.000814319	0.016705		ATP5MC2	-0.197795	9.76198	6.65596	0.00988245	0.202544		MFNG	-0.834308	9.72276	4.95549	0.026008	0.533205		MTG1	-0.783114	9.12623	3.71257	0.0540041	0.859948		USP53	0.467886	9.97982	18.6859	1.54122e-05	0.000316167		ADAL	-0.449425	8.66035	4.59989	0.031974	0.623026
DNTTIP2	0.390639	9.21614	22.7067	1.88706e-06	3.86569e-05		C11H2orf49	-0.238918	9.09344	11.1811	0.000826358	0.0169281		DOK7	-0.324278	9.20824	6.65508	0.00988734	0.202544		AZI2	0.917415	9.51422	4.95229	0.0260561	0.533205		FBXO30	-0.662615	9.11215	3.7099	0.0540906	0.859948		MRPL17	-0.663713	10.1405	18.6819	1.54446e-05	0.000316385		MEF2C	0.468461	8.66358	4.59986	0.0319746	0.623026
COMMD3	-0.36312	9.29399	22.7039	1.88988e-06	3.866e-05		RFC2	-0.230438	9.0453	11.1565	0.000837375	0.0171296		DGAT1	-0.295779	9.23197	6.65104	0.00990978	0.202718		PSMG1	0.914823	9.59583	4.95167	0.0260655	0.533205		DHRS3	0.814573	9.31676	3.70919	0.0541137	0.859948		CREB3	-0.560075	9.99099	18.6321	1.58529e-05	0.000324292		PXMP4	-0.449129	8.66035	4.5982	0.0320056	0.623026
MAGEF1	-0.423533	9.02108	22.6944	1.89925e-06	3.87971e-05		TMEM88	0.14211	8.99888	11.1388	0.000845416	0.0172698		SUB1	0.184359	9.98977	6.61244	0.0101269	0.206846		HS6ST1	0.8895	9.49997	4.94874	0.0261097	0.533358		GTF3C2	-0.662251	9.1121	3.70829	0.054143	0.859948		PARM1	0.657444	10.0242	18.6245	1.59159e-05	0.000325124		NUB1	0.557201	9.24028	4.59755	0.0320177	0.623026
METTL9	-0.427997	9.22919	22.6548	1.9388e-06	3.95493e-05		IL7R	0.167318	10.6041	11.1361	0.000846631	0.0172703		MAN1A1	0.286576	9.44538	6.61012	0.0101401	0.206846		DLL4	0.683758	9.46866	4.94494	0.0261671	0.53378		PGRMC1	-0.661468	9.11189	3.70641	0.054204	0.859948		IMPAD1	-0.586566	9.99604	18.5657	1.6415e-05	0.000334847		HECTD4	-0.447817	8.66023	4.59685	0.0320308	0.623026
MYH9	-0.36949	9.35541	22.6446	1.94908e-06	3.97034e-05		RETSAT	-0.129866	8.99582	11.0513	0.000886229	0.0180527		RCN3	-0.193534	9.15869	6.60338	0.0101785	0.20734		TNFAIP3	0.785511	9.8519	4.9385	0.0262648	0.534762		ESRRA	-0.788449	9.18059	3.69624	0.0545352	0.859948		NAGLU	-0.629594	10.0162	18.501	1.69811e-05	0.000345909		PUS10	-0.447831	8.66025	4.59569	0.0320525	0.623026
KDM1B	-0.433416	9.02371	22.636	1.95781e-06	3.98253e-05		EIF3F	-0.169209	9.438	11.0357	0.000893749	0.0181804		CXXC5	-0.411959	9.2487	6.58243	0.010299	0.2095		CMTM7	-0.801408	9.80157	4.93692	0.0262889	0.534762		CAPRIN1	0.854116	9.2543	3.69005	0.0547378	0.859948		IRF7	0.765485	10.1866	18.4475	1.7465e-05	0.000355269		RND2	-0.653964	8.68057	4.5953	0.0320598	0.623026
MRPL18	-0.427679	9.09883	22.6312	1.96269e-06	3.98687e-05		PSMD5	-0.226097	9.04384	11.0001	0.000911062	0.0185067		MGST3	-0.259201	9.36921	6.57872	0.0103205	0.209644		PGAP2	0.891826	9.4924	4.9312	0.026376	0.535784		GLCCI1	0.650401	9.13026	3.68517	0.0548982	0.859948		MAFF	0.623868	10.0128	18.419	1.7728e-05	0.000360114		ASRGL1	-0.656244	8.67854	4.59505	0.0320643	0.623026
REXO2	0.420893	9.1555	22.6256	1.96845e-06	3.99299e-05		AGO2	0.221033	9.037	10.9912	0.000915473	0.0185703		STAG2	0.259327	9.42327	6.57176	0.0103609	0.209761		MAN2C1	0.676365	9.46775	4.92403	0.0264857	0.537261		MAPK14	-0.786094	9.18222	3.68489	0.0549076	0.859948		PARL	-0.658929	10.0346	18.4114	1.77992e-05	0.000361055		SRF	0.68778	8.68871	4.59439	0.0320768	0.623026
ITGB7	-0.498192	9.06793	22.5984	1.99656e-06	4.04435e-05		LAMTOR5	0.161401	9.44817	10.9787	0.000921666	0.0186698		PSMB8	-0.141115	10.4615	6.57055	0.010368	0.209761		ILF2	0.849989	9.69842	4.91595	0.0266098	0.537714		CEP120	0.648706	9.13006	3.68039	0.0550559	0.859948		SPRYD3	-0.706087	10.0963	18.3969	1.79353e-05	0.000363308		ZC3H4	0.467438	8.66356	4.59395	0.0320849	0.623026
BTK	-0.40191	9.22063	22.5821	2.01348e-06	4.07294e-05		C25H16orf54	-0.210041	9.25613	10.9666	0.000927675	0.0187654		PDCL	0.29689	9.23108	6.57027	0.0103696	0.209761		DENND4B	0.673075	9.46726	4.91545	0.0266175	0.537714		ENSBTAG00000051084	0.648465	9.13005	3.67902	0.0551012	0.859948		MS4A1	1.19274	10.1976	18.3087	1.87849e-05	0.000379988		ARMCX2	-0.44652	8.66015	4.59315	0.0320999	0.623026
CSNK1G3	-0.388323	9.19171	22.4461	2.16126e-06	4.36581e-05		SNRPG	0.146251	9.57194	10.9464	0.000937875	0.0189453		PRPF19	0.298839	9.24938	6.56608	0.0103941	0.209963		ZNF326	0.761873	9.89134	4.9131	0.0266538	0.537714		TH	0.64787	9.12997	3.6754	0.0552211	0.859948		WWTR1	-0.371603	9.97429	18.3053	1.8818e-05	0.000380129		TLR2	-0.445655	8.66009	4.59122	0.0321362	0.623026
TMEM134	-0.472652	9.04975	22.405	2.20804e-06	4.4541e-05		CEP164	-0.212181	9.02619	10.9203	0.000951177	0.0191874		RASA3	-0.214524	9.60363	6.55926	0.010434	0.210257		VPS36	0.886965	9.49156	4.91294	0.0266562	0.537714		ATG5	0.835879	9.18506	3.67085	0.055372	0.859948		ENSBTAG00000054461	-0.449606	9.97962	18.2858	1.90115e-05	0.000383505		DNASE2	0.465239	8.66338	4.5883	0.0321908	0.623026
ANKRD39	-0.441278	9.03943	22.3821	2.23452e-06	4.50128e-05		ZMIZ2	0.239064	9.11108	10.9063	0.000958372	0.0192742		PAFAH1B2	-0.297553	9.24848	6.55864	0.0104376	0.210257		GRK2	0.904469	9.61164	4.90709	0.0267467	0.538792		RUNX1T1	0.646556	9.12988	3.67069	0.0553773	0.859948		BLOC1S2	-0.668318	10.0816	18.2757	1.91126e-05	0.000385009		LZTS2	-0.444943	8.66008	4.58753	0.0322055	0.623026
MYO1C	0.454008	9.06417	22.3781	2.2391e-06	4.50425e-05		SLC43A2	-0.197854	9.01612	10.9049	0.000959079	0.0192742		CCDC181	0.219368	9.16486	6.55268	0.0104726	0.210609		MTERF3	0.910105	9.51133	4.89714	0.0269012	0.539371		DHX58	0.645442	9.12973	3.66917	0.0554277	0.859948		AGFG1	-0.659053	10.2312	18.2072	1.98129e-05	0.000398563		ELP3	-0.444671	8.66005	4.5875	0.0322059	0.623026
GSTP1	-0.500775	9.03172	22.3686	2.25021e-06	4.52034e-05		CD3G	-0.228976	9.07499	10.9042	0.000959464	0.0192742		C7H19orf67	-0.296229	9.20013	6.55074	0.010484	0.210609		COX18	0.668088	9.46731	4.89587	0.026921	0.539371		MAPK8	0.645334	9.12973	3.66856	0.0554481	0.859948		DDX5	0.403145	11.0456	18.1605	2.03046e-05	0.00040789		ZNF23	-0.444169	8.66	4.58732	0.0322094	0.623026
CNOT7	0.413109	9.16273	22.3419	2.28171e-06	4.57728e-05		PAXX	-0.159605	9.46596	10.8899	0.000966916	0.0193668		FAM241A	0.294876	9.28875	6.53421	0.0105819	0.212282		MAP1A	0.665744	9.46636	4.89465	0.02694	0.539371		ZNF592	0.645286	9.12973	3.66817	0.055461	0.859948		DUS4L	-0.652594	10.0442	18.1304	2.06279e-05	0.000413811		SH3BGRL2	-0.443772	8.65998	4.58604	0.0322334	0.623026
ICAM1	0.36759	8.99137	22.2613	2.37958e-06	4.76703e-05		PER2	0.176088	9.00551	10.8887	0.000967512	0.0193668		HCST	-0.250508	9.60668	6.51868	0.0106747	0.213812		CXCL10	0.883592	9.49351	4.8937	0.0269549	0.539371		MGST2	0.64483	9.12968	3.66676	0.0555079	0.859948		ALG5	-0.560066	9.99452	18.0984	2.0978e-05	0.000420253		TRIM32	-0.443692	8.65998	4.58555	0.0322427	0.623026
RAB8B	0.382593	9.25137	22.2388	2.40761e-06	4.81655e-05		SUCLG2	-0.199281	9.26521	10.8877	0.000968072	0.0193668		EDF1	-0.198317	9.6297	6.51653	0.0106876	0.213812		DENND1A	0.663929	9.46619	4.88866	0.0270337	0.539371		FAIM	0.645044	9.12973	3.66619	0.055527	0.859948		BAG6	-0.654858	10.0599	18.0844	2.1133e-05	0.000422777		AMER1	-0.442806	8.65993	4.58306	0.0322895	0.623026
USP22	0.408533	9.16052	22.2058	2.44928e-06	4.89317e-05		CSF1	-0.243266	8.99797	10.8808	0.000971661	0.0194118		SLC9A3R1	-0.285364	9.34439	6.50262	0.0107716	0.214816		PRPF40A	0.743568	9.91975	4.88846	0.0270368	0.539371		EMID1	0.644849	9.1297	3.66592	0.0555359	0.859948		MVP	-0.646521	10.026	18.0739	2.12491e-05	0.000424514		CENPK	0.463033	8.66321	4.58235	0.0323029	0.623026
IFI27L2	-0.382689	9.21735	22.192	2.46701e-06	4.92181e-05		CDADC1	-0.235549	9.09016	10.8601	0.000982591	0.0196032		RBBP6	0.249949	9.51575	6.50149	0.0107784	0.214816		PI4KA	0.939273	9.54401	4.88499	0.0270912	0.539371		SERP1	0.679963	9.51349	3.66292	0.0556362	0.859948		PSMA2	-0.603388	10.2017	18.0276	2.1773e-05	0.000434384		ENSBTAG00000002786	-0.442225	8.65989	4.58176	0.0323141	0.623026
NDUFB2	0.385619	9.23809	22.1338	2.54294e-06	5.06634e-05		BPTF	0.167185	9.48263	10.8493	0.000988309	0.0196763		ADCK2	0.262107	9.17804	6.50086	0.0107822	0.214816		STAP1	-0.934309	9.54137	4.88279	0.0271257	0.539371		SFXN4	0.643054	9.12951	3.66136	0.0556882	0.859948		DCTN2	-0.649713	10.0721	18.0074	2.20047e-05	0.000438405		LMO2	0.462131	8.66314	4.58016	0.0323441	0.623026
NOB1	0.422706	9.13347	22.1162	2.56639e-06	5.10606e-05		OARD1	-0.207967	9.21283	10.8481	0.000988964	0.0196763		SBNO1	0.291022	9.33504	6.49732	0.0108037	0.214949		GADD45GIP1	0.918987	9.56561	4.87857	0.0271921	0.539371		CGAS	0.643398	9.12956	3.66119	0.0556939	0.859948		HSP90AB1	0.816611	10.738	17.979	2.23353e-05	0.000444381		INTS7	0.462632	8.6632	4.57999	0.0323473	0.623026
CCNG1	-0.396269	9.27947	22.0877	2.60477e-06	5.17533e-05		WTAP	0.1922	9.2677	10.831	0.000998138	0.0198317		YWHAQ	0.445532	9.66818	6.49062	0.0108445	0.215466		MRPL15	0.893885	9.61022	4.87725	0.0272129	0.539371		NXF1	0.642859	9.1295	3.66026	0.0557248	0.859948		VPS36	-0.599802	10.0022	17.956	2.26071e-05	0.000449173		FRMD6	-0.440453	8.65978	4.57712	0.0324016	0.623026
PSME3	0.44718	9.1112	22.0411	2.66871e-06	5.29513e-05		C11H9orf78	0.218289	9.15807	10.8152	0.0010067	0.0199744		ITM2C	0.376695	9.30151	6.4836	0.0108874	0.215521		TPK1	0.659234	9.4655	4.87668	0.0272219	0.539371		SAP25	0.64227	9.12946	3.6577	0.0558105	0.859948		RNF19A	0.647884	10.2616	17.938	2.28222e-05	0.000452828		VPS37D	-0.440497	8.6598	4.57636	0.0324159	0.623026
PSMB2	0.259726	9.62557	22.014	2.70666e-06	5.3631e-05		TMUB1	-0.225081	9.10021	10.799	0.00101556	0.0201228		RAB24	-0.289473	9.21191	6.48185	0.0108982	0.215521		ENSBTAG00000005146	0.661445	9.46633	4.87577	0.0272363	0.539371		ENSBTAG00000048478	0.647134	9.12986	3.65625	0.0558594	0.859948		ST13	-0.624725	10.172	17.8903	2.34017e-05	0.000463691		CCT8	0.614474	9.05757	4.57426	0.0324558	0.623026
NEPRO	0.436661	9.02948	21.9999	2.72669e-06	5.39542e-05		SMC4	0.242063	9.1737	10.7958	0.00101728	0.0201252		FOSL2	0.246377	9.17211	6.48001	0.0109094	0.215521		SOCS2	-0.929587	9.58155	4.87438	0.0272582	0.539371		USP38	0.640727	9.12928	3.65511	0.0558974	0.859948		NCF4	0.70569	10.2371	17.8728	2.3617e-05	0.000467206		GALNT11	-0.439333	8.65972	4.57362	0.0324679	0.623026
METRNL	0.494697	9.48905	21.996	2.73219e-06	5.39896e-05		KIF2A	0.185922	9.442	10.7937	0.00101845	0.0201252		TBK1	0.243278	9.17187	6.47806	0.0109214	0.215521		SACS	0.662122	9.46692	4.87048	0.02732	0.539857		TREML2	0.639598	9.12918	3.65157	0.0560164	0.859948		COX17	-0.671615	10.0825	17.8707	2.36434e-05	0.000467206		ENSBTAG00000053323	-0.439427	8.65973	4.57328	0.0324743	0.623026
EAF2	0.529801	9.20854	21.9867	2.74545e-06	5.41779e-05		ARMCX4	0.219591	9.02433	10.7669	0.0010333	0.0203908		NOL6	0.243277	9.17179	6.47805	0.0109215	0.215521		PTRH2	0.917326	9.56536	4.86679	0.0273784	0.540278		ORC6	0.63902	9.12913	3.64972	0.0560787	0.859948		ATP5MF	-0.625341	10.237	17.7699	2.49297e-05	0.000491954		SF3A1	0.682952	8.68856	4.57223	0.0324942	0.623026
PIM3	0.359192	9.6073	21.9497	2.79884e-06	5.51414e-05		PRMT5	0.185428	9.01081	10.7528	0.00104124	0.0205196		NKG7	-0.432931	9.48757	6.47043	0.0109684	0.216153		SOAT1	-0.881365	9.52223	4.86183	0.0274572	0.540372		TOE1	0.639019	9.12914	3.64911	0.0560992	0.859948		CARHSP1	-0.761357	10.1063	17.765	2.49936e-05	0.000492107		ZNF575	-0.439066	8.65971	4.57223	0.0324942	0.623026
UTP20	0.452773	9.04181	21.9464	2.80367e-06	5.51414e-05		PIEZO1	-0.14252	8.99783	10.7292	0.00105457	0.0207542		ATP1A1	0.323943	9.27885	6.46059	0.0110293	0.216721		PRPF4B	0.775106	9.86251	4.8618	0.0274576	0.540372		LGALS3BP	-0.763285	9.1376	3.64617	0.0561982	0.859948		SEC24D	-0.663126	10.0121	17.7641	2.50052e-05	0.000492107		NAGK	-0.649637	8.67968	4.57127	0.0325124	0.623026
PSMB10	-0.370916	9.36995	21.9451	2.80567e-06	5.51414e-05		MDN1	0.21399	9.02606	10.7254	0.00105677	0.0207693		ERLIN2	-0.175109	9.15719	6.45856	0.0110419	0.216721		MYCBP2	0.879057	9.63496	4.85482	0.027569	0.54181		CFDP1	-0.760712	9.21118	3.64453	0.0562536	0.859948		ENSBTAG00000005448	-0.545367	9.98875	17.7214	2.55736e-05	0.000502613		MTHFR	-0.437971	8.65963	4.57022	0.0325323	0.623026
NRIP1	0.480683	9.02216	21.8773	2.90658e-06	5.70475e-05		SATB1	0.204897	9.34941	10.7214	0.00105903	0.0207856		STEAP2	-0.175109	9.15647	6.45855	0.0110419	0.216721		KMT2B	0.873647	9.49799	4.84994	0.0276471	0.54181		PRDM4	0.635625	9.12882	3.63892	0.0564435	0.859948		DCTN5	-0.570646	9.99562	17.7045	2.5802e-05	0.000506417		SCAF1	-0.649791	8.67961	4.57013	0.0325341	0.623026
LDHA	-0.415433	9.3245	21.8534	2.94293e-06	5.76831e-05		USP18	0.239838	9.15835	10.7173	0.00106136	0.0208032		PHKG2	-0.275454	9.32478	6.45353	0.0110732	0.216763		SIPA1L1	0.646682	9.4639	4.84179	0.027778	0.54181		FBXW4	0.634989	9.12876	3.6372	0.0565021	0.859948		PSMD14	-0.655229	10.0627	17.6599	2.64135e-05	0.000517718		ZNF398	-0.437986	8.65964	4.56993	0.032538	0.623026
PLIN2	0.415799	9.35231	21.8263	2.98476e-06	5.84241e-05		MAT2B	0.213398	9.20768	10.7073	0.00106711	0.0208877		IFITM3	-0.295958	9.38879	6.45341	0.011074	0.216763		PARP1	0.676998	10.1249	4.83567	0.0278768	0.54181		PCBD1	0.634571	9.12874	3.63472	0.056586	0.859948		TGFBI	-0.640264	10.0004	17.5825	2.75105e-05	0.000538494		TM7SF2	-0.438015	8.65966	4.56884	0.0325586	0.623026
TAP1	0.251218	9.88681	21.7837	3.05184e-06	5.96566e-05		SMIM13	0.227718	9.12372	10.6964	0.00107346	0.0209664		ITGB7	-0.301043	9.3715	6.44221	0.011144	0.21784		NR2C2	0.648279	9.46495	4.8341	0.0279022	0.54181		CBLB	0.633852	9.12865	3.63421	0.0566036	0.859948		NEDD8	-0.628191	10.1424	17.5661	2.77487e-05	0.000542425		MON1B	-0.437712	8.65963	4.56855	0.0325641	0.623026
PXDC1	-0.373712	9.46397	21.7474	3.11004e-06	6.06482e-05		IKBKB	0.227759	9.14122	10.6954	0.00107402	0.0209664		EIF2AK1	0.299053	9.25034	6.43349	0.0111988	0.218353		TXLNG	0.912453	9.56786	4.8311	0.0279507	0.54181		SMIM3	0.752268	9.39804	3.63404	0.0566093	0.859948		PIK3AP1	0.631376	10.1431	17.5334	2.82304e-05	0.000550829		ME3	-0.437201	8.65959	4.56777	0.0325789	0.623026
CLUH	0.437259	9.03461	21.7469	3.11091e-06	6.06482e-05		GSTP1.1	-0.215921	9.24409	10.6812	0.00108229	0.0210995		NOP16	0.298657	9.2257	6.43326	0.0112003	0.218353		CCT8	0.771447	9.84772	4.82982	0.0279716	0.54181		SS18	-0.754712	9.22614	3.63331	0.0566341	0.859948		FAM174A	-0.579979	10.0004	17.5318	2.82544e-05	0.000550829		ASB3	-0.649495	8.6792	4.56712	0.0325913	0.623026
PML	0.396023	9.25576	21.7188	3.15678e-06	6.14097e-05		DENND4A	0.23593	9.0495	10.6721	0.00108766	0.0211758		MPDU1	0.296402	9.23525	6.4232	0.0112639	0.218604		ACTN1	0.642717	9.46354	4.82921	0.0279815	0.54181		HNRNPDL	0.418298	10.5019	3.63324	0.0566363	0.859948		SLC35C2	-0.628212	10.0078	17.5241	2.83688e-05	0.000552317		AGBL5	-0.435888	8.65951	4.56427	0.0326455	0.623026
PSMC3	0.312378	9.39432	21.7178	3.15843e-06	6.14097e-05		MRNIP	-0.166788	9.00429	10.661	0.0010942	0.0212746		PSMC3	0.241788	9.43476	6.42221	0.0112702	0.218604		PREX1	0.908179	9.63695	4.82684	0.0280199	0.54181		MAN1C1	-0.644335	9.11137	3.63208	0.056676	0.859948		ATAD3A	0.490706	9.98392	17.4468	2.95455e-05	0.000574457		CNN3	-0.435633	8.6595	4.5634	0.0326621	0.623026
UBN2	-0.437959	9.02936	21.6211	3.32171e-06	6.44979e-05		SHD	-0.0464742	8.98836	10.6379	0.00110794	0.0214168		RPUSD3	-0.287461	9.21072	6.4216	0.0112741	0.218604		FASTKD2	0.6415	9.46339	4.82572	0.0280382	0.54181		PSMD2	0.810786	9.31531	3.63195	0.0566803	0.859948		KRTCAP2	-0.648502	10.0638	17.4097	3.0129e-05	0.000585017		KIAA0513	-0.434867	8.65945	4.56149	0.0326986	0.623026
RNF113A	-0.426964	9.05413	21.5898	3.37644e-06	6.54733e-05		EPHX4	-0.0464742	8.98838	10.6379	0.00110794	0.0214168		TOMM40	0.291896	9.27338	6.41941	0.011288	0.218604		SBF1	0.64518	9.46488	4.82547	0.0280423	0.54181		MAP4K1	-0.759152	9.13765	3.63049	0.05673	0.859948		SERF2	-0.541585	10.6213	17.4054	3.01975e-05	0.000585565		SPG11	-0.434951	8.65947	4.56087	0.0327105	0.623026
PDCD4	-0.361966	9.63314	21.587	3.38129e-06	6.54797e-05		CFP	-0.0464742	8.98838	10.6379	0.00110794	0.0214168		PSMD14	0.270775	9.33406	6.41837	0.0112946	0.218604		RPL24	0.562887	11.5584	4.82426	0.0280619	0.54181		RBM28	0.632409	9.12851	3.63024	0.0567386	0.859948		RAB31	-0.62325	10.0106	17.389	3.04578e-05	0.000589826		ING3	-0.648107	8.67921	4.55982	0.0327305	0.623026
ZFP36L2	-0.390135	9.32115	21.5813	3.39146e-06	6.55893e-05		CD48	0.146306	9.8696	10.6376	0.00110814	0.0214168		KEAP1	0.300246	9.23279	6.41697	0.0113035	0.218604		ZNF711	0.640072	9.46312	4.82276	0.0280864	0.54181		HPGDS	0.633324	9.12861	3.62905	0.0567793	0.859948		TPMT	-0.73216	10.0913	17.3805	3.05946e-05	0.000591685		C24H18orf54	0.45605	8.66275	4.55959	0.032735	0.623026
TNFRSF13C	-0.362336	9.92042	21.562	3.42572e-06	6.61638e-05		TBC1D10C	-0.201885	9.26652	10.6363	0.00110888	0.0214168		BCL2L1	0.208868	9.16443	6.40819	0.0113595	0.219396		ZFP28	0.643802	9.46473	4.82151	0.0281067	0.54181		MMGT1	0.631299	9.12841	3.62679	0.0568565	0.859948		AKIRIN2	0.551104	10.4203	17.3595	3.09346e-05	0.000597465		NONO	0.592173	9.111	4.55924	0.0327415	0.623026
CD47	0.34577	9.35744	21.542	3.46156e-06	6.67672e-05		NTHL1	-0.227699	9.07001	10.6213	0.00111791	0.0215625		UQCRFS1	0.228008	9.53172	6.39947	0.0114155	0.220184		SSRP1	0.858326	9.67014	4.81966	0.0281369	0.54181		SLC9A1	0.631073	9.1284	3.62487	0.0569219	0.859948		ISG20	0.748989	10.5541	17.3102	3.17479e-05	0.000612359		TTI2	-0.433992	8.6594	4.55899	0.0327465	0.623026
BAIAP2L1	0.330774	8.98548	21.5228	3.49639e-06	6.73496e-05		TRAF3IP3	-0.192824	9.39202	10.6152	0.00112162	0.0216054		PHGDH	0.421083	9.3648	6.39669	0.0114333	0.220236		ETNK1	0.866408	9.4974	4.81813	0.0281619	0.54181		NKG7	-0.755044	9.15008	3.62464	0.0569301	0.859948		PTPN2	-0.542544	10.2938	17.3049	3.18372e-05	0.000613268		TMEM88	0.455399	8.66274	4.5553	0.0328171	0.623026
RGS3	-0.404709	9.00458	21.4888	3.55909e-06	6.84665e-05		CASP9	-0.174091	9.00461	10.6082	0.0011259	0.0216464		XRCC5	-0.273784	9.18726	6.38862	0.0114854	0.220946		CLK2	0.640257	9.46357	4.81795	0.0281649	0.54181		SIRT5	-0.639913	9.11053	3.62339	0.0569725	0.859948		MOCOS	-0.429396	9.97629	17.2879	3.21219e-05	0.000617932		LY96	-0.70178	8.69403	4.55511	0.0328206	0.623026
MTPN	-0.308576	9.65426	21.4218	3.68564e-06	7.08071e-05		PDK2	-0.221067	9.03594	10.6068	0.00112673	0.0216464		BOD1	0.29618	9.22437	6.37277	0.0115885	0.222633		ABITRAM	0.63526	9.46281	4.8052	0.0283741	0.542031		PDCL3	0.842939	9.2523	3.62249	0.0570034	0.859948		ST6GALNAC4	-0.613394	10.363	17.2637	3.25346e-05	0.000625043		USPL1	0.45452	8.66264	4.55484	0.0328259	0.623026
INTS6	0.442554	9.03289	21.3803	3.76622e-06	7.22596e-05		CDC5L	0.185847	9.31021	10.5886	0.00113785	0.0218026		ZNF593	0.298017	9.2453	6.3529	0.0117189	0.224452		SIK2	0.63486	9.46269	4.80518	0.0283744	0.542031		ZNF143	-0.774391	9.18222	3.6208	0.0570614	0.859948		MAGT1	-0.637506	10.0789	17.2448	3.2859e-05	0.000630441		TRPC3	-0.431731	8.65927	4.55243	0.032872	0.623026
CLN3	-0.422071	9.04143	21.3777	3.77135e-06	7.22626e-05		TSPO	-0.188209	9.42831	10.5886	0.00113787	0.0218026		SELPLG	-0.259395	9.52933	6.35095	0.0117319	0.224452		EPG5	0.636082	9.46316	4.80512	0.0283753	0.542031		AZIN1	0.822813	9.28862	3.61981	0.0570954	0.859948		DPM3	-0.637522	10.0518	17.2315	3.30899e-05	0.000634034		ENSBTAG00000054951	0.676829	8.68951	4.55073	0.0329047	0.623026
TYROBP	-0.414863	9.00754	21.3505	3.82511e-06	7.31963e-05		CCDC181	0.159039	9.0011	10.5858	0.00113959	0.0218069		TEX12	-0.303209	9.24356	6.34878	0.0117462	0.224452		GOLPH3	-0.920069	9.53812	4.79422	0.0285554	0.542031		ENSBTAG00000009656	0.629116	9.12825	3.61726	0.0571828	0.859948		INPPL1	-0.518076	9.98937	17.2278	3.31545e-05	0.000634435		NPM3	-0.646773	8.67873	4.5506	0.0329073	0.623026
TUT4	-0.257178	9.92609	21.3337	3.85891e-06	7.37459e-05		TRPM7	0.227901	9.1406	10.5821	0.00114189	0.0218222		TREM1	-0.150923	9.15429	6.34457	0.0117741	0.224452		BCLAF1	0.751743	9.8463	4.7912	0.0286055	0.542031		MUL1	0.626928	9.12801	3.61402	0.0572946	0.859948		VASP	-0.543957	10.4098	17.1888	3.38422e-05	0.000646743		MFSD8	-0.430337	8.65918	4.54886	0.0329407	0.623026
SPI1	-0.382085	9.23085	21.3	3.92732e-06	7.49123e-05		MMP19	-0.0503714	8.98859	10.5785	0.0011441	0.0218356		GRTP1	-0.150923	9.1538	6.34457	0.0117741	0.224452		RAB9A	-0.863032	9.62337	4.79033	0.02862	0.542031		AOPEP	0.641015	9.58799	3.61397	0.0572963	0.859948		LIMK2	0.666643	10.049	17.1057	3.53563e-05	0.000674789		C11H9orf116	0.677329	8.68858	4.54824	0.0329525	0.623026
HIVEP2	0.436867	9.02693	21.2986	3.93027e-06	7.49123e-05		CYBC1	-0.223295	9.04464	10.5608	0.00115512	0.0220171		ARHGAP4	-0.299668	9.29431	6.34283	0.0117857	0.224452		HIVEP2	0.629901	9.46217	4.7901	0.0286238	0.542031		VAMP5	-0.695571	9.30338	3.6135	0.0573122	0.859948		CALM3	-0.65802	10.1541	17.0795	3.58469e-05	0.000683256		DENND6B	-0.430121	8.65917	4.54807	0.0329559	0.623026
ITM2B	-0.487582	9.15738	21.2454	4.04073e-06	7.6861e-05		RPLP1	0.0574159	13.9105	10.5298	0.00117465	0.0223599		PLP2	-0.318096	9.27148	6.34198	0.0117913	0.224452		CCNY	0.629459	9.46211	4.78896	0.0286427	0.542031		COPS7B	-0.752445	9.13876	3.61188	0.0573683	0.859948		ENSBTAG00000001219	-1.5321	10.3602	17.0405	3.65912e-05	0.000696528		SNX12	-0.64525	8.67868	4.54399	0.0330346	0.623026
ETS1	-0.286967	9.78354	21.2443	4.04309e-06	7.6861e-05		ENSBTAG00000051845	-0.217907	9.6462	10.4718	0.00121212	0.023043		OAS1Z	0.247983	9.1742	6.32934	0.0118757	0.225762		CHST11	0.629969	9.46226	4.78895	0.0286429	0.542031		IL1RL1	0.626963	9.12803	3.61071	0.0574087	0.859948		ENSBTAG00000054998	0.687236	10.057	17.0305	3.6785e-05	0.000698616		CREB5	-0.427619	8.65902	4.54115	0.0330893	0.623026
APOBEC3H	-0.429586	9.0537	21.2287	4.07612e-06	7.73877e-05		FLNA	-0.263856	9.06792	10.4474	0.0012282	0.0233181		ENSBTAG00000014417	0.181614	9.15902	6.31838	0.0119493	0.226864		USP40	0.891329	9.51017	4.78216	0.028756	0.542031		HIRA	0.62462	9.12782	3.60576	0.0575799	0.859948		RNF130	-0.67129	10.0379	17.0298	3.67971e-05	0.000698616		SMAD9	-0.427619	8.65902	4.54115	0.0330893	0.623026
SIPA1L3	-0.374036	8.99805	21.2193	4.09621e-06	7.76677e-05		ENSBTAG00000040098	-0.23	9.10423	10.4387	0.00123401	0.0233873		USP21	-0.210371	9.163	6.31334	0.0119833	0.227213		ANGEL2	0.626846	9.46182	4.78089	0.0287772	0.542031		TIA1	-0.634637	9.11093	3.60508	0.0576034	0.859948		RBM3	-0.556585	10.5495	17.0261	3.6869e-05	0.000699068		CDC25C	0.449836	8.66231	4.54068	0.0330985	0.623026
ENSBTAG00000046047	-0.408507	9.16977	21.1588	4.22752e-06	8.00529e-05		CCT8	0.17704	9.3331	10.4371	0.00123506	0.0233873		ARF5	-0.273165	9.33976	6.30898	0.0120128	0.227475		RPS23	0.531891	12.6786	4.77971	0.028797	0.542031		ENSBTAG00000022278	0.621508	9.12754	3.59643	0.0579038	0.859948		STT3B	-0.575458	9.99966	16.9918	3.75424e-05	0.000710907		ENSBTAG00000050477	0.449836	8.66231	4.54068	0.0330985	0.623026
MRPL54	0.341177	9.29201	21.0823	4.3998e-06	8.32067e-05		HERC6	0.238428	9.05806	10.43	0.00123983	0.023447		GK	-0.143908	9.15258	6.30608	0.0120325	0.227551		ZNF574	0.625928	9.46171	4.77864	0.0288149	0.542031		CRTAM	0.620061	9.1274	3.59249	0.0580413	0.859948		RNPEPL1	-0.64402	10.0298	16.9433	3.85124e-05	0.000728326		IL17F	-0.427428	8.65901	4.5406	0.0331	0.623026
C25H16orf91	0.295588	9.43519	21.0469	4.48183e-06	8.46477e-05		GLIPR1	-0.22313	9.03233	10.4213	0.00124572	0.0235278		GRPEL1	0.274231	9.32034	6.29212	0.0121276	0.228986		DMXL1	0.888946	9.60615	4.77863	0.028815	0.542031		SLAMF1	0.618976	9.1273	3.58967	0.05814	0.859948		FGF18	-0.767709	10.0223	16.9272	3.88409e-05	0.000733583		HIST1H2AG	0.449639	8.6623	4.54004	0.0331108	0.623026
TFB2M	0.426094	9.12682	21.035	4.50977e-06	8.49309e-05		ABTB2	0.18135	9.00716	10.4138	0.0012508	0.0235929		SNRPD2	0.191324	9.73989	6.29033	0.0121398	0.228986		IFNAR1	0.878921	9.62631	4.77822	0.0288219	0.542031		HSD17B8	-0.771582	9.17998	3.58462	0.0583166	0.859948		DUSP1	-0.610382	11.1644	16.921	3.89683e-05	0.000735034		ZC3H12D	-0.426853	8.65898	4.53895	0.0331319	0.623026
ENSBTAG00000052394	-0.425338	9.02646	21.0342	4.51161e-06	8.49309e-05		TP53	0.226445	9.10115	10.3799	0.00127396	0.0239759		ZMIZ1	-0.231959	9.16884	6.28533	0.0121741	0.229283		TLCD5	0.627036	9.46213	4.77783	0.0288285	0.542031		USP12	0.671261	9.52191	3.58392	0.0583413	0.859948		ENSBTAG00000020684	-0.716369	10.2285	16.8898	3.96129e-05	0.000746224		WDR81	-0.643985	8.67873	4.53846	0.0331414	0.623026
SAFB	0.281027	9.57727	21.033	4.51437e-06	8.49309e-05		NCAPD2	-0.181995	9.00863	10.3792	0.0012744	0.0239759		CDC42	0.168297	9.94141	6.28303	0.0121899	0.229283		BRMS1L	0.625166	9.46168	4.77541	0.0288691	0.542031		PPIL2	-0.745585	9.138	3.57795	0.0585515	0.859948		PIGH	-0.504016	9.98529	16.8839	3.97363e-05	0.000746668		KLF9	-0.426174	8.65894	4.53697	0.0331703	0.623026
EGLN1	-0.38604	9.16535	21.0275	4.52739e-06	8.50658e-05		MORC2	-0.194889	9.01609	10.3759	0.00127673	0.0239887		MPHOSPH10	0.285357	9.30023	6.28114	0.012203	0.229283		SDAD1	0.874946	9.63565	4.77523	0.028872	0.542031		FAM118B	-0.624742	9.11113	3.57316	0.0587206	0.859948		ENPP2	-0.53834	9.99106	16.8838	3.97394e-05	0.000746668		ULK2	-0.425941	8.65893	4.5363	0.0331832	0.623026
GRK3	-0.407468	9.01884	21.0149	4.5572e-06	8.55153e-05		CBX4	-0.232051	9.06767	10.3575	0.00128949	0.0241971		ENSBTAG00000051588	0.329935	9.22499	6.27656	0.0122346	0.22958		TPT1	0.519867	13.763	4.76998	0.0289602	0.542031		ENSBTAG00000014880	-0.741731	9.12541	3.57088	0.0588012	0.859948		CALM2	-0.507525	10.4662	16.8812	3.97937e-05	0.000746723		EML2	-0.699053	8.69209	4.53535	0.0332017	0.623026
HPS3	-0.401651	9.01684	20.9611	4.68703e-06	8.7838e-05		PTPN18	-0.162035	9.50027	10.3419	0.00130047	0.0243717		TAX1BP1	0.217536	9.64869	6.26493	0.0123151	0.230793		SWSAP1	0.621806	9.46117	4.76776	0.0289976	0.542031		NQO2	-0.743506	9.22769	3.57011	0.0588284	0.859948		XPO1	-0.64377	10.0348	16.8638	4.01607e-05	0.000752637		KIFC3	-0.638355	8.67978	4.52318	0.0334386	0.626126
TXLNG	0.404168	9.18084	20.9294	4.7652e-06	8.91879e-05		RNF187	0.174031	9.47031	10.3305	0.00130849	0.0244903		POLR1C	0.295401	9.23556	6.25858	0.0123593	0.231116		CTU1	0.620909	9.46123	4.76228	0.02909	0.542031		RPS29.1	-0.25002	11.7463	3.56928	0.0588578	0.859948		NFKBIB	0.615929	10.0839	16.8406	4.06539e-05	0.000760898		DLAT	0.674258	8.68712	4.52244	0.0334531	0.626126
TMEM189	-0.418792	9.13037	20.9217	4.7845e-06	8.94338e-05		MAN2A1	0.226003	9.0663	10.3265	0.00131134	0.0245121		JMJD1C	0.24852	9.60901	6.25789	0.0123642	0.231116		ENSBTAG00000039334	0.619713	9.46094	4.76164	0.0291008	0.542031		SNRNP48	-0.742218	9.12461	3.56874	0.058877	0.859948		MID1IP1	-0.680835	10.0273	16.8067	4.13866e-05	0.000773615		SLMAP	-0.760173	8.73933	4.51573	0.0335845	0.626391
CLTA	0.250008	9.65906	20.9056	4.82486e-06	9.00723e-05		RAB37	-0.171736	9.00527	10.32	0.001316	0.0245675		ENSBTAG00000049772	0.284628	9.20127	6.25432	0.0123891	0.231284		ZBTB37	0.618214	9.46095	4.75481	0.0292165	0.542031		PRORSD1	0.823568	9.28572	3.56254	0.0590971	0.859948		RMND5B	-0.551114	9.9952	16.7318	4.30529e-05	0.000803728		BID	0.685657	8.90635	4.51508	0.0335973	0.626391
ETV2	-0.421565	9.0447	20.8522	4.96134e-06	9.25013e-05		STX10	-0.180866	9.01024	10.312	0.00132167	0.0246417		CFDP1	-0.288969	9.32009	6.25181	0.0124067	0.231315		ENSBTAG00000051084	0.617064	9.46064	4.75406	0.0292293	0.542031		PMEPA1	-0.508389	9.73153	3.56062	0.0591657	0.859948		ZDHHC3	-0.572896	10.0007	16.7272	4.31578e-05	0.000804653		TAMM41	-0.636655	8.67966	4.5146	0.0336067	0.626391
LPIN2	0.437729	9.26515	20.8242	5.03435e-06	9.36644e-05		RIN2	0.25281	9.07243	10.2968	0.00133259	0.0248135		STMN1	-0.343007	9.32008	6.24831	0.0124312	0.231368		TMC4	0.616455	9.4607	4.75	0.0292983	0.542031		ASCC2	-0.738216	9.12494	3.55418	0.0593958	0.859948		RNF13	-0.607093	10.2684	16.7114	4.35176e-05	0.000810321		CYSLTR2	0.441345	8.66175	4.51292	0.0336398	0.626391
SLC66A2	-0.445229	9.0422	20.8233	5.03662e-06	9.36644e-05		PDGFB	-0.0996223	8.99117	10.2862	0.00134032	0.0249254		LPIN2	0.305639	9.26876	6.24686	0.0124414	0.231368		LRIF1	0.615625	9.46054	4.7487	0.0293205	0.542031		EID1	-0.762786	9.18021	3.5497	0.0595561	0.859948		CD151	-0.627671	10.0519	16.6621	4.46633e-05	0.00083059		ENSBTAG00000025146	-0.636229	8.67875	4.50616	0.0337731	0.627139
SRSF6	0.310896	9.46345	20.8077	5.07795e-06	9.41924e-05		WDHD1	0.149725	9.0007	10.2723	0.00135045	0.0250817		HK1	-0.294823	9.25595	6.24347	0.0124652	0.231514		XYLT1	0.616508	9.4608	4.74819	0.029329	0.542031		DMAC2	-0.735167	9.12574	3.54894	0.0595834	0.859948		M6PR	-0.620584	10.1444	16.6424	4.51318e-05	0.000838227		USP22	0.767415	8.73634	4.5041	0.0338137	0.627139
PPCDC	-0.228396	8.97614	20.8076	5.07798e-06	9.41924e-05		EPRS1	0.230684	9.13063	10.2691	0.00135278	0.025093		SELENOF	0.221353	9.51032	6.23086	0.0125543	0.232872		EEF1AKMT3	0.615036	9.46043	4.74793	0.0293336	0.542031		C8H9orf64	-0.734094	9.12649	3.54758	0.0596323	0.859948		SQSTM1	0.68064	10.7355	16.6305	4.54148e-05	0.000842407		PKNOX1	0.750991	8.72029	4.50291	0.0338372	0.627139
TMEM170A	0.415156	9.14325	20.7352	5.27374e-06	9.76987e-05		TNFRSF6B	0.131987	8.99633	10.2651	0.00135574	0.0251157		SLC6A6	0.30159	9.18258	6.22666	0.0125841	0.233126		TRIP13	0.615607	9.46075	4.74604	0.0293658	0.542031		FXYD4	0.821188	9.28611	3.54661	0.0596671	0.859948		ABHD13	0.617746	10.0397	16.6206	4.56525e-05	0.000845736		PIK3AP1	0.668613	8.68755	4.50213	0.0338527	0.627139
NANP	0.421081	9.07582	20.7323	5.28165e-06	9.77207e-05		NDUFB4	0.172496	9.34328	10.2394	0.0013747	0.0254345		BAZ2B	-0.195745	9.16043	6.19122	0.0128386	0.237538		ENSBTAG00000050912	0.614181	9.46039	4.74457	0.0293909	0.542031		STK24	0.851211	9.21961	3.53954	0.059922	0.859948		ARHGAP10	-0.682384	10.03	16.6064	4.59963e-05	0.000851019		XRCC5	-0.690366	8.69299	4.49593	0.0339756	0.628613
SURF4	0.42867	9.07698	20.7265	5.29772e-06	9.78933e-05		ENSBTAG00000049264	0.0726251	8.99044	10.2267	0.00138421	0.0255779		ACTR3	0.16168	10.0596	6.18715	0.0128681	0.237782		LARP1B	0.614867	9.46084	4.74123	0.029448	0.542031		NUP88	-0.739131	9.13712	3.53273	0.0601685	0.859948		RNF19B	0.675403	10.1587	16.5813	4.66089e-05	0.000861256		AOAH	0.75636	8.77906	4.48843	0.0341251	0.630576
HMGB2	-0.259238	9.9067	20.703	5.36316e-06	9.89766e-05		SEC22A	0.157555	9.00358	10.2181	0.00139071	0.0256228		CISH	0.314181	9.20397	6.17998	0.0129204	0.238444		PVRIG	0.613237	9.46032	4.74091	0.0294535	0.542031		GPBP1	0.560481	9.76836	3.53041	0.0602528	0.859948		PDCL3	-0.638337	10.0544	16.5675	4.69486e-05	0.000866432		ACSL3	0.664481	8.6874	4.48129	0.0342677	0.631672
MRPL16	0.425976	9.08501	20.6898	5.40035e-06	9.95364e-05		GOLGA7	0.19901	9.20905	10.2169	0.00139161	0.0256228		KAT2B	-0.197246	9.16078	6.17343	0.0129683	0.239024		ZBTB9	0.612593	9.46019	4.74035	0.029463	0.542031		LBR	-0.663095	9.34776	3.52518	0.0604433	0.859948		FOSL2	0.622938	10.1147	16.5633	4.70526e-05	0.000867248		RFX7	-0.689238	8.69101	4.48111	0.0342714	0.631672
NOP10	0.373489	9.27284	20.5705	5.74751e-06	0.000105801		CPTP	-0.227081	9.09437	10.2165	0.00139193	0.0256228		CREB1	0.277235	9.19145	6.16051	0.0130634	0.240338		PTK2	0.613986	9.46077	4.73833	0.0294976	0.542031		ECH1	0.832174	9.18167	3.52252	0.0605404	0.859948		CERS6	-0.341978	9.97323	16.5593	4.7152e-05	0.000867979		CIAO1	0.658324	8.68986	4.47296	0.0344353	0.633719
ENSBTAG00000048135	-2.31985	9.41002	20.5662	5.7603e-06	0.000105822		UBE2A	0.204363	9.20066	10.1858	0.00141528	0.0260196		MGAT2	0.28567	9.25644	6.1555	0.0131004	0.240338		CMBL	0.612319	9.46029	4.73718	0.0295175	0.542031		ENTPD4	0.831165	9.1814	3.51874	0.0606786	0.859948		WBP4	-0.629428	10.0432	16.5464	4.74728e-05	0.000872779		BDH2	-0.628533	8.6786	4.47125	0.0344697	0.633719
IFNLR1	0.175811	8.97415	20.5653	5.76322e-06	0.000105822		NOP53	0.215885	9.13807	10.1817	0.00141838	0.0260437		ENSBTAG00000052532	-0.205303	9.16265	6.15503	0.0131039	0.240338		METTL14	0.612935	9.46056	4.73604	0.029537	0.542031		FAM107B	-0.619317	9.42776	3.51829	0.0606949	0.859948		TNFRSF13C	0.925652	10.0543	16.5382	4.76788e-05	0.000875457		PPP1R35	-0.649919	8.93905	4.45805	0.0347371	0.637827
IMPAD1	0.403156	9.01912	20.5503	5.80851e-06	0.000106499		PPP1R15B	0.227239	9.05965	10.1696	0.00142774	0.0261824		DYNC1LI1	0.293674	9.28728	6.15478	0.0131057	0.240338		SMG6	0.883184	9.50951	4.73335	0.0295832	0.542031		MRPL43	0.830766	9.18274	3.51814	0.0607006	0.859948		PLPP2	-0.526955	9.99178	16.4946	4.87895e-05	0.00089472		MPP7	-0.684315	8.69124	4.45489	0.0348014	0.638201
BUD23	0.31549	9.4208	20.5482	5.81475e-06	0.000106499		ZMYND19	0.205306	9.02643	10.1633	0.00143263	0.0262391		CLP1	0.285241	9.21615	6.14622	0.0131693	0.2412		EDARADD	0.610386	9.46011	4.73066	0.0296295	0.542031		THOC1	0.830737	9.1816	3.5167	0.0607531	0.859948		KLF3	-0.602449	10.0212	16.4831	4.90847e-05	0.000899		GINS2	0.743297	8.7194	4.45147	0.0348712	0.638675
BTG3	0.438131	9.0509	20.509	5.93508e-06	0.000108566		DEDD2	-0.184281	9.0116	10.1533	0.0014404	0.026348		GEMIN5	0.225757	9.16933	6.14389	0.0131867	0.241213		SCYL3	0.917717	9.5323	4.72925	0.0296539	0.542031		IRF7	0.759135	9.36856	3.51595	0.0607809	0.859948		SCYL1	-0.611096	10.0297	16.4737	4.93285e-05	0.000902326		ILKAP	-0.642243	8.95342	4.44539	0.0349955	0.640145
MLX	-0.420984	9.04765	20.4884	5.99944e-06	0.000109605		NSA2	-0.149477	9.65506	10.141	0.00145011	0.0264837		ZC3H15	0.241191	9.44243	6.12487	0.0133293	0.243516		PIKFYVE	0.61009	9.46028	4.72825	0.0296711	0.542031		VCL	-0.725339	9.1258	3.51188	0.0609303	0.859948		ENSBTAG00000047632	-1.97952	10.1141	16.4366	5.03034e-05	0.000919002		UTP14A	-0.542203	9.21912	4.43934	0.0351198	0.64161
WIPF1	-0.410965	9.1133	20.4777	6.03292e-06	0.000110078		NUSAP1	-0.142719	8.99348	10.1392	0.00145146	0.0264837		DDX27	0.234726	9.53216	6.11456	0.0134073	0.243614		ASL	0.8768	9.51414	4.72473	0.0297319	0.542031		UBE2G2	0.829591	9.18083	3.51175	0.060935	0.859948		GNB1	-0.631814	10.1949	16.4091	5.10383e-05	0.000931256		TNFRSF13C	0.653981	8.68624	4.42759	0.0353624	0.645035
CSNK1A1	0.300627	9.40191	20.4714	6.0529e-06	0.000110304		NAA15	0.227298	9.09933	10.1351	0.00145471	0.0265096		MOSMO	0.128061	9.15272	6.11308	0.0134185	0.243614		RABEPK	0.607914	9.45984	4.72404	0.0297438	0.542031		PPP6R3	-0.735168	9.22637	3.50976	0.0610082	0.859948		DERL1	-0.644577	10.0281	16.3989	5.13158e-05	0.00093418		FCHO1	-0.618722	8.67836	4.42596	0.0353961	0.645035
IFRD1	0.435564	9.05357	20.4525	6.11304e-06	0.00011126		STAG2	0.19467	9.25171	10.1261	0.00146187	0.0266068		TXNRD2	0.128061	9.15263	6.11308	0.0134185	0.243614		ZCCHC2	0.608381	9.46017	4.72108	0.0297951	0.54209		RFX1	-0.730282	9.13814	3.50642	0.0611315	0.859948		CSF3R	0.859837	10.2411	16.3985	5.13272e-05	0.00093418		CD19	0.651704	8.68555	4.41228	0.035681	0.649316
CFD	-0.530718	9.08768	20.4399	6.15321e-06	0.000111851		TLE5	-0.175164	9.35558	10.1183	0.00146806	0.0266583		SAMD13	0.128061	9.15232	6.11308	0.0134185	0.243614		ISCA2	0.850785	9.49184	4.71954	0.0298217	0.54209		CLTC	0.774552	9.33975	3.49757	0.061459	0.859948		SLC39A13	-0.674351	10.042	16.3772	5.19067e-05	0.000943545		HYOU1	-0.744836	8.73945	4.40996	0.0357297	0.649316
IFI6	-0.443598	9.27657	20.4321	6.17851e-06	0.000112171		C18H19orf48	0.200869	9.01826	10.1179	0.00146837	0.0266583		TRIP10	0.128061	9.15239	6.11308	0.0134185	0.243614		GSDMD	0.847383	9.49208	4.71244	0.0299452	0.543655		TSTD3	-0.722537	9.12515	3.49539	0.0615398	0.859948		C11H2orf68	-0.414958	9.97885	16.3683	5.21513e-05	0.000946807		NAXD	0.753398	8.73397	4.40827	0.0357651	0.649316
ELOA	-0.41922	9.08647	20.4044	6.26866e-06	0.000113665		TSPAN15	-0.145142	8.9997	10.111	0.00147386	0.0267244		GFM1	0.260292	9.17792	6.08474	0.0136354	0.247242		PRMT6	0.603634	9.4596	4.70869	0.0300106	0.544162		ENSBTAG00000053442	-0.72177	9.12491	3.49514	0.0615492	0.859948		RAB5C	-0.517716	10.2917	16.363	5.2295e-05	0.00094823		SSRP1	0.708566	8.84282	4.39549	0.0360341	0.653383
RNF13	-0.424887	9.04302	20.3916	6.31049e-06	0.000114281		IFRD1	0.221244	9.0556	10.1061	0.00147776	0.0267572		HNRNPD	0.17127	9.8946	6.07854	0.0136834	0.247802		HBB	-0.911281	9.52812	4.69044	0.0303309	0.548071		MFGE8	-0.729562	9.13727	3.49447	0.0615741	0.859948		GABARAPL1	0.698891	10.2402	16.3545	5.2531e-05	0.000951322		ENSBTAG00000055254	-0.737718	8.71731	4.38362	0.0362858	0.657125
GUK1	-0.313117	9.39216	20.3816	6.34372e-06	0.00011474		GLRX	-0.210429	9.20346	10.1042	0.00147935	0.0267572		HPS6	0.149244	9.15471	6.07336	0.0137236	0.248065		PPP1R3E	0.59687	9.45878	4.68929	0.0303512	0.548071		ENSBTAG00000025929	-0.64967	9.37018	3.49348	0.061611	0.859948		MED7	-0.589288	10.0041	16.3492	5.2678e-05	0.000952795		TXNDC9	0.743159	8.77641	4.38142	0.0363328	0.657157
ITPRIP	-0.423169	9.02552	20.3772	6.35828e-06	0.00011486		ARAF	-0.235491	9.23314	10.0846	0.00149512	0.0270089		KCNC3	-0.0783049	9.14892	6.06959	0.0137529	0.248065		GBP5	0.596151	9.45859	4.68924	0.0303521	0.548071		FAS	0.812266	9.28576	3.49269	0.0616403	0.859948		CTNNA1	-0.574098	10.001	16.3223	5.34313e-05	0.000964081		CSK	-0.522935	9.2742	4.37879	0.0363889	0.657353
NUP153	0.439206	9.06025	20.3733	6.37126e-06	0.000114952		AURKB	-0.0749031	8.99013	10.0793	0.00149945	0.0270534		IRF2	-0.224466	9.50223	6.06948	0.0137537	0.248065		PYCR1	0.595702	9.45856	4.68782	0.0303771	0.548071		TMBIM6	0.452609	10.2223	3.49122	0.0616952	0.859948		FAM214B	-0.484085	9.98356	16.3222	5.34347e-05	0.000964081		TRIM4	0.751247	8.75128	4.37619	0.0364444	0.657538
MORF4L2	0.41554	9.10747	20.3436	6.47088e-06	0.000116604		FUBP1	0.207119	9.21441	10.0692	0.00150769	0.0271683		ANXA5	-0.271279	9.39752	6.06788	0.0137662	0.248065		ZBTB44	0.593763	9.45835	4.68235	0.0304741	0.549034		JMJD1C	0.68867	9.46877	3.49121	0.0616954	0.859948		RLF	0.628548	10.0506	16.3071	5.38616e-05	0.000970579		SH3BP1	-0.712896	8.82359	4.37057	0.0365647	0.658605
TMC6	-0.38735	9.15732	20.3224	6.54296e-06	0.000117757		KIF5B	0.187431	9.27658	10.0443	0.00152823	0.0274579		FLNA	-0.332131	9.24587	6.06523	0.0137868	0.248129		EZH1	0.840085	9.49279	4.68055	0.0305061	0.549034		PRXL2B	-0.72075	9.12522	3.49084	0.0617094	0.859948		PSMA4	-0.616645	10.0814	16.3041	5.39472e-05	0.000970915		HEBP2	-0.737545	8.74062	4.3692	0.0365942	0.658605
MAPRE2	-0.423606	9.0772	20.305	6.60283e-06	0.000118687		C14H8orf82	-0.219009	9.08118	10.0437	0.00152867	0.0274579		NUSAP1	-0.131577	9.15092	6.06184	0.0138134	0.248299		SNX3	-0.786776	9.77406	4.67159	0.0306654	0.550681		MED6	0.824135	9.18022	3.48755	0.0618321	0.859948		NCOA2	0.630102	10.0236	16.2897	5.43583e-05	0.000977103		ATXN1L	0.743424	8.73822	4.36364	0.0367137	0.659938
CSGALNACT2	-0.436438	9.0578	20.2211	6.89885e-06	0.000123855		ENSBTAG00000046004	-0.142267	8.9991	10.0411	0.0015309	0.0274579		TSTD1	-0.283651	9.21675	6.05869	0.013838	0.248434		KIF3A	0.590231	9.45802	4.67115	0.0306734	0.550681		NMRAL1	-0.720696	9.12369	3.48139	0.0620627	0.859948		DOK1	0.696927	10.0313	16.2621	5.51565e-05	0.000990226		CLNS1A	0.74124	8.77351	4.36067	0.0367777	0.660272
THAP11	-0.409836	9.07267	20.1801	7.0482e-06	0.00012638		LPXN	-0.225514	9.21779	10.0398	0.00153193	0.0274579		SURF4	0.299465	9.24474	6.05206	0.0138901	0.249061		ACTR1A	0.588892	9.45793	4.66625	0.0307611	0.551573		FAF2	-0.718793	9.12495	3.48091	0.0620806	0.859948		SRA1	-0.608614	10.0805	16.2309	5.60707e-05	0.0010044		ELK4	0.749322	8.74804	4.35137	0.0369793	0.662785
TRMT61A	0.425505	9.08447	20.1755	7.06504e-06	0.000126526		RBM25	0.14536	9.60937	10.0383	0.00153321	0.0274579		CLN3	-0.287786	9.22159	6.0448	0.0139473	0.249779		HSPB1	-0.872095	9.56024	4.66045	0.0308651	0.552756		RYK	-0.718085	9.12521	3.47989	0.062119	0.859948		ZNFX1	0.65954	10.1004	16.2305	5.60844e-05	0.0010044		EEA1	0.739156	8.77487	4.34928	0.0370246	0.662785
TBC1D10C	-0.391828	9.20574	20.1625	7.11348e-06	0.000127199		VCL	-0.173942	9.00398	10.009	0.00155776	0.0278632		DDX50	0.284353	9.22912	6.03804	0.0140008	0.250428		BCL2L11	0.789763	9.76626	4.65714	0.0309247	0.553003		ATP13A3	-0.727355	9.12497	3.47803	0.0621886	0.859948		ACBD3	-0.622651	10.1053	16.1945	5.71603e-05	0.00102241		CSRNP1	-0.729509	8.76942	4.3479	0.0370546	0.662785
DDB2	-0.423154	9.04244	20.1607	7.12012e-06	0.000127199		EIF4A2	-0.130958	9.74085	9.98557	0.00157771	0.0281782		NDUFB10	-0.142023	10.307	6.03091	0.0140575	0.250687		CAMSAP2	0.585361	9.45759	4.65545	0.0309551	0.553003		TMEM141	-0.717752	9.12467	3.47801	0.0621895	0.859948		GSDME	-0.52433	9.99018	16.1787	5.76395e-05	0.00102971		NUF2	0.726425	8.71737	4.34136	0.0371971	0.664421
GMFG	-0.211375	10.049	20.1406	7.19537e-06	0.000128385		NKRF	0.200497	9.02018	9.98199	0.00158078	0.0281782		PSMG3	-0.275177	9.27653	6.02992	0.0140654	0.250687		DGKA	0.583948	9.45758	4.64884	0.0310746	0.55435		ENSBTAG00000050749	-0.716869	9.12543	3.4772	0.06222	0.859948		ZNF217	-0.536749	9.9947	16.1617	5.81588e-05	0.00103771		POLA1	0.726025	8.7172	4.33867	0.0372561	0.664421
PPA1	0.370697	9.31041	20.1063	7.32562e-06	0.000130549		LRRC8D	0.21436	9.21338	9.97933	0.00158307	0.0281782		ATG4D	0.31477	9.22178	6.02971	0.0140671	0.250687		CTPS2	0.903761	9.53246	4.64706	0.0311068	0.55435		PFN1	-0.317871	11.0045	3.47527	0.0622927	0.859948		SLC30A1	-0.492588	9.98575	16.1541	5.83934e-05	0.00104062		GPX4	0.592527	9.07936	4.33616	0.0373111	0.664421
BRIP1	0.232343	8.97821	20.0841	7.41089e-06	0.000131907		MT1A	-0.0735386	8.99052	9.97926	0.00158313	0.0281782		CNP	0.20532	9.63997	6.02673	0.0140908	0.250803		NUP133	0.582315	9.45737	4.64467	0.0311501	0.554356		PIGM	-0.715003	9.12603	3.47446	0.0623232	0.859948		STAT3	0.558266	10.1907	16.1395	5.8844e-05	0.00104737		TMEM165	0.684876	8.88307	4.33385	0.0373616	0.664421
ENSBTAG00000032603	0.41613	9.02273	19.9692	7.86993e-06	0.000139906		SS18	0.22099	9.09287	9.9731	0.00158844	0.028238		COMMD8	-0.2217	9.16712	6.01847	0.0141569	0.251645		NT5C	0.72757	9.91269	4.64283	0.0311835	0.554356		HSBP1	-0.694877	9.29072	3.47161	0.0624306	0.859948		IL2RA	0.865642	10.1547	16.1193	5.94755e-05	0.00105731		TRAPPC1	-0.68712	8.84925	4.33297	0.037381	0.664421
ZNF609	0.455477	9.10305	19.9615	7.90157e-06	0.000140296		MED21	-0.186625	9.24518	9.94713	0.001611	0.0285718		EIF4G3	-0.299107	9.25978	6.01508	0.0141841	0.251645		NOL10	0.913638	9.5527	4.63793	0.0312727	0.555262		ATG16L1	0.820155	9.18029	3.4708	0.0624609	0.859948		ELOB	-0.566548	10.2683	16.1169	5.95511e-05	0.00105736		WDR77	-0.731198	8.71519	4.33105	0.0374232	0.664421
AAMP	0.307549	9.3742	19.9227	8.06389e-06	0.000143004		INO80	0.19884	9.20652	9.94696	0.00161115	0.0285718		MAPRE2	-0.283774	9.26005	6.01434	0.0141901	0.251645		PSEN1	0.830445	9.49179	4.63584	0.0313109	0.555262		MSH3	-0.716229	9.1247	3.46932	0.0625171	0.859948		TMEM9B	-0.598467	10.0807	16.055	6.15292e-05	0.00109115		SYNE1	0.700319	8.85276	4.32791	0.0374922	0.664421
CNOT4	0.347603	9.2478	19.8528	8.3641e-06	0.000148146		TFB2M	0.225015	9.09296	9.94337	0.0016143	0.0285927		CD244	-0.244845	9.17132	6.00151	0.0142937	0.253172		ENSBTAG00000032057	0.83038	9.49095	4.63274	0.0313674	0.555567		FAM170B	-0.715272	9.12509	3.46897	0.0625302	0.859948		GGA2	-0.625508	10.0372	16.048	6.17577e-05	0.00109386		LITAF	0.703185	8.86216	4.32701	0.0375121	0.664421
PCMTD2	-0.400628	9.15281	19.843	8.40685e-06	0.000148722		RAB24	-0.210617	9.03777	9.92315	0.00163213	0.0288734		CAMK4	-0.284405	9.28116	5.99857	0.0143175	0.253285		ISCU	-0.730274	9.88114	4.63071	0.0314046	0.555567		SIPA1	-0.664568	9.34038	3.46574	0.0626524	0.859948		CORO1C	-0.559421	10.0029	16.0353	6.2174e-05	0.0010999		GZMB.1	1.98979	8.76993	4.31883	0.0376928	0.666258
CTDSP2	-0.390883	9.25613	19.8252	8.4856e-06	0.000149933		NPDC1	-0.231063	9.05795	9.91674	0.00163782	0.0289388		NANOS3	-0.136914	9.15127	5.99273	0.0143649	0.253815		ID3	0.904618	9.56234	4.61457	0.0317015	0.560137		FLVCR1	-0.714739	9.12474	3.46508	0.0626775	0.859948		NUMB	-0.472758	9.984	16.0218	6.26173e-05	0.00110639		PLBD2	-0.725668	8.71871	4.31817	0.0377075	0.666258
FADD	0.399381	9.18196	19.8206	8.50621e-06	0.000150114		CXCL12	-0.1672	9.00307	9.90979	0.00164402	0.0290131		SRA1	-0.270424	9.29626	5.98597	0.0144201	0.254481		GYPC	0.895061	9.53513	4.60479	0.0318827	0.561741		PPP4R3B	-0.70264	9.27553	3.46013	0.0628655	0.859948		CMC1	-0.594167	10.0196	16.0041	6.32059e-05	0.00111543		NUDT19	-0.728299	8.71527	4.31546	0.0377676	0.666509
M6PR	0.355057	9.26305	19.7906	8.6407e-06	0.000152303		VAMP5	-0.200545	9.25638	9.90358	0.00164958	0.0290758		MRPL27	0.264378	9.32179	5.96314	0.014608	0.257484		RRAGB	0.905012	9.57041	4.60314	0.0319134	0.561741		RNASEH2C	-0.755763	9.19609	3.45532	0.0630486	0.859948		C24H18orf32	-0.57724	10.1995	15.9847	6.38556e-05	0.00112553		FAM120A	-0.676219	8.87685	4.29793	0.0381587	0.672594
COA1	-0.399545	9.1136	19.7826	8.67677e-06	0.000152753		PACSIN2	-0.227317	9.09543	9.89733	0.00165519	0.0291393		FAM8A1	0.175931	9.15832	5.95757	0.0146542	0.257674		BTG2	0.914755	9.52237	4.60143	0.0319454	0.561741		PHB	0.718509	9.41073	3.45488	0.0630654	0.859948		NCAPD2	-0.749345	10.0857	15.9665	6.44748e-05	0.00113507		TPST2	-0.702666	8.83528	4.28472	0.0384565	0.676708
TP53I3	-0.380937	9.00557	19.7597	8.78158e-06	0.000154411		EDF1	-0.148037	9.47352	9.89302	0.00165907	0.0291723		NOCT	0.17593	9.15808	5.95757	0.0146543	0.257674		IL2RG	0.663802	10.1376	4.60134	0.031947	0.561741		NDUFAF6	-0.746059	9.17984	3.45469	0.0630726	0.859948		CHCHD5	-0.630271	10.0378	15.959	6.47286e-05	0.00113816		LLGL1	-0.721504	8.71658	4.28344	0.0384853	0.676708
PYCR1	0.403642	9.00857	19.7315	8.91182e-06	0.000156512		CAMSAP1	-0.216857	9.04717	9.88983	0.00166195	0.0291876		NOL10	0.282721	9.24652	5.95248	0.0146966	0.258106		ZNF830	0.896078	9.53235	4.59787	0.0320116	0.562067		CLIC1	-0.426493	10.0824	3.4518	0.063183	0.859948		TNFSF13B	-0.735884	10.073	15.9075	6.65145e-05	0.00116782		COG2	-0.723469	8.77878	4.26954	0.0388013	0.679631
SF3B1	0.207523	10.0624	19.71	9.01297e-06	0.000158097		FMNL3	0.218802	9.0371	9.88758	0.00166398	0.029188		CHAC1	0.196102	9.15964	5.94873	0.0147279	0.258343		NPM3	0.825259	9.48401	4.5902	0.0321553	0.562067		R3HCC1L	-0.762498	9.167	3.44693	0.0633694	0.859948		PPTC7	0.621814	10.0084	15.9057	6.65765e-05	0.00116782		CETN2	-0.718172	8.77216	4.26951	0.0388021	0.679631
NUPR2	-0.355848	9.2596	19.6906	9.10495e-06	0.000159518		RPS5	0.0569298	12.8673	9.8648	0.00168471	0.0295159		ENSBTAG00000053098	-0.291409	9.25104	5.94297	0.0147761	0.258758		PRPF38B	0.832815	9.68238	4.5889	0.0321797	0.562067		TNFAIP8L2	-0.705705	9.12545	3.43729	0.0637401	0.859948		WASHC4	0.574417	10.01	15.8952	6.69465e-05	0.0011729		FAM107B	-0.647777	8.92126	4.26848	0.0388257	0.679631
ERO1B	-0.424801	9.08478	19.6851	9.13109e-06	0.000159783		ENSBTAG00000024492	-0.194398	9.01517	9.86055	0.00168861	0.0295486		ARHGEF1	-0.242818	9.47406	5.9407	0.0147951	0.258758		TFB2M	0.906271	9.56144	4.58784	0.0321996	0.562067		PRDM1	0.810541	9.18293	3.4363	0.0637782	0.859948		IFNAR1	-0.627359	10.0845	15.8801	6.74862e-05	0.00118093		IRF7	0.653534	8.93584	4.26629	0.0388757	0.679631
FABP5	0.822426	9.24832	19.6656	9.22491e-06	0.000161231		MSC	0.183788	9.00089	9.85636	0.00169245	0.0295802		MYD88	-0.275729	9.27909	5.93797	0.0148181	0.258758		ENSBTAG00000012276	0.819081	9.49068	4.58335	0.032284	0.562067		ZMIZ2	0.788547	9.31189	3.4312	0.0639756	0.859948		YWHAE	-0.558823	10.2732	15.866	6.79898e-05	0.00118831		NAB1	0.712577	8.82425	4.26524	0.0388997	0.679631
ENSBTAG00000054259	-0.364158	8.99383	19.6486	9.30692e-06	0.000162468		BCL2L11	0.268496	9.15155	9.84449	0.00170342	0.0297361		C8G	-0.207358	9.16264	5.9374	0.0148228	0.258758		SARS1	0.813367	9.71396	4.57136	0.0325107	0.562067		DTX3L	0.802464	9.28077	3.42704	0.0641371	0.859948		NCOR2	-0.627157	10.0307	15.8434	6.8806e-05	0.00120113		KCTD11	-0.60193	9.0049	4.26382	0.0389323	0.679631
ADD3	-0.391003	9.30633	19.6316	9.39032e-06	0.000163728		SLC25A25	0.220328	9.03384	9.81012	0.00173554	0.0302604		ANXA6	-0.308721	9.23371	5.91211	0.0150372	0.262174		WDR33	0.903387	9.55241	4.57056	0.0325259	0.562067		YTHDF2	-0.746377	9.21336	3.41878	0.0644585	0.859948		SNX24	-0.547678	9.99088	15.8351	6.91076e-05	0.00120494		ENSBTAG00000024657	0.630113	8.96604	4.25688	0.0390915	0.681591
PAGR1	-0.368273	9.20092	19.5834	9.63007e-06	0.000167706		POLR1C	0.218173	9.06099	9.79338	0.00175141	0.0305007		MRPL55	0.274073	9.28105	5.90868	0.0150665	0.262174		LAMP3	-0.86743	9.55776	4.56295	0.0326708	0.562067		WDR1	-0.624059	9.39718	3.41445	0.0646281	0.859948		CAST	-0.660618	10.2239	15.8208	6.96327e-05	0.00121264		JAK1	0.367694	10.4239	4.24709	0.0393176	0.684658
SGK1	0.474547	9.00843	19.5325	9.8905e-06	0.000172036		VDAC1	-0.217464	9.10852	9.78687	0.00175763	0.0305483		POC1A	0.215305	9.16587	5.90613	0.0150883	0.262174		CHURC1	0.81732	9.4867	4.56051	0.0327173	0.562067		PIAS4	-0.698891	9.12501	3.40775	0.0648908	0.859948		STX7	-0.638587	10.0398	15.8082	7.00966e-05	0.00121828		H2AFZ	0.565991	9.24666	4.24519	0.0393617	0.684658
SLX1A	-0.402968	9.03809	19.5156	9.97831e-06	0.000173355		N4BP2L1	-0.221004	9.05375	9.7861	0.00175836	0.0305483		DNAJC27	0.22697	9.17049	5.90584	0.0150907	0.262174		ADORA2B	0.871085	9.61449	4.55987	0.0327295	0.562067		FYTTD1	-0.741155	9.21485	3.39319	0.0654661	0.859948		TKT	-0.712278	10.0857	15.8075	7.01239e-05	0.00121828		ECH1	-0.717027	8.78087	4.22616	0.0398055	0.691173
PSMG4	-0.215447	10.0886	19.4981	1.00701e-05	0.000174553		PARP14	0.230441	9.11604	9.7627	0.00178089	0.0309027		PTK2	0.292523	9.20771	5.89216	0.0152085	0.263808		HHEX	0.857103	9.63782	4.55101	0.0328994	0.562067		FNBP1	0.501611	9.93023	3.38075	0.0659621	0.859948		EMD	-0.582132	10.1336	15.7959	7.0554e-05	0.00122429		PNP	0.584088	9.0782	4.22505	0.0398314	0.691173
NCBP1	0.412605	9.05136	19.4979	1.00713e-05	0.000174553		MBD3	0.212437	9.12592	9.75386	0.00178946	0.0310145		PNISR	-0.172276	9.92017	5.88922	0.0152339	0.263808		OSM	-0.884277	9.53372	4.55077	0.0329039	0.562067		ASPSCR1	-0.748759	9.16805	3.37709	0.0661089	0.859948		NDUFA1	-0.605293	10.177	15.7566	7.20373e-05	0.00124853		ENSBTAG00000018680	0.698317	8.83409	4.21969	0.0399574	0.692531
ORAI1	-0.386084	9.13906	19.4868	1.01296e-05	0.000175355		RAB32	0.220146	9.05286	9.74627	0.00179687	0.0311		SMYD5	0.217134	9.16705	5.88786	0.0152457	0.263808		C15H11orf96	-0.607238	9.46373	4.54992	0.0329202	0.562067		ZDHHC20	-0.748268	9.168	3.37555	0.0661704	0.859948		CXCR4	0.948187	10.5272	15.7272	7.31629e-05	0.00126653		NCOA7	0.721267	8.70545	4.21357	0.0401017	0.694041
ATP23	-0.403382	9.04412	19.4357	1.04046e-05	0.0001799		USP9X	0.212786	9.1622	9.74442	0.00179868	0.0311		ACP5	-0.265605	9.37282	5.8865	0.0152574	0.263808		DGCR8	0.815852	9.4854	4.54882	0.0329414	0.562067		TRIB2	-0.695362	9.12324	3.37082	0.0663609	0.859948		ACSL6	-0.584731	10.0022	15.6631	7.56874e-05	0.00130867		CBX5	0.728322	8.75867	4.21196	0.04014	0.694041
CAT	-0.411371	9.07165	19.3561	1.08475e-05	0.000187335		FRG1	-0.169789	9.36003	9.73541	0.00180752	0.0312157		C29H11orf68	-0.27757	9.22034	5.88297	0.015288	0.264022		KCNJ2	-0.605839	9.46363	4.54604	0.0329949	0.562067		PELI1	0.801721	9.28331	3.36818	0.0664673	0.859948		DNM2	-0.621776	10.1514	15.6525	7.61134e-05	0.00131447		CHD3	0.664358	8.90669	4.20759	0.0402435	0.694735
RIOK2	0.392074	9.14011	19.3524	1.08684e-05	0.000187473		ARPC5	-0.101914	10.2863	9.73277	0.00181011	0.0312233		ENSBTAG00000053829	-0.274093	9.34991	5.87764	0.0153343	0.264508		RPS20	0.515294	12.897	4.53975	0.0331164	0.562067		HLTF	0.836064	9.21503	3.3619	0.0667209	0.859948		SLC44A1	-0.486235	9.9874	15.5895	7.86912e-05	0.00135738		DNLZ	-0.715967	8.77671	4.20623	0.0402759	0.694735
ARID5B	-0.387152	9.38195	19.3254	1.10229e-05	0.000189913		FHOD1	-0.168047	9.00607	9.72583	0.00181696	0.0313043		SLAMF1	0.252677	9.16787	5.87426	0.0153638	0.264703		CALCB.1	1.9305	9.56443	4.5305	0.0332958	0.562067		SNRPC	0.709861	9.4177	3.36067	0.0667708	0.859948		ABHD12	-0.612842	10.1612	15.5616	7.98604e-05	0.00137591		HIVEP2	0.717716	8.70479	4.19164	0.0406239	0.699906
H2AFJ	-0.284159	9.55179	19.3191	1.10597e-05	0.000190322		YY1	0.142712	9.57111	9.71502	0.00182768	0.0314149		CDCA5	-0.298868	9.27446	5.87163	0.0153868	0.264737		TAF15	0.877764	9.60355	4.5296	0.0333133	0.562067		ENSBTAG00000006383	0.801218	9.27739	3.35899	0.0668389	0.859948		TMX1	-0.595603	10.0137	15.5396	8.07961e-05	0.00139038		STX4	0.725241	8.74632	4.18623	0.0407537	0.701288
PPRC1	0.403409	9.02494	19.3071	1.11289e-05	0.000191286		NAPG	0.221482	9.06792	9.71499	0.00182771	0.0314149		SERF1A	0.198118	9.16278	5.86776	0.0154206	0.264737		MAPRE2	-0.879721	9.57611	4.52916	0.0333221	0.562067		AGPS	-0.735453	9.21341	3.35518	0.066994	0.859948		GADD45G	0.854944	10.0502	15.5137	8.19073e-05	0.00140784		CD27	-0.613153	8.97098	4.18332	0.0408237	0.701288
SDHB	-0.27005	9.66033	19.2982	1.11814e-05	0.00019196		TOMM34	-0.212381	9.03331	9.70721	0.00183546	0.031511		RRP8	0.275507	9.20863	5.86527	0.0154425	0.264737		CREB3L1	-0.597098	9.46213	4.52782	0.0333481	0.562067		EXOC7	-0.743669	9.16976	3.35201	0.067123	0.859948		TLR4	0.663016	10.2484	15.499	8.25507e-05	0.00141722		CXCL8	0.670411	8.90133	4.18227	0.0408489	0.701288
IMPA2	-0.407096	9.04449	19.2918	1.12187e-05	0.000192225		BRD1	0.13377	8.99846	9.70025	0.00184243	0.0315933		HEATR4	-0.128853	9.15244	5.85948	0.0154934	0.264737		ZDHHC20	0.895872	9.55201	4.52699	0.0333643	0.562067		GTF2H5	-0.736586	9.19705	3.34958	0.0672221	0.859948		ENSBTAG00000053681	-0.605669	10.0183	15.4888	8.29949e-05	0.00142316		AP1S1	-0.690493	8.82701	4.17815	0.0409484	0.701389
DNAJC2	0.350499	9.30454	19.291	1.12233e-05	0.000192225		CCND3	-0.150779	9.51915	9.69632	0.00184637	0.0316235		GGCX	-0.128853	9.15208	5.85948	0.0154934	0.264737		TOPORS	0.854757	9.63177	4.52608	0.0333819	0.562067		SSU72	-0.641533	9.35217	3.34155	0.0675508	0.859948		MORF4L1	-0.545125	10.1956	15.4478	8.48135e-05	0.00145263		SELENOO	-0.690872	8.82395	4.17802	0.0409514	0.701389
KCNF1	0.317161	8.98608	19.2545	1.14397e-05	0.000195702		ARL3	-0.210885	9.03017	9.6917	0.00185102	0.0316657		ZSCAN2	-0.128853	9.15216	5.85948	0.0154934	0.264737		ITGB5	-0.595374	9.46189	4.52383	0.0334259	0.562067		NDFIP1	0.740642	9.36548	3.3405	0.0675942	0.859948		OLR1	0.645018	9.99675	15.4257	8.58135e-05	0.00146803		MYO1F	-0.634613	8.9326	4.15965	0.041398	0.707503
C11H9orf16	-0.380379	9.19149	19.2491	1.14727e-05	0.000196034		RNPEPL1	-0.192714	9.2509	9.68024	0.00186261	0.0318265		DPY19L3	-0.128853	9.15218	5.85947	0.0154934	0.264737		FCHSD2	-0.595778	9.46209	4.5238	0.0334264	0.562067		ENSBTAG00000040331	-0.601839	9.43298	3.32802	0.0681088	0.859948		PAK2	-0.492213	10.4473	15.3551	8.90819e-05	0.00152215		HSD17B8	-0.709383	8.77769	4.15824	0.0414324	0.707503
VSIR	-0.434917	9.02486	19.2406	1.15237e-05	0.000196674		ENSBTAG00000037799	-0.219235	9.04336	9.67749	0.00186539	0.0318366		CXCL16	0.306954	9.20822	5.85104	0.0155678	0.265696		UBXN8	-0.595916	9.46219	4.52351	0.0334321	0.562067		SYN2	-0.399765	9.09491	3.32776	0.0681197	0.859948		SELL	0.631883	10.3083	15.3117	9.11499e-05	0.00155565		SMU1	0.709455	8.81105	4.15734	0.0414545	0.707503
CMTM7	-0.402655	9.46606	19.1911	1.18264e-05	0.000201603		ETV2	-0.228097	9.07172	9.66897	0.00187407	0.0319471		DCTPP1	0.285555	9.21496	5.84387	0.0156314	0.266346		ITPK1	-0.876968	9.53701	4.51953	0.03351	0.562067		PALM2	-0.723127	9.22985	3.32627	0.0681815	0.859948		MED10	-0.595558	10.1164	15.2644	9.34621e-05	0.00159202		NKG2A	-0.56537	9.08289	4.15383	0.0415404	0.708138
ANP32B	0.223127	9.91178	19.1727	1.19407e-05	0.000203314		XRN2	0.159736	9.4489	9.66222	0.00188096	0.0320271		RMND1	-0.180714	9.15919	5.84055	0.015661	0.266346		EBNA1BP2	0.807294	9.70019	4.51211	0.0336557	0.562067		SERTAD2	0.795733	9.27615	3.32478	0.0682432	0.859948		SKAP2	-0.554675	10.2045	15.2636	9.34997e-05	0.00159202		CCND3	-0.48164	9.38063	4.14709	0.0417062	0.71013
CLCN3	-0.407132	9.04305	19.1322	1.2197e-05	0.000207435		CASP4	0.158548	9.00494	9.65275	0.00189068	0.0321549		ENSBTAG00000004043	-0.180714	9.15848	5.84055	0.015661	0.266346		SLC25A4	0.886347	9.57689	4.50761	0.0337443	0.562067		KLHL12	-0.680966	9.1243	3.32424	0.0682657	0.859948		ZFAND2A	-0.717528	10.0713	15.2433	9.45089e-05	0.00160732		KIF20B	0.696781	8.71346	4.14102	0.0418559	0.710957
POLR2L	0.278768	9.48644	19.0956	1.24329e-05	0.0002112		ENSBTAG00000054392	0.123069	8.99607	9.6407	0.00190313	0.0323287		SLC25A19	0.255986	9.17937	5.83209	0.0157364	0.267316		CIB1	-0.846501	9.62519	4.50761	0.0337443	0.562067		COG8	-0.680876	9.12429	3.32353	0.0682949	0.859948		PDCD6	-0.588892	10.1198	15.2027	9.65635e-05	0.00164034		CMC2	0.570457	9.08284	4.1395	0.0418935	0.710957
TRAPPC4	-0.370765	9.15354	19.0765	1.25584e-05	0.000213082		GRINA	-0.216073	9.13983	9.61857	0.0019262	0.0326823		COX7A2	0.177556	9.81867	5.8171	0.0158711	0.26929		RIF1	0.880895	9.59227	4.50266	0.0338422	0.562067		MVB12A	-0.72188	9.23283	3.32232	0.0683452	0.859948		LMAN1	-0.640909	10.1122	15.1541	9.90852e-05	0.00168121		ARID5A	-0.654491	8.9699	4.13917	0.0419016	0.710957
NOC4L	0.31847	8.98968	19.0654	1.26311e-05	0.000214066		HOPX	-0.305588	9.05293	9.61057	0.0019346	0.0327867		RAB11FIP3	-0.154118	9.15485	5.80907	0.0159437	0.270206		SH2D3C	-0.878234	9.52292	4.4932	0.0340299	0.562067		PBK	-0.393869	9.0948	3.32177	0.0683682	0.859948		LGALS1	-0.661016	10.1139	15.1456	9.95295e-05	0.00168678		DERL1	0.715251	8.79811	4.12517	0.0422497	0.716026
PAXX	-0.328464	9.28388	19.0177	1.29511e-05	0.000219233		KLF2	-0.190829	9.01194	9.60219	0.00194345	0.0328982		SUMO2	0.152712	10.0696	5.79692	0.0160543	0.271763		SLC26A6	-0.582417	9.46023	4.49312	0.0340314	0.562067		ZCCHC8	-0.738647	9.1683	3.32171	0.0683707	0.859948		NFKBIE	0.610103	10.0341	15.1392	9.98653e-05	0.00169049		RPS6KB1	-0.684236	8.82004	4.11696	0.0424553	0.717916
SBNO1	0.377487	9.19593	19.0043	1.30425e-05	0.000220496		TADA2A	0.211944	9.04283	9.58637	0.00196027	0.0331444		SHISA5	-0.38718	9.29096	5.79335	0.0160869	0.271998		PADI4	-0.582151	9.4602	4.49247	0.0340444	0.562067		MIF4GD	-0.721544	9.23043	3.31683	0.068574	0.859948		TOMM6	-0.540653	10.3238	15.1248	0.000100634	0.00170153		ITGB1BP1	0.671717	8.86897	4.11677	0.04246	0.717916
VAMP5	-0.399581	9.16037	19.0023	1.30561e-05	0.000220496		MT-ND5	0.109792	10.1095	9.57974	0.00196737	0.0332256		ZNF394	-0.262842	9.18512	5.7809	0.0162013	0.273613		CLU	-0.58128	9.46006	4.49064	0.034081	0.562067		PRMT1	0.509695	9.87134	3.31381	0.0687002	0.859948		PSMB1	-0.530324	10.303	15.1112	0.000101358	0.00171178		ACTR3	0.431862	9.74696	4.10733	0.0426978	0.721096
HBP1	-0.393374	9.1372	18.9854	1.3172e-05	0.000222195		CNN2	-0.158232	9.54502	9.5709	0.00197686	0.0333472		ENSBTAG00000048731	0.111465	9.15012	5.77664	0.0162405	0.273741		TOB2	0.851197	9.63078	4.48897	0.0341143	0.562067		NAA15	-0.726809	9.21537	3.30924	0.0688914	0.859948		ZNF226	0.448322	9.984	15.1028	0.000101812	0.00171744		ADSS2	-0.703066	8.77586	4.10454	0.0427681	0.721445
H3F3B	-0.170121	10.7285	18.9795	1.32134e-05	0.000222492		ABO	0.048822	8.98903	9.56063	0.00198794	0.0334952		YWHAE	0.209618	9.60328	5.77371	0.0162677	0.273741		FBXO34	0.893215	9.54344	4.48738	0.0341459	0.562067		MYO1F	-0.753267	9.15655	3.30603	0.0690262	0.859948		FAM89A	-0.384388	9.97654	15.0692	0.00010364	0.00174625		ERP29	-0.654873	8.87401	4.08529	0.043258	0.728863
REXO4	0.403368	9.08463	18.9777	1.32253e-05	0.000222492		CYP20A1	-0.225562	9.03912	9.55439	0.00199471	0.0335704		TIMM23	0.272447	9.2959	5.77349	0.0162697	0.273741		ENSBTAG00000050942	-0.578966	9.45977	4.48511	0.0341913	0.562067		ENSBTAG00000020242	-0.708563	9.26234	3.30406	0.0691087	0.859948		ATP1A1	-0.622939	10.2708	15.0546	0.000104444	0.00175775		PRMT1	0.540534	9.17005	4.0788	0.0434244	0.7303
MRPL50	0.347867	9.24126	18.9763	1.32355e-05	0.000222492		HIVEP2	0.223401	9.08305	9.5423	0.0020079	0.0337532		ENSBTAG00000051836	-0.274453	9.21871	5.77192	0.0162842	0.273741		ZNF419	-0.578572	9.45972	4.48414	0.0342107	0.562067		RBM38	0.596225	9.12617	3.28911	0.0697406	0.859948		POLR2E	-0.587794	10.0637	15.048	0.00010481	0.00176187		NUP37	0.697457	8.70206	4.07804	0.0434439	0.7303
SNX10	-0.493489	9.06252	18.9458	1.34487e-05	0.000225814		DAAM1	0.240306	9.11342	9.53539	0.00201547	0.0338413		DENND1B	-0.223361	9.16571	5.76911	0.0163103	0.273842		AKAP12	-0.578434	9.45971	4.48383	0.0342169	0.562067		CXCR3	-0.357241	9.09414	3.28047	0.0701088	0.859948		PRDM2	0.634973	10.075	15.0116	0.000106852	0.00179413		UBE2D2	0.543623	9.15807	4.05308	0.0440908	0.740318
TNFRSF25	0.413836	9.04997	18.9396	1.34921e-05	0.000226281		ISG20	0.243415	9.50031	9.52402	0.002028	0.0340123		SPSB3	-0.237381	9.40342	5.76714	0.0163285	0.273842		LLGL2	-0.577695	9.45962	4.48203	0.0342531	0.562067		IGSF8	-0.357241	9.09414	3.28047	0.0701088	0.859948		OBSL1	0.635056	10.0315	14.9619	0.000109707	0.00183993		H3F3A	0.346983	10.5511	4.04845	0.0442119	0.741494
WAPL	0.353348	9.2525	18.9051	1.37384e-05	0.000230146		PSMD13	-0.184374	9.23308	9.50991	0.00204365	0.0342352		CNIH4	-0.237158	9.45646	5.7636	0.0163615	0.273842		CCNI	-0.711028	9.91052	4.47911	0.0343115	0.562067		LPIN3	-0.357241	9.09414	3.28047	0.0701088	0.859948		ADAMTSL4	-0.598787	10.0173	14.9488	0.00011047	0.00185059		RPE	-0.715879	8.72769	4.03801	0.0444861	0.745233
ANP32A	-0.283072	9.44576	18.8979	1.37903e-05	0.000230749		NUP98	0.20933	9.1276	9.49595	0.00205926	0.0344183		DHX9	0.234094	9.45088	5.76192	0.0163772	0.273842		TJAP1	-0.577944	9.46009	4.47888	0.0343161	0.562067		EPHX1	-0.357241	9.09414	3.28047	0.0701088	0.859948		CYB561D2	-0.543913	10.0012	14.9447	0.000110711	0.00185249		UBR1	0.714099	8.78265	4.02893	0.0447263	0.748393
SV2A	-0.33632	8.9938	18.7884	1.46053e-05	0.000244106		MPG	-0.208327	9.11777	9.4959	0.00205932	0.0344183		TRAF2	0.272328	9.20732	5.76113	0.0163845	0.273842		HSPBAP1	-0.575746	9.46003	4.47177	0.0344592	0.562067		MARVELD2	-0.357241	9.09414	3.28047	0.0701088	0.859948		TOMM22	-0.600533	10.0885	14.9282	0.000111681	0.00186658		TRIP10	0.686979	8.70132	4.01966	0.0449727	0.75165
RABAC1	-0.361344	9.22644	18.7824	1.46514e-05	0.000244594		SYPL1	-0.209722	9.04002	9.47148	0.0020869	0.0348393		KDELR1	-0.281631	9.25253	5.758	0.0164137	0.274015		NOD1	-0.571592	9.45894	4.46674	0.034561	0.562067		CATSPERG	-0.357241	9.09414	3.28047	0.0701088	0.859948		LENG8	0.580622	10.1715	14.9236	0.000111954	0.00186898		ACSL5	0.701248	8.79844	4.01596	0.0450715	0.752435
TRAF2	0.406543	9.05745	18.759	1.48324e-05	0.000247261		ENSBTAG00000008632	-0.21236	9.10648	9.46384	0.00209562	0.0349447		IL16	-0.277883	9.28882	5.75333	0.0164574	0.274429		SAMD15	0.798396	9.48524	4.45771	0.034744	0.562067		ZNF516	-0.357241	9.09414	3.28047	0.0701088	0.859948		MSH2	0.280231	9.96961	14.8864	0.000114181	0.00190399		NUDT5	0.682588	8.70326	4.01057	0.0452159	0.753979
TRIB1	-0.317129	8.98634	18.7573	1.48452e-05	0.000247261		RNF125	-0.203379	9.02381	9.46049	0.00209945	0.0349684		RAP1A	0.204206	9.60336	5.7469	0.0165178	0.274981		DDX19A	0.836561	9.64484	4.45713	0.0347558	0.562067		BOLA-DYB	-0.357241	9.09414	3.28047	0.0701088	0.859948		HINT1	-0.580377	10.3805	14.8508	0.000116358	0.00193806		SACM1L	0.7	8.79721	4.00504	0.0453645	0.755504
PRDX5	-0.307379	9.37882	18.7537	1.48736e-05	0.00024745		SNX5	0.211165	9.15077	9.44343	0.00211907	0.0352547		DCTN2	-0.216629	9.49851	5.74577	0.0165284	0.274981		CWC27	0.885706	9.54893	4.45607	0.0347775	0.562067		CNIH2	-0.357241	9.09414	3.28047	0.0701088	0.859948		ZDHHC18	-0.549219	10.0068	14.8311	0.000117579	0.00195614		YTHDC1	-0.57504	9.03624	4.0033	0.0454114	0.755504
TXNRD1	-0.411484	9.17503	18.7487	1.49126e-05	0.00024761		CUTA	-0.201903	9.18547	9.43689	0.00212664	0.0353402		HNRNPA2B1	0.139109	10.3444	5.73943	0.0165882	0.27566		GOLPH3L	-0.567076	9.45839	4.45577	0.0347835	0.562067		USF2	-0.706506	9.24663	3.27872	0.0701835	0.859948		P2RX4	-0.555383	10.0036	14.8125	0.000118745	0.00197329		RABL2B	-0.690297	8.70338	3.98348	0.0459486	0.763566
CARHSP1	-0.429248	9.1554	18.746	1.49339e-05	0.00024761		KLK1	-0.0861669	8.99135	9.41424	0.00215306	0.0357084		FGD4	-0.146148	9.15339	5.7295	0.0166823	0.276643		RAB37	-0.566789	9.45838	4.45488	0.0348016	0.562067		VDAC3	0.787066	9.27973	3.27571	0.0703127	0.859948		GSTP1.1	-0.638052	10.0664	14.7914	0.000120084	0.00199325		ENSBTAG00000039334	0.678341	8.70152	3.97915	0.0460667	0.764654
RPP40	0.281593	8.98491	18.7459	1.49343e-05	0.00024761		CTSD	-0.156516	9.72775	9.41369	0.00215372	0.0357084		KIF5B	0.238673	9.4002	5.72808	0.0166958	0.276643		BCDIN3D	-0.566407	9.45829	4.45436	0.0348122	0.562067		ACAA2	0.786819	9.27844	3.27227	0.07046	0.859948		ATP5ME	-0.5788	10.1906	14.7869	0.000120372	0.00199509		RABL3	-0.687928	8.70368	3.97411	0.0462049	0.766072
SERINC3	0.403956	9.02396	18.7245	1.51033e-05	0.000250126		CNOT2	0.193731	9.20557	9.40759	0.00216089	0.0357865		ENSBTAG00000034185	0.182121	9.15981	5.72716	0.0167045	0.276643		NEDD4L	-0.5666	9.45839	4.45407	0.0348182	0.562067		BLA-DQB	0.697342	9.41221	3.27186	0.0704776	0.859948		NUCB1	0.574722	10.1428	14.7844	0.000120526	0.00199509		CFDP2	0.641136	8.89981	3.97145	0.046278	0.76641
ANKRD46	-0.396327	9.03468	18.694	1.53464e-05	0.000253862		MAST3	-0.191664	9.0212	9.40528	0.00216361	0.0357908		SEC61G	0.186372	9.69697	5.72483	0.0167267	0.276695		GINS1	-0.564783	9.45811	4.45029	0.0348953	0.562067		ZNF655	0.589565	9.12556	3.27178	0.0704811	0.859948		ACTR1A	-0.53921	10.0015	14.7832	0.000120607	0.00199509		RNF34	-0.704183	8.72698	3.96577	0.0464342	0.768121
DDX56	0.407029	9.05496	18.6507	1.56991e-05	0.000259401		LTBP1	0.170582	9.0061	9.39195	0.0021794	0.036011		TBC1D22A	0.287625	9.2344	5.71527	0.016818	0.277889		DMAC2L	-0.564237	9.45807	4.44868	0.0349282	0.562067		ENSBTAG00000052709	-0.350233	9.09402	3.27169	0.0704851	0.859948		CHN2	-0.467953	9.98681	14.7808	0.000120761	0.00199537		SIRT7	-0.662853	8.84624	3.95941	0.04661	0.770152
GRAMD2B	-0.402438	9.04988	18.639	1.5796e-05	0.000260706		CSF1R	-0.0597445	8.98919	9.3852	0.00218744	0.0361028		SWT1	0.267889	9.20256	5.71149	0.0168543	0.277912		PDGFA	-0.565854	9.45883	4.44764	0.0349495	0.562067		H2BU1	-0.350233	9.09402	3.27169	0.0704851	0.859948		RPS6KA4	-0.40314	9.97953	14.765	0.000121778	0.00200989		NME2	-0.412086	9.78222	3.95725	0.0466699	0.770265
PRELID1	0.309932	9.38739	18.6354	1.58257e-05	0.0002609		IRF2BP2	0.210906	9.14097	9.38039	0.00219319	0.0361565		CCNI	-0.193816	9.69768	5.71045	0.0168642	0.277912		LZTS2	-0.5666	9.45903	4.44758	0.0349508	0.562067		ENSBTAG00000055110	-0.350233	9.09402	3.27169	0.0704851	0.859948		MS4A7	-0.859881	10.0562	14.7444	0.000123113	0.00202869		ANKMY2	-0.684247	8.70263	3.95419	0.0467548	0.770791
HSPBP1	0.40211	9.07959	18.6049	1.60809e-05	0.000264806		PTPRF	-0.135498	8.99875	9.37827	0.00219572	0.0361572		ENSBTAG00000052417	-0.241988	9.1722	5.70914	0.0168768	0.277912		GALNT11	-0.56209	9.45782	4.44349	0.0350346	0.562067		GINS2	-0.350233	9.09402	3.27169	0.0704851	0.859948		IL9	0.479889	9.97793	14.7431	0.000123197	0.00202869		NKAP	-0.702234	8.72586	3.94895	0.0469005	0.772316
POLR1D	0.320804	9.31895	18.5437	1.66055e-05	0.000273135		ZNF644	0.194967	9.24062	9.36959	0.00220615	0.0362782		BID	0.277469	9.37212	5.70546	0.0169122	0.27818		BRAT1	-0.562571	9.458	4.44338	0.0350369	0.562067		HERC5	0.806583	9.24791	3.26919	0.0705925	0.859948		CSRP1	-0.612608	10.031	14.7201	0.000124712	0.00205132		IGFLR1	-0.684919	8.79547	3.94159	0.0471061	0.774823
TGIF2	0.270631	8.98341	18.5409	1.663e-05	0.000273228		PPIB	-0.0888416	10.5032	9.368	0.00220807	0.0362782		ALKBH5	-0.267653	9.27516	5.69832	0.0169811	0.278883		RNF14	-0.562594	9.45801	4.44325	0.0350394	0.562067		SLC7A6OS	0.588364	9.12545	3.26872	0.0706127	0.859948		IKZF3	0.544079	9.99695	14.7167	0.000124933	0.00205264		CRLS1	-0.681617	8.70112	3.93291	0.04735	0.777955
PRRC2A	0.340242	9.27003	18.5349	1.66818e-05	0.000273367		NUP210	-0.211513	9.04161	9.33795	0.00224456	0.0368361		SNX3	-0.222645	9.44429	5.69706	0.0169934	0.278883		RPL10	0.50586	13.222	4.44122	0.0350812	0.562067		WWC3	-0.34779	9.09398	3.26855	0.0706199	0.859948		AGPAT3	-0.500616	9.99112	14.687	0.000126916	0.00208286		HAT1	0.645131	8.88663	3.93025	0.047425	0.778306
AP4S1	0.398784	9.02423	18.5335	1.66945e-05	0.000273367		PSMD7	0.158978	9.37629	9.31424	0.0022738	0.0372739		SMAD7	0.290675	9.20974	5.69038	0.0170582	0.279004		TAF1A	-0.561573	9.45785	4.44119	0.0350817	0.562067		STK11IP	-0.34779	9.09398	3.26855	0.0706199	0.859948		LRRC59	-0.596358	10.0293	14.6463	0.000129686	0.00212591		KLHL24	-0.675951	8.70349	3.91104	0.0479699	0.786238
RPS6KA4	-0.355155	8.99572	18.5334	1.66949e-05	0.000273367		RPL18A	0.0541574	12.5911	9.30166	0.00228946	0.0374883		USB1	-0.275605	9.22013	5.68792	0.0170821	0.279004		CPTP	-0.561196	9.45775	4.44096	0.0350865	0.562067		CCDC134	-0.34779	9.09398	3.26855	0.0706199	0.859948		EDN1	1.05936	10.0869	14.6336	0.000130563	0.00213787		GNB1	0.618961	8.94424	3.9094	0.0480166	0.786238
PSMB6	0.251645	9.54249	18.5108	1.68943e-05	0.000276321		PLCXD2	0.0673975	8.99022	9.29782	0.00229427	0.0375247		JAGN1	0.274352	9.20769	5.68761	0.0170851	0.279004		MZB1	-0.561095	9.45778	4.44024	0.0351013	0.562067		OTUD1	-0.34779	9.09398	3.26855	0.0706199	0.859948		ENSBTAG00000022489	0.733341	10.1111	14.6247	0.000131186	0.00214566		PRDX6	0.469599	9.40398	3.89998	0.0482868	0.789771
ENSBTAG00000039555	0.216111	9.85496	18.4929	1.70539e-05	0.000278618		SH3BP1	-0.218947	9.10439	9.2655	0.00233511	0.0381332		IQCB1	0.138126	9.15494	5.68729	0.0170882	0.279004		ENSBTAG00000050705	0.857062	9.606	4.43983	0.0351097	0.562067		ENSBTAG00000026527	-0.34779	9.09398	3.26855	0.0706199	0.859948		TSC22D4	-0.583954	10.0914	14.6137	0.000131955	0.00215581		NAPG	0.712782	8.76035	3.8979	0.0483464	0.789857
RNPEPL1	-0.381492	9.14029	18.487	1.7107e-05	0.00027917		NDUFB8	-0.154348	9.39182	9.26423	0.00233672	0.0381332		ZC3H8	0.284997	9.23125	5.68641	0.0170968	0.279004		DUS1L	-0.560474	9.45778	4.43797	0.035148	0.562067		XYLB	-0.34779	9.09398	3.26855	0.0706199	0.859948		IGF2R	-0.641154	10.2674	14.5868	0.000133846	0.00218425		SPRY2	-0.609585	8.92798	3.89013	0.0485707	0.792599
GLIPR1	-0.453013	9.10671	18.4708	1.72528e-05	0.000281234		ENSBTAG00000053119	-0.152988	9.00354	9.25912	0.00234325	0.0381392		EXOSC3	0.261841	9.31011	5.67608	0.0171978	0.280032		HGF	-0.807067	9.48789	4.4355	0.0351989	0.562067		TSPAN15	-0.34779	9.09398	3.26855	0.0706199	0.859948		SRSF3	-0.582315	10.1335	14.58	0.000134336	0.00218977		MGC148714	-0.393007	9.92664	3.88831	0.0486234	0.792599
EEA1	0.459409	9.06357	18.4662	1.72948e-05	0.000281604		MPPE1	-0.210309	9.06601	9.25884	0.00234361	0.0381392		GYS1	-0.158717	9.15509	5.67602	0.0171983	0.280032		MTBP	-0.559151	9.45759	4.43507	0.0352077	0.562067		TMEM39A	0.588096	9.12543	3.26814	0.0706378	0.859948		MT1E	-0.493382	9.98867	14.5539	0.000136207	0.0022178		CHD2	0.698434	8.72023	3.88244	0.0487935	0.794481
SLC11A1	-0.279824	8.98339	18.457	1.73785e-05	0.000282648		ZBTB8OS	0.192832	9.0248	9.25778	0.00234497	0.0381392		RHEX	-0.404276	9.18101	5.67	0.0172574	0.28068		TRIM5	-0.558292	9.45749	4.43289	0.0352527	0.562067		PCCB	-0.34567	9.09394	3.2658	0.0707384	0.859948		NDUFV3	-0.59011	10.1121	14.5409	0.000137151	0.00223066		NCAPD2	0.661074	8.69931	3.87977	0.0488712	0.794551
PNPLA2	-0.336832	8.99507	18.4423	1.75127e-05	0.000284512		SEH1L	0.195325	9.25446	9.25172	0.00235275	0.0382229		DOCK8	-0.270389	9.29305	5.66518	0.0173049	0.281126		CDK10	-0.557972	9.4574	4.43282	0.0352543	0.562067		KLF7	-0.34567	9.09394	3.2658	0.0707384	0.859948		TMEM208	-0.605041	10.0406	14.4921	0.000140751	0.00228572		RBL2	-0.653898	8.84361	3.87837	0.048912	0.794551
PRKAR2B	-0.462729	9.1118	18.4153	1.7763e-05	0.000288257		EIF4E	0.195954	9.18165	9.24572	0.00236047	0.0383055		HDAC5	-0.273262	9.20745	5.66179	0.0173384	0.281126		HMGN1	0.650055	10.1446	4.43246	0.0352616	0.562067		MTX3	-0.34567	9.09394	3.2658	0.0707384	0.859948		MT-ND2	0.577186	11.2829	14.4907	0.000140851	0.00228572		CLCN3	-0.69084	8.72426	3.87666	0.048962	0.794551
NOL8	0.370637	9.18878	18.4008	1.78981e-05	0.000290125		ATG2B	-0.17557	9.0121	9.23227	0.00237786	0.0385447		C24H18orf21	-0.273991	9.24644	5.66133	0.0173429	0.281126		PLCG2	0.872941	9.58905	4.43163	0.0352787	0.562067		SLC35C1	-0.34567	9.09394	3.2658	0.0707384	0.859948		MPDU1	-0.564832	10.0185	14.4632	0.000142922	0.00231674		FHL2	-0.675867	8.79615	3.87201	0.0490977	0.795866
KPNA3	0.402178	9.10111	18.3586	1.82994e-05	0.000296299		GATA2	-0.115289	8.99075	9.22125	0.00239222	0.0387342		MT-COX1	-0.0992581	12.1191	5.64137	0.0175415	0.284027		DNAJB4	-0.557286	9.45733	4.43097	0.0352924	0.562067		RGL1	-0.34567	9.09394	3.2658	0.0707384	0.859948		ACO1	-0.644316	10.0351	14.3967	0.000148062	0.00239739		H4.2	0.658999	8.69929	3.86839	0.0492038	0.796695
POLR2G	-0.383817	9.12601	18.3522	1.83607e-05	0.000296921		LPCAT4	-0.20677	9.032	9.21729	0.0023974	0.0387749		SH3BP1	-0.281274	9.27856	5.6277	0.0176788	0.285932		LMF2	-0.556766	9.45733	4.42897	0.0353338	0.562067		ANKRD50	-0.34567	9.09394	3.2658	0.0707384	0.859948		SEC13	-0.584411	10.0283	14.3896	0.000148622	0.00240378		ENSBTAG00000005146	0.700363	8.77195	3.86513	0.0492995	0.797356
DGCR6L	-0.363898	9.15682	18.3503	1.83787e-05	0.000296921		TRIP11	0.198005	9.234	9.19787	0.00242296	0.0391349		PABPN1	-0.170585	9.78157	5.61934	0.0177633	0.286512		L3MBTL3	-0.556977	9.45743	4.42873	0.0353388	0.562067		LCAT	-0.34567	9.09394	3.2658	0.0707384	0.859948		EIF3I	-0.580634	10.1224	14.374	0.000149861	0.00242007		RRM2	0.657361	8.69937	3.86268	0.0493715	0.797632
BYSL	0.389035	9.01761	18.3388	1.84898e-05	0.000298384		MICOS13	-0.162222	9.35746	9.1963	0.00242505	0.0391349		HIST1H2BD	-0.22286	9.16391	5.61879	0.0177689	0.286512		TANGO2	-0.556772	9.45749	4.42691	0.0353765	0.562067		NEK4	-0.34567	9.09394	3.2658	0.0707384	0.859948		SELENOS	-0.625797	10.1633	14.3711	0.000150089	0.00242007		ENSBTAG00000045580	0.70964	8.73389	3.85995	0.0494519	0.798044
UTP4	0.378702	9.01255	18.2679	1.91918e-05	0.000309369		TNKS2	0.210071	9.1006	9.18773	0.00243643	0.0392749		NCOR1	-0.173899	9.74022	5.6183	0.0177738	0.286512		SCLY	-0.555299	9.45717	4.42538	0.0354083	0.562067		ZDHHC24	-0.34567	9.09394	3.2658	0.0707384	0.859948		CD72	-0.744438	10.1123	14.3686	0.00015029	0.00242007		SDHA	0.654257	8.87109	3.85101	0.0497161	0.801417
SON	0.209031	9.88392	18.2293	1.95841e-05	0.00031526		HSPA8	0.10622	10.32	9.18011	0.00244659	0.039395		MFF	0.252503	9.36708	5.61421	0.0178154	0.286653		INTS3	-0.554904	9.45709	4.42476	0.0354211	0.562067		ENSBTAG00000051728	-0.34567	9.09394	3.2658	0.0707384	0.859948		SLC16A6	-0.420654	9.9826	14.3685	0.000150296	0.00242007		MND1	0.953296	8.69498	3.84332	0.0499447	0.804209
RNASEH2C	-0.383987	9.11518	18.2277	1.96006e-05	0.00031526		EBNA1BP2	0.196663	9.16969	9.16667	0.00246463	0.0396415		THOC5	-0.275227	9.20982	5.61356	0.017822	0.286653		TNNI2	-0.557272	9.45783	4.42454	0.0354256	0.562067		RAB19	0.587261	9.12535	3.26568	0.0707436	0.859948		AMZ2	-0.581898	10.0822	14.3651	0.000150567	0.00242175		UBB	0.271994	11.4818	3.8387	0.0500823	0.805017
CD44	0.479762	9.13162	18.2239	1.96399e-05	0.000315542		TRAT1	-0.234208	9.07053	9.12244	0.00252493	0.0405223		PDPN	-0.105951	9.15048	5.60182	0.0179419	0.287606		TREX1	-0.867213	9.52321	4.42242	0.0354697	0.562067		TMEM187	-0.345094	9.09393	3.26505	0.0707709	0.859948		PMP22	-0.806345	10.0438	14.3472	0.000152005	0.00244217		NDUFC1	-0.595928	8.94564	3.83792	0.0501057	0.805017
ANXA6	-0.429998	9.12453	18.1854	2.0041e-05	0.000321631		MEA1	-0.206599	9.10278	9.12241	0.00252497	0.0405223		PRICKLE1	-0.105959	9.15047	5.6018	0.017942	0.287606		GPR137	-0.552409	9.45679	4.41885	0.0355439	0.562067		SPC25	-0.345094	9.09393	3.26505	0.0707709	0.859948		SERP1	-0.630853	10.1409	14.3364	0.000152882	0.00245355		MCTP2	0.692151	8.71574	3.8313	0.050304	0.806196
TP53	0.402046	9.11193	18.1699	2.02042e-05	0.000323892		WDR76	-0.211994	9.10918	9.10905	0.00254347	0.0407742		SLC25A27	-0.10598	9.15057	5.60119	0.0179483	0.287606		MED30	0.872772	9.57932	4.41846	0.0355521	0.562067		ENSBTAG00000053419	-0.345094	9.09393	3.26505	0.0707709	0.859948		SMC6	0.697191	10.0837	14.3311	0.000153314	0.00245776		IP6K2	0.690098	8.71787	3.82964	0.0503537	0.806196
USPL1	0.393154	9.03116	18.1669	2.02369e-05	0.000324058		ACOT8	-0.207545	9.05452	9.10384	0.00255074	0.0408456		RGS1	0.427536	9.42452	5.59999	0.0179605	0.287606		SPICE1	-0.552023	9.45678	4.41745	0.0355732	0.562067		CDCA2	-0.345094	9.09393	3.26505	0.0707709	0.859948		TREX1	-0.492487	9.98968	14.3167	0.000154485	0.0024738		ABHD3	-0.692085	8.77007	3.82559	0.0504756	0.806196
CDC25B	-0.407758	9.0055	18.1488	2.04302e-05	0.000326793		ENSBTAG00000039129	0.229225	9.12648	9.09761	0.00255943	0.0409397		GRK6	-0.271881	9.29704	5.59315	0.0180309	0.288415		CTSC	-0.86488	9.52116	4.41701	0.0355824	0.562067		INSL3	-0.345094	9.09393	3.26505	0.0707709	0.859948		LY75	0.744623	10.0496	14.301	0.000155782	0.00249182		DDOST	-0.502513	9.21582	3.82523	0.0504864	0.806196
CRLF3	-0.403885	9.10647	18.1254	2.06825e-05	0.000330464		SUPT16H	0.181315	9.25036	9.09253	0.00256655	0.0410083		FAM210B	-0.183647	9.16074	5.58431	0.0181221	0.289182		HIVEP3	0.805061	9.6807	4.41655	0.035592	0.562067		P4HA2	-0.345094	9.09393	3.26505	0.0707709	0.859948		PHLDA1	-0.550876	9.9955	14.2853	0.000157088	0.00250995		GLIPR2	-0.482864	9.27548	3.82495	0.0504949	0.806196
MAP1LC3B	-0.226879	10.0862	18.1161	2.07838e-05	0.000331719		ZMAT2	0.187447	9.21058	9.08979	0.00257041	0.0410248		RPS6KB1	0.249731	9.3674	5.5742	0.018227	0.289182		SLTM	0.743428	9.81893	4.41511	0.0356219	0.562067		ENSBTAG00000032775	-0.345094	9.09393	3.26505	0.0707709	0.859948		S100A5	-0.35095	9.9746	14.2648	0.000158805	0.0025346		MCMBP	0.690415	8.71644	3.82438	0.0505121	0.806196
DRG1	0.369988	9.14617	18.105	2.09054e-05	0.000333294		PLPP2	-0.205352	9.03514	9.08745	0.00257369	0.0410322		MKNK2	-0.291199	9.32974	5.57379	0.0182313	0.289182		PHF23	0.869801	9.58974	4.41408	0.0356435	0.562067		CEP68	-0.345094	9.09393	3.26505	0.0707709	0.859948		SESTD1	-0.478201	9.98727	14.2569	0.000159471	0.00254244		ZNF32	0.627362	8.6856	3.81486	0.0507999	0.80912
DNAJC25	0.409159	9.03674	18.0917	2.10519e-05	0.000335261		RARG	-0.196492	9.02152	9.07702	0.00258841	0.0412216		TKT	-0.277882	9.24151	5.57321	0.0182373	0.289182		C3H1orf122	-0.550241	9.45654	4.41359	0.0356538	0.562067		HRH4	-0.345094	9.09393	3.26505	0.0707709	0.859948		IL2RG	0.462234	10.5118	14.2527	0.000159835	0.00254544		CAMTA2	0.686863	8.71783	3.81122	0.0509104	0.80912
ZPR1	0.365022	9.18866	18.0768	2.12171e-05	0.000337522		ITGB2	-0.184554	9.25997	9.07171	0.00259594	0.0412962		ATG4C	-0.2187	9.16913	5.5714	0.0182562	0.289182		WDR5	0.879599	9.56441	4.41141	0.0356993	0.562067		SLC15A3	-0.345094	9.09393	3.26505	0.0707709	0.859948		RHOC	-0.406596	9.97954	14.1251	0.000171043	0.00272094		TMSB4	-0.445175	9.47185	3.80871	0.0509866	0.80912
STX2	-0.425713	9.04324	18.0655	2.13435e-05	0.000339162		GINM1	0.201584	9.14146	9.05843	0.00261486	0.0415516		NDRG3	-0.2187	9.16908	5.5714	0.0182562	0.289182		PEAK1	-0.553195	9.4579	4.41028	0.0357231	0.562067		RET	-0.345094	9.09393	3.26505	0.0707709	0.859948		TPCN2	-0.516924	9.99383	14.1224	0.000171291	0.00272191		SERPINE2	0.69881	8.76136	3.80871	0.0509867	0.80912
ENSBTAG00000018774	-0.403907	9.0473	18.0378	2.16561e-05	0.000343752		OSGEP	0.215936	9.11978	9.05626	0.00261797	0.0415555		BOLA1	-0.270318	9.24205	5.56958	0.0182751	0.289182		ENSBTAG00000038438	-0.55157	9.45756	4.40747	0.0357818	0.562067		FAM241B	-0.345094	9.09393	3.26505	0.0707709	0.859948		BIRC5	-0.318272	9.97277	14.1065	0.000172749	0.00274209		ENSBTAG00000055095	0.625884	8.68545	3.80849	0.0509935	0.80912
NELFB	-0.367741	9.1355	18.0093	2.19825e-05	0.000348553		NQO2	-0.224805	9.08183	9.04546	0.00263348	0.0417253		ZBTB18	-0.281165	9.22654	5.56626	0.0183099	0.289182		ARMC8	-0.547887	9.45634	4.40694	0.035793	0.562067		GBP5	0.801666	9.17922	3.26501	0.0707725	0.859948		PECAM1	-0.69623	10.0595	14.0809	0.00017511	0.00277653		LGALS3	-0.63281	8.88921	3.8073	0.0510296	0.80912
HYPK	0.258931	9.51719	18.0042	2.20414e-05	0.000349105		SEMA4A	0.206718	9.02739	9.04482	0.0026344	0.0417253		MTHFS	0.272291	9.27026	5.56556	0.0183171	0.289182		LIMA1	-0.54965	9.45696	4.4067	0.035798	0.562067		ETFRF1	0.58681	9.12532	3.26426	0.0708051	0.859948		IKBKB	0.56014	10.0533	14.0698	0.000176147	0.00278993		GGCT	0.646673	8.69816	3.80351	0.0511451	0.810067
VPS13C	-0.39997	9.1277	18	2.2091e-05	0.00034951		GPI	-0.211383	9.09138	9.02745	0.00265955	0.0420344		CSDE1	0.200888	9.57855	5.56499	0.0183231	0.289182		GTPBP2	-0.549401	9.45682	4.40627	0.0358071	0.562067		ENSBTAG00000023666	-0.344352	9.09391	3.26408	0.0708129	0.859948		ENSBTAG00000019432	0.580091	10.0433	14.0594	0.000177128	0.00280241		INPPL1	0.682703	8.71499	3.77742	0.0519488	0.815151
ZNF395	-0.411491	9.0508	17.9623	2.25325e-05	0.00035589		TMEM14C	-0.141619	9.47278	9.02734	0.00265971	0.0420344		RAB3IP	0.156103	9.15666	5.56098	0.0183652	0.289182		RPL23A	0.578302	10.6456	4.40464	0.0358413	0.562067		HSD17B7	-0.344352	9.09391	3.26408	0.0708129	0.859948		ENSBTAG00000019017	0.635583	10.0781	14.0536	0.000177672	0.00280592		LANCL2	0.61734	8.6851	3.77025	0.0521719	0.815151
QTRT2	0.375	9.01454	17.9614	2.25433e-05	0.00035589		UBE2E1	0.213819	9.10217	9.00582	0.00269121	0.042486		C23H6orf89	-0.217578	9.16776	5.56059	0.0183692	0.289182		CCL17	-0.546229	9.45613	4.40321	0.0358714	0.562067		ZNF684	-0.344352	9.09391	3.26408	0.0708129	0.859948		SPC24	-0.44676	9.98052	14.0529	0.000177736	0.00280592		MAN2B1	0.695423	8.75608	3.77008	0.0521772	0.815151
HSPB1	-0.522196	9.25433	17.9533	2.26394e-05	0.000357018		ENSBTAG00000039524	-0.0376282	8.98833	8.98141	0.00272741	0.0430107		NT5DC1	0.0761563	9.14908	5.5492	0.0184891	0.289182		NT5DC3	-0.549976	9.45741	4.40317	0.0358722	0.562067		PLXNC1	-0.344352	9.09391	3.26408	0.0708129	0.859948		FBXW4	-0.419657	9.98148	14.0281	0.000180103	0.00283956		MRM2	0.681526	8.7147	3.76949	0.0521957	0.815151
MDM2	0.366244	9.19125	17.9269	2.2955e-05	0.000361603		PRDX6	0.152174	9.54061	8.97714	0.00273378	0.0430645		KMO	0.0762003	9.14912	5.54882	0.0184932	0.289182		GSKIP	-0.546372	9.45623	4.40251	0.035886	0.562067		NCF4	-0.344352	9.09391	3.26408	0.0708129	0.859948		ZNF276	-0.490366	9.99207	14.0264	0.000180258	0.00283956		IKBIP	0.612071	8.68447	3.74993	0.0528098	0.815151
DDX52	0.388592	9.12927	17.8827	2.34943e-05	0.000369698		FLOT2	-0.212061	9.06455	8.97092	0.0027431	0.043117		ENSBTAG00000038527	0.0762487	9.14914	5.54843	0.0184973	0.289182		LACTB2	-0.547577	9.45661	4.40186	0.0358998	0.562067		ABCC9	-0.344352	9.09391	3.26408	0.0708129	0.859948		UBTD1	-0.474956	9.98735	13.9808	0.000184686	0.00290616		ZBTB16	-0.681345	8.76791	3.74973	0.0528159	0.815151
ZHX2	0.405054	9.06368	17.8785	2.35471e-05	0.000370128		SYNGR2	0.206204	9.26751	8.97015	0.00274426	0.043117		ENSBTAG00000050077	0.0763524	9.14921	5.54776	0.0185043	0.289182		TUBB1	-0.797311	9.49136	4.40057	0.035927	0.562067		GRB10	-0.344352	9.09391	3.26408	0.0708129	0.859948		ENSBTAG00000048782	-0.321751	13.1125	13.9409	0.000188646	0.00296525		NOTCH1	0.609848	8.68436	3.74077	0.0531	0.815151
PAX5	0.41052	9.08953	17.8533	2.38607e-05	0.000374652		PDCL3	0.189648	9.20122	8.96762	0.00274807	0.043117		ENSBTAG00000044087	0.0763937	9.1492	5.54754	0.0185067	0.289182		POGK	-0.545217	9.45605	4.40018	0.0359352	0.562067		IMPDH1	-0.344352	9.09391	3.26408	0.0708129	0.859948		PMEPA1	0.750171	10.0896	13.9196	0.000190801	0.00299588		CHMP4A	-0.679007	8.76876	3.73613	0.0532476	0.815151
PSMA1	0.263815	9.48137	17.8349	2.4093e-05	0.00037789		PODNL1	-0.185095	9.01456	8.967	0.00274899	0.043117		ENSBTAG00000052597	0.0765224	9.14924	5.54708	0.0185115	0.289182		LPCAT2	-0.546059	9.45643	4.39822	0.0359764	0.562067		ENSBTAG00000047919	-0.344352	9.09391	3.26408	0.0708129	0.859948		ANXA4	-0.507271	9.99391	13.9124	0.000191529	0.00300408		PDZD11	0.689928	8.75616	3.73324	0.0533397	0.815151
BLOC1S4	-0.36686	9.13158	17.8152	2.43435e-05	0.000381408		COA5	-0.213603	9.06784	8.95032	0.00277421	0.0434656		SH2D3A	0.0765314	9.14923	5.54704	0.018512	0.289182		DAAM1	0.740362	9.82289	4.39792	0.0359827	0.562067		ENSBTAG00000050187	-0.344352	9.09391	3.26408	0.0708129	0.859948		ARPC5L	-0.609745	10.0896	13.9061	0.000192175	0.00301095		LRRC57	0.60951	8.6838	3.73282	0.0533533	0.815151
PPP1R2	0.386291	9.10932	17.8123	2.43798e-05	0.000381565		SIKE1	-0.192077	9.02484	8.94399	0.00278384	0.0435694		CPA5	0.0766035	9.14925	5.54684	0.0185141	0.289182		TTC9B	-0.543699	9.45588	4.39651	0.0360125	0.562067		MAPK13	-0.344352	9.09391	3.26408	0.0708129	0.859948		QKI	-0.579917	10.1395	13.895	0.000193313	0.00302536		ARHGEF1	-0.557345	9.03471	3.7295	0.0534594	0.815151
EPRS1	0.382223	9.16188	17.7685	2.49481e-05	0.000390039		POLB	0.200512	9.16755	8.94026	0.00278953	0.0436116		LIPT1	0.0771758	9.14937	5.54562	0.018527	0.289182		ALMS1	-0.548477	9.45748	4.39482	0.0360483	0.562067		TRIM10	-0.344352	9.09391	3.26408	0.0708129	0.859948		TBC1D22A	-0.598959	10.0344	13.8931	0.000193511	0.00302536		HDAC6	0.607852	8.6844	3.72847	0.0534922	0.815151
KDELR2	0.327386	9.28256	17.7619	2.50348e-05	0.000390974		BCL7C	-0.164202	9.31316	8.93685	0.00279475	0.0436462		ENSBTAG00000051626	0.0775086	9.14944	5.5451	0.0185325	0.289182		EIF4G1	0.864096	9.52534	4.39184	0.0361112	0.562067		RTKN2	-0.344352	9.09391	3.26408	0.0708129	0.859948		PCNA	0.710345	10.1893	13.8757	0.000195306	0.00305013		GADD45B	0.664898	8.81579	3.72459	0.0536166	0.815151
ILF3	0.372071	9.15224	17.757	2.50993e-05	0.00039156		ENSBTAG00000037605	0.443307	9.08316	8.92858	0.00280742	0.043782		GSDMB	0.0777925	9.14943	5.54469	0.0185368	0.289182		BMPR2	-0.541793	9.4559	4.38884	0.0361749	0.562067		ZNF75A	-0.344352	9.09391	3.26408	0.0708129	0.859948		WDR5B	0.516422	9.99148	13.8665	0.000196267	0.00306184		SAV1	0.606167	8.68348	3.71882	0.0538024	0.815151
DDT	-0.378408	9.12564	17.7092	2.57382e-05	0.000401097		RPL30	0.051656	12.416	8.92725	0.00280948	0.043782		TRMT10C	0.269035	9.26571	5.53679	0.0186207	0.290179		L2HGDH	-0.544206	9.45653	4.38865	0.0361789	0.562067		CCDC28B	-0.344178	9.09391	3.26385	0.0708228	0.859948		FAM177A1	-0.592344	10.0725	13.8638	0.000196546	0.00306291		UBE2B	0.616124	8.91951	3.71666	0.0538722	0.815151
SLC44A2	-0.360375	9.22497	17.7036	2.58135e-05	0.000401838		CAND1	0.213602	9.12501	8.90909	0.00283754	0.044172		DENND4C	0.253169	9.18356	5.52617	0.0187341	0.291634		BLOC1S5	-0.854066	9.5378	4.38775	0.036198	0.562067		GCC1	-0.344178	9.09391	3.26385	0.0708228	0.859948		CD83	0.857987	10.2868	13.8618	0.000196757	0.00306292		FBXW2	0.685265	8.73157	3.71487	0.0539299	0.815151
HELB	0.378797	9.01827	17.6851	2.60657e-05	0.000405331		ZFAND6	0.160208	9.36615	8.90321	0.00284669	0.044267		HERC1	-0.220778	9.17049	5.52139	0.0187854	0.292119		ORC5	-0.541048	9.45586	4.38592	0.0362369	0.562067		CD14	-0.344178	9.09391	3.26385	0.0708228	0.859948		TVP23B	-0.575603	10.0549	13.8424	0.000198795	0.00309133		ENSBTAG00000050932	0.603848	8.68344	3.7123	0.0540128	0.815151
NSD3	0.310212	9.51309	17.6698	2.62772e-05	0.000408182		PRDM2	0.214727	9.11337	8.89908	0.00285315	0.0443199		RBMX	0.263714	9.3199	5.51073	0.0189002	0.293589		FBP1	-0.542908	9.45637	4.3856	0.0362436	0.562067		SIRT3	-0.344178	9.09391	3.26385	0.0708228	0.859948		RIPK1	-0.584685	10.1008	13.8367	0.000199399	0.00309741		GNPNAT1	0.602574	8.68383	3.70915	0.0541151	0.815151
PAF1	0.355103	9.21356	17.6623	2.63808e-05	0.000409354		MMAB	-0.196935	9.03066	8.87985	0.00288336	0.0447018		UBFD1	0.270482	9.25288	5.50806	0.018929	0.293723		GPATCH8	0.868714	9.58039	4.38383	0.0362815	0.562067		RPS6KL1	-0.344178	9.09391	3.26385	0.0708228	0.859948		DOCK4	-0.403172	9.97981	13.7934	0.000204051	0.00316628		AP1G2	0.60108	8.68383	3.70176	0.054355	0.815151
PPP1CC	0.260463	9.51763	17.63	2.68322e-05	0.000415543		HMGXB3	-0.162898	9.00796	8.8786	0.00288533	0.0447018		HDAC7	-0.297771	9.24163	5.49698	0.0190494	0.295275		CFLAR	-0.78861	9.68787	4.38279	0.0363036	0.562067		TMEM220	-0.344178	9.09391	3.26385	0.0708228	0.859948		SMIM4	-0.511267	9.99671	13.7771	0.000205828	0.00319044		CDC16	0.687644	8.74179	3.69842	0.054464	0.815151
U2AF1L4	-0.386661	9.13481	17.6297	2.68369e-05	0.000415543		XCL1	-0.0606015	8.98936	8.87756	0.00288697	0.0447018		NIT2	-0.275408	9.25385	5.48825	0.0191447	0.296437		TAPT1	-0.539798	9.4558	4.38204	0.0363195	0.562067		PIP4K2B	-0.344178	9.09391	3.26385	0.0708228	0.859948		ENSBTAG00000013919	-0.731351	10.9945	13.7731	0.000206273	0.00319393		GNS	0.600545	8.68351	3.69815	0.0544729	0.815151
POLE2	0.212418	8.97749	17.6195	2.69813e-05	0.000417334		SEMA4D	0.186566	9.26052	8.87177	0.00289614	0.0447961		FAM160B1	0.193936	9.16334	5.48457	0.019185	0.296745		MICOS10	-0.537833	9.4555	4.37809	0.0364037	0.562067		CCDC40	-0.344178	9.09391	3.26385	0.0708228	0.859948		MS4A3	-0.877283	10.0723	13.7665	0.000206999	0.00320176		H4.3	0.669326	8.71359	3.69383	0.0546139	0.815151
ARPP19	0.357781	9.203	17.6166	2.70218e-05	0.000417515		C5H12orf66	-0.0388155	8.98819	8.86411	0.00290832	0.0448133		VMP1	0.264737	9.3571	5.48006	0.0192346	0.297196		FAM160A2	-0.536671	9.45519	4.37806	0.0364045	0.562067		AIF1	-0.344178	9.09391	3.26385	0.0708228	0.859948		CXCL13	-0.792968	9.99636	13.7385	0.000210102	0.0032463		LAT	-0.604045	8.90372	3.6902	0.0547332	0.815151
CDC14A	-0.397653	9.04285	17.5766	2.75958e-05	0.000425931		ENSBTAG00000008851	-0.0388415	8.98821	8.86346	0.00290936	0.0448133		LY9	-0.270155	9.20774	5.47787	0.0192587	0.297251		RNASEH2C	-0.859463	9.5735	4.37752	0.0364159	0.562067		ZSCAN16	-0.344178	9.09391	3.26385	0.0708228	0.859948		CFP	-0.656492	10.0402	13.7235	0.000211792	0.00326893		UBA6	-0.637652	8.691	3.68544	0.0548894	0.815151
PTAFR	-0.304525	8.98788	17.515	2.85052e-05	0.000439501		MPZL1	-0.038842	8.98821	8.86345	0.00290937	0.0448133		CMBL	0.105976	9.15177	5.47371	0.0193046	0.297644		CYB5A	-0.534655	9.45507	4.3717	0.0365406	0.563393		IFIT2	-0.344178	9.09391	3.26385	0.0708228	0.859948		MGAT1	-0.574886	10.0319	13.6903	0.000215568	0.00332369		NCOR2	-0.680785	8.73805	3.68148	0.05502	0.815151
PDXP	-0.302751	8.98907	17.4934	2.88312e-05	0.000443719		TULP2	-0.0388541	8.98821	8.86331	0.00290959	0.0448133		PPP1R16B	0.297678	9.25367	5.46867	0.0193604	0.297874		NLGN2	-0.53307	9.45485	4.36846	0.0366102	0.563866		CRAMP1	-0.344178	9.09391	3.26385	0.0708228	0.859948		IL1B	0.54674	13.6225	13.6865	0.000216001	0.00332682		NFATC2	0.594783	8.68389	3.67515	0.0552294	0.815151
FAM241B	-0.373804	9.02271	17.4928	2.88399e-05	0.000443719		UVRAG	-0.208195	9.07185	8.85771	0.00291854	0.0449035		CUL7	-0.222564	9.17063	5.46743	0.0193741	0.297874		GLCCI1	-0.532035	9.45482	4.36462	0.0366927	0.564539		SFT2D2	-0.343307	9.0939	3.2627	0.0708723	0.859948		HDLBP	-0.613516	10.0943	13.6658	0.000218393	0.0033601		NUDCD1	0.594877	8.68308	3.67395	0.0552692	0.815151
RAB24	-0.412969	9.11516	17.4796	2.90405e-05	0.000446332		EIF3L	0.185303	9.20614	8.84415	0.00294029	0.0451903		TALDO1	-0.217286	9.44836	5.4668	0.0193811	0.297874		TSPAN31	0.875133	9.50788	4.35869	0.0368207	0.565908		LTBR	-0.343307	9.0939	3.2627	0.0708723	0.859948		CD19	0.63099	10.0371	13.662	0.000218836	0.00336336		HSD17B12	0.592359	8.68381	3.66646	0.055518	0.815151
POLR2E	-0.302627	9.37095	17.4759	2.90966e-05	0.000446722		SLTM	0.174882	9.29999	8.81886	0.00298132	0.0457315		LAT2	-0.299713	9.207	5.45414	0.019522	0.298597		GK	-0.531672	9.45526	4.35616	0.0368753	0.565921		ENSBTAG00000052307	-0.343307	9.0939	3.2627	0.0708723	0.859948		KDSR	-0.427341	9.982	13.601	0.000226067	0.00346877		ITGB2	-0.54405	9.0524	3.66392	0.0556027	0.815151
IRF2BP2	0.395399	9.13749	17.4691	2.92015e-05	0.000447859		CCDC66	-0.20691	9.04687	8.81857	0.00298181	0.0457315		TMCC1	-0.186076	9.16129	5.45373	0.0195266	0.298597		KMO	-0.532123	9.45556	4.35505	0.0368994	0.565921		GPR180	-0.343307	9.0939	3.2627	0.0708723	0.859948		UNC50	-0.550613	10.0261	13.6001	0.000226172	0.00346877		RAB1A	-0.623326	8.86731	3.66358	0.0556141	0.815151
VBP1	0.345176	9.19083	17.4504	2.94908e-05	0.000451818		MAP1LC3B	-0.1082	10.0252	8.81603	0.00298596	0.0457469		GPR155	-0.186075	9.16124	5.45373	0.0195266	0.298597		SCAI	-0.526426	9.45426	4.35031	0.0370023	0.566284		ENSBTAG00000038020	-0.343307	9.0939	3.2627	0.0708723	0.859948		MAPRE2	-0.60606	10.0687	13.5572	0.0002314	0.0035452		IGBP1	-0.64885	8.824	3.65895	0.0557687	0.815151
ENSBTAG00000016347	0.262223	9.80499	17.4475	2.9535e-05	0.000452019		ATP2B4	-0.167684	9.00723	8.81282	0.00299122	0.0457539		TOR2A	-0.186075	9.1605	5.45373	0.0195266	0.298597		TMEM158	-0.526426	9.45426	4.35031	0.0370023	0.566284		ENSBTAG00000040063	-0.343307	9.0939	3.2627	0.0708723	0.859948		NFIC	-0.4883	9.9949	13.53	0.000234774	0.00359311		MCM6	0.661147	8.7139	3.65671	0.0558437	0.815151
CDKN2C	-0.347491	8.99798	17.4417	2.96257e-05	0.000452931		LAPTM4A	0.154416	9.38055	8.81191	0.00299271	0.0457539		CMC2	-0.273957	9.32472	5.45334	0.0195309	0.298597		SPIN1	-0.788258	9.48321	4.34823	0.0370475	0.566284		MED20	-0.343307	9.0939	3.2627	0.0708723	0.859948		HK1	-0.640245	10.0661	13.526	0.000235287	0.00359717		ARID4B	0.477375	9.30613	3.65495	0.0559029	0.815151
MED22	0.378099	9.02055	17.4161	3.00274e-05	0.000458589		SMYD5	0.149009	9.00392	8.80694	0.00300087	0.0458303		HMG20B	-0.267906	9.23126	5.45011	0.0195671	0.298835		SNTB2	-0.789903	9.48253	4.34678	0.037079	0.566284		SEC31B	-0.343307	9.0939	3.2627	0.0708723	0.859948		PTTG1	-0.468292	9.98153	13.5003	0.000238531	0.00364292		BASP1	0.591342	8.68242	3.65413	0.0559305	0.815151
CDK2AP2	-0.331913	9.26564	17.4062	3.01842e-05	0.0004605		NASP	0.17616	9.27203	8.79901	0.00301394	0.0459815		TMEM214	-0.273463	9.23517	5.44805	0.0195902	0.298875		RMDN1	-0.52662	9.45462	4.34456	0.0371274	0.566427		SAC3D1	-0.343307	9.0939	3.2627	0.0708723	0.859948		NDUFAB1	-0.561877	10.0829	13.4951	0.000239192	0.00364918		GPX1	-0.538107	9.06838	3.65362	0.0559476	0.815151
KCTD3	-0.382248	9.01439	17.3925	3.0402e-05	0.000463335		SPATA6	-0.163738	9.00536	8.79633	0.00301837	0.0459982		ABHD10	-0.269617	9.23397	5.44274	0.0196498	0.299418		ATP10D	-0.524569	9.45438	4.34006	0.0372256	0.566868		OXSM	-0.343307	9.0939	3.2627	0.0708723	0.859948		CCDC93	-0.585588	10.0221	13.4836	0.000240661	0.00366775		TGFB1	0.55479	9.0525	3.65286	0.055973	0.815151
ST3GAL5	-0.469878	9.10456	17.3804	3.05969e-05	0.000465817		TPGS1	-0.204839	9.0837	8.79444	0.0030215	0.0459982		PPRC1	0.263339	9.19397	5.44121	0.0196671	0.299418		SKIV2L	-0.524989	9.45474	4.33707	0.037291	0.566868		ENSBTAG00000051896	-0.343307	9.0939	3.2627	0.0708723	0.859948		HTRA1	-0.556503	9.99699	13.4274	0.000247973	0.00377522		CHM	-0.632162	8.68955	3.65231	0.0559914	0.815151
CCDC58	0.3707	9.12303	17.3783	3.0631e-05	0.000465848		ZNF414	-0.210284	9.07579	8.7919	0.00302571	0.0459982		NFKBID	0.391383	9.24216	5.43164	0.0197751	0.300314		TRAPPC6B	-0.522865	9.45417	4.33629	0.0373082	0.566868		IL13RA1	-0.341818	9.09387	3.26073	0.0709576	0.859948		NCKAP1L	-0.563273	10.0332	13.4078	0.000250582	0.00381095		HYAL2	0.588616	8.68332	3.65027	0.0560601	0.815151
CD9	-0.341331	8.9889	17.3699	3.07666e-05	0.00046742		FBXL5	-0.20582	9.0516	8.78998	0.00302889	0.0459982		ST3GAL4	-0.282446	9.26422	5.42739	0.0198233	0.300314		GPD1L	-0.520986	9.45388	4.33361	0.0373669	0.566868		CYP2D14	-0.341818	9.09387	3.26073	0.0709576	0.859948		RAP1B	-0.457039	10.4206	13.3952	0.000252271	0.00383262		THAP9	0.589887	8.68264	3.64876	0.0561109	0.815151
ARPC5	-0.20959	10.1382	17.358	3.09597e-05	0.000469862		LAG3	-0.265504	9.04998	8.7888	0.00303086	0.0459982		MROH1	-0.157241	9.15644	5.42606	0.0198384	0.300314		LRRK2	0.846153	9.62683	4.33152	0.0374129	0.566868		ELOVL6	-0.341818	9.09387	3.26073	0.0709576	0.859948		MFSD5	-0.503217	9.99511	13.3829	0.000253925	0.00385372		NCL	0.34114	10.3978	3.6486	0.0561165	0.815151
CNR2	0.376965	9.0152	17.3519	3.10592e-05	0.000470501		ADGRG5	-0.200826	9.01781	8.78177	0.00304255	0.0461274		HSDL1	-0.157241	9.15597	5.42606	0.0198384	0.300314		STX11	0.821833	9.64538	4.32973	0.0374522	0.566868		ILVBL	-0.341818	9.09387	3.26073	0.0709576	0.859948		USB1	-0.531372	10.0115	13.3763	0.00025483	0.00386341		CYBA	-0.423445	9.56225	3.64809	0.0561336	0.815151
SERTAD2	-0.389981	9.1052	17.3514	3.10665e-05	0.000470501		UBL4A	-0.176214	9.23713	8.76805	0.00306553	0.0464075		ARID1A	0.227382	9.47612	5.4257	0.0198425	0.300314		DHX36	0.79588	9.69957	4.32645	0.0375244	0.566868		GLCE	-0.341818	9.09387	3.26073	0.0709576	0.859948		MKNK1	0.538968	10.1682	13.3731	0.000255253	0.0038658		NR2C2AP	0.588492	8.68252	3.64078	0.0563804	0.815151
RPS28	-0.124969	12.4312	17.3469	3.11403e-05	0.000471126		ACTR2	-0.15692	9.37297	8.76693	0.00306742	0.0464075		MCM5	0.282072	9.21844	5.42387	0.0198633	0.300314		ATP2C1	-0.517529	9.45353	4.32482	0.0375604	0.566868		ENSBTAG00000040167	-0.341818	9.09387	3.26073	0.0709576	0.859948		CHMP5	-0.555237	10.1009	13.3694	0.000255757	0.00386939		JDP2	0.583084	8.68359	3.62874	0.0567898	0.815151
WDR77	0.396234	9.04984	17.2879	3.21223e-05	0.000485478		EXOC3	0.210966	9.04275	8.76187	0.00307593	0.0464647		CLIC1	-0.160948	9.98819	5.42322	0.0198707	0.300314		AOPEP	0.822138	9.67066	4.32275	0.0376061	0.566868		COQ8A	-0.341818	9.09387	3.26073	0.0709576	0.859948		TMEM120A	-0.575766	10.0824	13.3297	0.000261241	0.00394825		MKLN1	-0.626473	8.68804	3.62871	0.056791	0.815151
CCDC51	-0.381247	9.05644	17.2857	3.21596e-05	0.000485536		LCLAT1	0.216214	9.12709	8.76088	0.0030776	0.0464647		KIAA1143	0.275358	9.22652	5.4187	0.0199222	0.300779		TH	-0.516071	9.45338	4.32128	0.0376386	0.566868		KLHL17	-0.341818	9.09387	3.26073	0.0709576	0.859948		ARFIP1	-0.478278	9.99346	13.2825	0.00026789	0.00404453		ETF1	0.638829	8.84974	3.6269	0.0568528	0.815151
ABHD14B	-0.388231	9.04316	17.2693	3.24377e-05	0.000489227		THNSL1	0.082909	8.99188	8.75411	0.00308905	0.0465892		RNF10	0.203578	9.60135	5.41478	0.0199669	0.301142		ARIH1	0.882093	9.58968	4.321	0.0376448	0.566868		LAMC1	-0.341818	9.09387	3.26073	0.0709576	0.859948		SLC35G1	-0.415104	9.97967	13.2656	0.000270314	0.00407689		LENG8	0.574085	8.99057	3.62106	0.0570523	0.815151
RABGGTA	-0.371386	9.02049	17.2651	3.25109e-05	0.000489822		EXOC3L4	-0.0769644	8.99059	8.74897	0.00309778	0.0466719		SYAP1	0.267088	9.33586	5.40063	0.0201294	0.303084		TMEM68	-0.517148	9.45373	4.31953	0.0376773	0.566868		DCUN1D1	0.585101	9.12516	3.26037	0.0709733	0.859948		SPI1	-0.542917	10.3071	13.2346	0.000274829	0.00414068		SSR1	0.469096	9.32893	3.61836	0.0571451	0.815151
ZDHHC13	-0.421556	9.04947	17.2533	3.27137e-05	0.000492366		MRPS34	-0.205508	9.10548	8.74709	0.00310096	0.0466719		TBC1D4	0.301579	9.19735	5.39994	0.0201374	0.303084		RALB	-0.871274	9.55939	4.31851	0.0376999	0.566868		SUCNR1	-0.340932	9.09385	3.25955	0.0710088	0.859948		NXT1	-0.540773	10.0188	13.2242	0.000276356	0.00415938		RNF145	-0.622321	8.68964	3.61719	0.0571855	0.815151
PFN1	0.156629	11.1486	17.2421	3.29067e-05	0.000494759		CSRP1	-0.209598	9.07192	8.73159	0.00312743	0.0470215		TDP2	0.284153	9.21749	5.39521	0.020192	0.303591		NSDHL	-0.517272	9.45386	4.31838	0.0377027	0.566868		GATA1	-0.340932	9.09385	3.25955	0.0710088	0.859948		TEX10	0.535136	10.0057	13.2055	0.000279134	0.00419684		SDF2L1	-0.550257	9.01697	3.61543	0.057246	0.815151
CERS2	0.350111	9.18971	17.239	3.29592e-05	0.000495035		CBX7	-0.196282	9.13832	8.72538	0.00313811	0.0471333		AXIN2	-0.260899	9.184	5.39081	0.0202431	0.304044		DHX9	0.769042	9.73721	4.3107	0.0378733	0.568844		GPR82	-0.340932	9.09385	3.25955	0.0710088	0.859948		NR3C1	0.654368	10.146	13.1975	0.00028033	0.00421046		ENSBTAG00000052466	-0.644302	8.81131	3.61299	0.0573298	0.815151
ENSBTAG00000055240	-0.531329	9.89636	17.2366	3.3001e-05	0.000495151		ENSBTAG00000048631	0.238226	9.11072	8.69513	0.00319061	0.0478724		GTPBP3	-0.276475	9.22889	5.38413	0.0203207	0.304628		EEF1AKNMT	0.863672	9.50803	4.30853	0.0379217	0.568982		ARMH1	-0.340932	9.09385	3.25955	0.0710088	0.859948		TAPBPL	0.517181	10.0039	13.1898	0.000281479	0.00422335		NRBP1	-0.644238	8.80935	3.61286	0.0573345	0.815151
NKAPD1	0.389395	9.09775	17.2254	3.31961e-05	0.000497565		OSBPL6	-0.0997635	8.99297	8.69068	0.00319841	0.0479268		HUS1	0.254465	9.19141	5.38385	0.0203239	0.304628		CX3CR1	-0.513604	9.45377	4.30476	0.0380058	0.569093		POC1B	-0.340932	9.09385	3.25955	0.0710088	0.859948		RALBP1	-0.542635	10.0235	13.1873	0.000281849	0.00422453		PSMB2	0.462474	9.35053	3.61267	0.057341	0.815151
DOCK11	-0.392548	9.08824	17.2095	3.34753e-05	0.000501233		MAPKAPK5	0.20442	9.05862	8.6893	0.00320084	0.0479268		REPS1	-0.270422	9.22318	5.3819	0.0203467	0.304654		ENSBTAG00000054649	0.82923	9.61982	4.30469	0.0380074	0.569093		PIANP	-0.340932	9.09385	3.25955	0.0710088	0.859948		ABCA3	-0.334296	9.974	13.1768	0.000283442	0.00424403		DUSP10	0.579469	8.68227	3.60728	0.0575273	0.815151
CEP170	-0.377349	9.17653	17.1885	3.38474e-05	0.000506281		ZMYM5	0.20372	9.14624	8.67696	0.00322258	0.0482026		ENSBTAG00000001143	-0.283061	9.36046	5.38011	0.0203676	0.304654		SLC7A7	-0.777211	9.48306	4.30006	0.0381111	0.570058		PRKAG2	-0.340932	9.09385	3.25955	0.0710088	0.859948		DOCK7	-0.514486	9.9959	13.1675	0.000284843	0.00426062		ENSBTAG00000001219	0.669511	8.72669	3.60694	0.0575388	0.815151
SRSF5	0.205114	9.91896	17.1788	3.40207e-05	0.00050835		RPS8	0.0564106	12.8064	8.67256	0.00323038	0.0482695		PTPRF	-0.28696	9.20217	5.37038	0.0204816	0.305941		BTBD8	-0.866126	9.5641	4.2958	0.0382066	0.570821		GPAT3	-0.340932	9.09385	3.25955	0.0710088	0.859948		EREG	-0.624153	10.0898	13.1267	0.000291122	0.00434873		APRT	-0.411902	9.62514	3.60685	0.0575419	0.815151
TMEM50A	-0.258813	9.48355	17.1473	3.45898e-05	0.000516322		LARS1	0.186669	9.19983	8.66892	0.00323682	0.0483161		ARL6IP5	-0.221455	9.49313	5.36741	0.0205164	0.305941		RPL35A	0.506343	12.5384	4.29428	0.0382408	0.570821		SNX30	-0.340932	9.09385	3.25955	0.0710088	0.859948		ENSBTAG00000015818	-1.08488	10.0458	13.1253	0.000291333	0.00434873		NUDT9	0.645733	8.84254	3.60523	0.0575982	0.815151
AASDHPPT	0.289355	9.39983	17.1189	3.51121e-05	0.000523581		SMIM20	-0.168975	9.30141	8.66648	0.00324117	0.0483313		ATP11C	-0.232432	9.17726	5.36737	0.0205168	0.305941		MPP5	-0.777365	9.48125	4.29121	0.0383098	0.571265		ICAM3	-0.340932	9.09385	3.25955	0.0710088	0.859948		CEACAM1	-0.352781	9.97668	13.1164	0.000292716	0.00436489		DNAJC7	0.619897	8.88702	3.60405	0.0576389	0.815151
NUP98	0.367512	9.15025	17.0588	3.62406e-05	0.000539855		MYL12A	-0.0933577	10.3671	8.65814	0.00325604	0.0485033		UQCRB	0.219536	9.46127	5.36258	0.0205733	0.306091		TARBP1	-0.77381	9.48493	4.28332	0.038488	0.573334		ENSBTAG00000053784	-0.340932	9.09385	3.25955	0.0710088	0.859948		IFITM3	0.6276	10.3549	13.0753	0.000299217	0.00445635		MRPL23	-0.538871	9.04293	3.60285	0.0576806	0.815151
ABTB2	0.293386	8.98627	17.053	3.63501e-05	0.000540932		YBX3	-0.216064	9.33338	8.64462	0.00328029	0.0488145		DDX3X	0.200742	9.66378	5.36018	0.0206016	0.306091		SIN3A	0.858486	9.50786	4.27802	0.0386082	0.574056		ARG2	-0.340932	9.09385	3.25955	0.0710088	0.859948		TMBIM4	-0.387958	10.7652	13.0738	0.000299463	0.00445635		SNRNP48	-0.667623	8.73612	3.59832	0.057838	0.815151
ENSBTAG00000050012	-0.245681	8.98013	17.0221	3.69479e-05	0.000549264		SAFB	0.151132	9.45441	8.63593	0.00329597	0.0489976		PRKCB	-0.274773	9.26929	5.36004	0.0206033	0.306091		EMID1	-0.500452	9.45207	4.2777	0.0386156	0.574056		ATP4B	-0.340932	9.09385	3.25955	0.0710088	0.859948		ENSBTAG00000020242	-2.10288	10.2994	13.0674	0.000300475	0.00446684		PDE7A	0.573279	8.68414	3.5965	0.0579014	0.815151
SPX	0.265579	8.98421	17.0086	3.72103e-05	0.0005526		JUND	0.109701	10.2885	8.6232	0.00331908	0.0492907		PARM1	0.148115	9.15458	5.35937	0.0206112	0.306091		OAS1X	0.856595	9.51213	4.27559	0.0386635	0.57418		C14H8orf37	-0.340932	9.09385	3.25955	0.0710088	0.859948		SLC39A8	-0.628536	10.1912	13.0596	0.000301739	0.00448105		SERGEF	-0.617963	8.68906	3.59585	0.0579241	0.815151
SELPLG	-0.424021	9.01611	16.9816	3.77432e-05	0.000559941		ITGB1	-0.210438	9.29132	8.62057	0.00332388	0.0493116		N4BP2L1	-0.272439	9.22144	5.35348	0.020681	0.306814		ETF1	0.788727	9.71023	4.27012	0.0387882	0.575443		F5	-0.340932	9.09385	3.25955	0.0710088	0.859948		UBAC1	-0.535675	10.0087	13.0539	0.000302649	0.00448997		TCEANC2	-0.616141	8.68997	3.59005	0.0581264	0.815151
TGIF1	-0.356776	9.20229	16.9785	3.78064e-05	0.000560306		TWISTNB	0.211751	9.08139	8.61684	0.00333069	0.0493622		TNFRSF25	0.289642	9.37749	5.34959	0.0207271	0.307184		RPL21	0.572363	10.5794	4.26703	0.0388588	0.575904		ENSBTAG00000050871	-0.340932	9.09385	3.25955	0.0710088	0.859948		PSMD13	-0.54623	10.0771	13.0516	0.000303021	0.00449089		SLC15A4	-0.614801	8.68966	3.58467	0.0583149	0.815151
AIMP1	0.290906	9.38353	16.9717	3.79411e-05	0.00056173		EMD	-0.170937	9.27719	8.61493	0.00333419	0.0493637		PPP2CB	-0.262043	9.20742	5.34692	0.020759	0.307343		WDR46	0.855668	9.56482	4.25306	0.0391796	0.579982		RYR1	-0.340932	9.09385	3.25955	0.0710088	0.859948		CLPTM1	-0.560153	10.0304	13.0126	0.000309402	0.00458079		RBBP4	0.593699	8.93737	3.57576	0.0586287	0.815151
CAPG	-0.445395	9.04615	16.9472	3.84347e-05	0.000568458		RASA2	0.208498	9.07252	8.60771	0.00334744	0.0494968		PWP1	0.267562	9.30082	5.34015	0.0208397	0.307922		PRRC2A	0.786613	9.69718	4.25158	0.0392139	0.579982		ABHD6	-0.340932	9.09385	3.25955	0.0710088	0.859948		RPS6KA3	-0.465901	9.9922	13.0043	0.000310777	0.00459203		ATAD2	0.637169	8.82598	3.57445	0.0586748	0.815151
STARD8	0.212784	8.97745	16.9301	3.87816e-05	0.000572814		PEMT	0.151262	9.00548	8.60451	0.00335332	0.0494968		ENSBTAG00000054755	-0.273701	9.23508	5.33931	0.0208498	0.307922		PTMS	-0.686177	9.89371	4.24718	0.0393155	0.58079		VPS37C	-0.340932	9.09385	3.25955	0.0710088	0.859948		CYP3A4	0.831295	10.6789	13.0042	0.000310793	0.00459203		TBC1D31	-0.581655	8.67651	3.57324	0.0587178	0.815151
TKT	-0.421271	9.21329	16.9288	3.88081e-05	0.000572814		CASS4	0.066463	8.99023	8.60446	0.00335341	0.0494968		FUT8	-0.257271	9.19125	5.33831	0.0208617	0.307922		ASRGL1	-0.763605	9.48314	4.24571	0.0393495	0.58079		CORO1B	-0.340932	9.09385	3.25955	0.0710088	0.859948		ENSBTAG00000052744	0.607761	10.0377	12.9982	0.000311794	0.00459943		SERBP1	0.398423	9.76867	3.57021	0.0588249	0.815151
UCP2	-0.228779	9.9075	16.918	3.90295e-05	0.000575496		TUBGCP6	-0.168266	9.01151	8.60251	0.00335701	0.0494997		TNFSF12	-0.180108	9.15951	5.3277	0.020989	0.309487		RPS27A	0.502807	12.5536	4.24321	0.0394076	0.58079		MTUS1	-0.340932	9.09385	3.25955	0.0710088	0.859948		MGAT2	-0.572027	10.0358	12.9974	0.000311928	0.00459943		CSTB	-0.612604	8.68791	3.56944	0.0588522	0.815151
KSR1	0.356411	9.00641	16.9145	3.91017e-05	0.000575976		STAT5A	0.167935	9.32121	8.59974	0.00336211	0.0495246		LAPTM4B	0.270347	9.19327	5.32192	0.0210588	0.310201		PNPLA6	-0.761917	9.48478	4.24231	0.0394284	0.58079		GTF2I	0.58465	9.12512	3.25852	0.0710533	0.859948		SCOC	-0.415087	9.98182	12.9751	0.000315664	0.0046498		MCM3AP	-0.66764	8.71245	3.56755	0.0589191	0.815151
CISD2	-0.372138	9.13517	16.8815	3.9787e-05	0.000585478		ENSBTAG00000050052	0.121015	9.80106	8.58749	0.0033848	0.0497789		LTN1	0.247936	9.18866	5.31888	0.0210956	0.310427		MRC1	-0.486358	9.45103	4.23583	0.0395793	0.581869		ATP5MF	0.575789	9.65399	3.2578	0.0710845	0.859948		TMTC4	-0.352394	9.97545	12.964	0.000317543	0.00467273		NSRP1	0.61593	8.88167	3.56663	0.0589517	0.815151
MRPL48	0.392414	9.06027	16.866	4.01139e-05	0.00058969		OSGIN2	-0.130511	8.99884	8.58673	0.00338622	0.0497789		IRAK3	0.261626	9.19139	5.31514	0.0211409	0.31078		TMEM101	-0.761732	9.48324	4.23572	0.0395818	0.581869		TRIM45	-0.338825	9.09382	3.25672	0.0711314	0.859948		TBC1D2	-0.344188	9.97476	12.9507	0.000319796	0.00470114		ENSBTAG00000046995	0.398991	8.66146	3.56638	0.0589608	0.815151
CXCL2	-0.349441	9.50874	16.8563	4.03203e-05	0.000592125		EEF1AKNMT	0.194848	9.034	8.5829	0.00339335	0.0498332		SLC38A2	0.277868	9.28006	5.30835	0.0212235	0.311678		CDADC1	-0.833039	9.51554	4.22944	0.0397286	0.582654		RBM15	-0.338825	9.09382	3.25672	0.0711314	0.859948		TNIP1	0.431697	10.8522	12.9322	0.000322973	0.00474304		CHRAC1	0.607645	8.89476	3.56597	0.0589754	0.815151
RSBN1L	-0.34574	9.171	16.8363	4.07471e-05	0.000597789		GAS6	-0.224592	9.04907	8.57869	0.0034012	0.0498979		TMBIM6	0.155308	10.0281	5.29766	0.021354	0.31239		HPF1	-0.760694	9.48173	4.22926	0.0397327	0.582654		IL11RA	-0.338825	9.09382	3.25672	0.0711314	0.859948		LIMS1	-0.551787	10.0321	12.924	0.000324398	0.00475915		ENSBTAG00000027204	-0.358691	10.4436	3.56411	0.0590412	0.815151
GAR1	0.35943	9.01399	16.8283	4.09182e-05	0.000599693		CCM2	0.201239	9.17422	8.57643	0.00340542	0.0499095		GRASP	0.268119	9.17856	5.29697	0.0213626	0.31239		SEC63	0.878874	9.52992	4.22828	0.0397556	0.582654		FAM209A	-0.338825	9.09382	3.25672	0.0711314	0.859948		PEX7	-0.506059	10.0045	12.9178	0.000325475	0.00477013		FKBP3	0.640854	8.83951	3.56083	0.0591581	0.815151
TMA7	-0.200798	9.83462	16.8161	4.1183e-05	0.000602966		ADNP	0.211387	9.09825	8.56443	0.00342795	0.050189		EPSTI1	0.235476	9.52428	5.296	0.0213744	0.31239		LAPTM4B	-0.758594	9.48326	4.22481	0.039837	0.583259		ABHD18	-0.338825	9.09382	3.25672	0.0711314	0.859948		RESF1	0.651588	10.1655	12.9048	0.000327744	0.00479854		EXOC6B	-0.610867	8.68872	3.56078	0.05916	0.815151
UGP2	-0.374795	9.08441	16.8066	4.13899e-05	0.000605385		PSMB9	0.104744	10.1708	8.56004	0.00343622	0.0502256		DDOST	0.211164	9.49249	5.29559	0.0213794	0.31239		MTF2	-0.831604	9.51767	4.22147	0.0399155	0.583302		TNFRSF12A	-0.338825	9.09382	3.25672	0.0711314	0.859948		HNRNPA3	-0.583526	10.1263	12.8928	0.000329843	0.00482441		FAM222B	0.395069	8.66116	3.55805	0.0592572	0.815151
C18H16orf87	-0.393152	9.10475	16.7627	4.23571e-05	0.000618907		TNFAIP8L1	0.153986	9.0035	8.55759	0.00344085	0.0502256		MVK	-0.268241	9.26006	5.29448	0.0213931	0.31239		DSTN	-0.757187	9.48426	4.22127	0.0399203	0.583302		ZNF205	-0.338825	9.09382	3.25672	0.0711314	0.859948		GSTO1	-0.502883	9.99692	12.8842	0.000331368	0.00484185		CALD1	0.395221	8.6612	3.55744	0.0592789	0.815151
EIF1AX	0.242822	9.62205	16.7541	4.25499e-05	0.000621101		PITPNB	0.151256	9.41412	8.55492	0.0034459	0.0502256		CHCHD4	0.251577	9.3551	5.29384	0.021401	0.31239		LPAR6	-0.479317	9.45051	4.21516	0.0400642	0.58423		NUP50	0.813812	9.21582	3.25598	0.0711635	0.859948		PSMB2	-0.498513	10.1907	12.8737	0.000333226	0.00486409		ARAP3	0.395078	8.66121	3.55652	0.0593119	0.815151
ATP2B1	-0.360168	9.28597	16.7472	4.2705e-05	0.000622385		TSHZ2	-0.0974257	8.99231	8.55489	0.00344596	0.0502256		TMBIM4	0.184327	9.63138	5.28495	0.0215105	0.313494		AK7	-0.479317	9.45051	4.21516	0.0400642	0.58423		HPDL	-0.338176	9.09381	3.25584	0.0711695	0.859948		NUFIP1	0.46794	9.99122	12.8581	0.000336022	0.00489998		ABITRAM	0.394341	8.66111	3.55649	0.0593132	0.815151
RALBP1	-0.345421	9.17019	16.7464	4.27236e-05	0.000622385		EME2	-0.143868	9.00247	8.55395	0.00344774	0.0502256		FBXO32	-0.241846	9.18343	5.2842	0.0215198	0.313494		CKAP5	-0.755843	9.48372	4.21148	0.0401512	0.584824		PAQR3	-0.338176	9.09381	3.25584	0.0711695	0.859948		ATP6V1B2	-0.591129	10.054	12.8377	0.000339705	0.00494872		TOB2	0.607019	8.90682	3.55576	0.059339	0.815151
EMC8	0.343654	9.1763	16.7373	4.29292e-05	0.000624754		TTLL12	-0.191203	9.03168	8.52789	0.00349745	0.0508768		HERC6	0.248071	9.18345	5.27393	0.0216471	0.314762		PCNX1	-0.758335	9.4787	4.21004	0.0401855	0.584824		COL27A1	-0.338176	9.09381	3.25584	0.0711695	0.859948		ITGB3	-0.688939	10.0677	12.8128	0.000344264	0.00501011		DEPDC5	0.393965	8.66108	3.55572	0.0593404	0.815151
HELQ	-0.384072	9.03587	16.7268	4.31678e-05	0.000627597		MAGED2	-0.190986	9.02647	8.52685	0.00349945	0.0508768		RPL37	-0.129893	12.7423	5.27368	0.0216502	0.314762		MITD1	-0.755977	9.48253	4.20422	0.0403235	0.585889		IFT88	-0.338176	9.09381	3.25584	0.0711695	0.859948		VPS35	-0.564628	10.0229	12.808	0.000345149	0.00501796		UQCR10	-0.496284	9.1669	3.55486	0.0593714	0.815151
ARF5	-0.382062	9.03593	16.7132	4.34766e-05	0.000631454		HPS3	-0.192045	9.02809	8.52349	0.00350592	0.0508995		PA2G4	0.218053	9.55698	5.26347	0.0217775	0.316297		NDEL1	0.80863	9.66585	4.20355	0.0403394	0.585889		PCK1	-0.338176	9.09381	3.25584	0.0711695	0.859948		EIF5A	-0.530908	10.4673	12.7913	0.000348233	0.00505773		CHCHD8	-0.676988	8.74618	3.55469	0.0593776	0.815151
DHX9	0.299504	9.32268	16.6799	4.42465e-05	0.000641995		GABARAP	-0.121167	9.676	8.5224	0.00350801	0.0508995		ENSBTAG00000055067	-0.233912	9.17667	5.25759	0.0218513	0.317051		VPS33A	-0.755056	9.48244	4.19986	0.0404274	0.58658		TTPAL	-0.338176	9.09381	3.25584	0.0711695	0.859948		KRCC1	-0.551025	10.1163	12.784	0.000349605	0.00507067		COG5	0.392392	8.66096	3.55225	0.0594647	0.815151
ARHGEF2	0.351242	9.19414	16.6659	4.45748e-05	0.000646112		RRN3	0.204699	9.04708	8.51459	0.0035231	0.0510673		SLC30A7	0.265309	9.25909	5.2336	0.0221546	0.321132		GIGYF1	-0.844188	9.5851	4.1959	0.0405218	0.586835		UBE2QL1	-0.338176	9.09381	3.25584	0.0711695	0.859948		SFMBT1	-0.378051	9.97764	12.7828	0.000349821	0.00507067		ABCA1	0.392456	8.66098	3.55211	0.0594698	0.815151
POLD2	-0.369236	9.20271	16.6045	4.60408e-05	0.000666696		RGS19	-0.200113	9.17608	8.50424	0.00354319	0.0512973		JAK1	0.117361	10.6776	5.23058	0.0221931	0.321368		TIMM10	0.805153	9.63455	4.19574	0.0405257	0.586835		CYB5D1	-0.338176	9.09381	3.25584	0.0711695	0.859948		AAK1	-0.40904	9.97914	12.7136	0.000363001	0.00525315		STK38L	0.3928	8.66107	3.55068	0.0595209	0.815151
MED10	0.31213	9.25935	16.5887	4.64258e-05	0.000671602		PIP4K2A	0.159563	9.40607	8.50279	0.00354603	0.0512973		TMEM134	-0.23092	9.17492	5.22817	0.0222239	0.321494		TCN2	-0.749415	9.48381	4.19332	0.0405836	0.587088		UNKL	-0.338176	9.09381	3.25584	0.0711695	0.859948		MRPL9	-0.550699	10.0703	12.7129	0.000363134	0.00525315		SLC22A4	0.391496	8.66089	3.5504	0.059531	0.815151
EIF2B3	-0.361432	9.00896	16.5792	4.66607e-05	0.000674328		ZNF621	0.0434782	8.98881	8.4983	0.00355478	0.0513727		NTMT1	0.261734	9.20183	5.22508	0.0222635	0.321746		SEC31A	-0.822971	9.53036	4.17928	0.040921	0.59138		ENSBTAG00000046752	-0.338176	9.09381	3.25584	0.0711695	0.859948		NACC2	-0.340123	9.97375	12.7078	0.000364124	0.00526223		TWIST1	0.391394	8.66089	3.55021	0.059538	0.815151
POLB	0.344791	9.17831	16.5449	4.75117e-05	0.000685945		OAZ1	-0.156368	9.38802	8.49115	0.00356878	0.0515238		FIBP	-0.237646	9.34695	5.2211	0.0223144	0.322161		HMOX2	0.851135	9.5979	4.17538	0.0410153	0.592153		HDAC6	-0.337966	9.0938	3.25555	0.0711818	0.859948		CLN3	-0.535162	10.0246	12.703	0.000365078	0.00527077		SPTLC1	0.660708	8.79696	3.5487	0.059592	0.815151
PHTF1	-0.35554	9.01283	16.5238	4.80432e-05	0.000692929		TIMM10	0.170705	9.26275	8.48028	0.00359017	0.0517812		CTU1	0.249883	9.19223	5.21342	0.0224132	0.323266		EMC6	0.753138	9.754	4.17056	0.0411323	0.592811		SYCP3	-0.337966	9.0938	3.25555	0.0711818	0.859948		P2RY12	0.355384	9.97869	12.6979	0.000366064	0.00527976		SNAP47	0.390201	8.6608	3.54762	0.0596308	0.815151
CD52	-0.276066	11.1137	16.4843	4.90539e-05	0.000706805		PLA2G16	-0.220416	9.18023	8.45771	0.00363499	0.0523628		PTPRCAP	-0.253732	9.38925	5.20804	0.0224827	0.323381		SOX4	-0.745079	9.48342	4.17014	0.0411425	0.592811		IDNK	-0.337966	9.0938	3.25555	0.0711818	0.859948		RNPC3	0.563108	10.068	12.6927	0.000367094	0.00528936		LINS1	0.389279	8.66074	3.54533	0.0597134	0.815151
TCN2	-0.363473	9.00392	16.4754	4.92866e-05	0.000709453		CLN5	0.192532	9.02916	8.45635	0.0036377	0.0523628		CENPA	0.11383	9.15226	5.20248	0.0225547	0.323381		CCNG2	-0.818649	9.49602	4.16541	0.0412574	0.593742		MEGF9	-0.337966	9.0938	3.25555	0.0711818	0.859948		DNAJC5	-0.494301	10.0007	12.6779	0.000369999	0.00532593		ZSCAN29	0.389397	8.66076	3.54512	0.0597208	0.815151
MOV10	0.386709	9.07141	16.4683	4.94704e-05	0.000711395		BLA-DQB	0.340556	9.24546	8.44582	0.00365883	0.0526047		MAP1S	0.11383	9.15192	5.20248	0.0225547	0.323381		NFKBIA	0.553716	10.9138	4.16412	0.0412889	0.593742		WIZ	-0.337966	9.0938	3.25555	0.0711818	0.859948		RAB2A	-0.519292	10.1827	12.67	0.000371564	0.00534316		EIF2S3	0.459655	9.34193	3.54434	0.0597489	0.815151
TFDP2	-0.37723	9.03318	16.4297	5.04867e-05	0.00072529		ILF3	0.199156	9.15291	8.44437	0.00366176	0.0526047		SLC10A5	0.113831	9.15253	5.20248	0.0225547	0.323381		LAP3	0.823319	9.62684	4.15553	0.0414988	0.59617		DNM1	-0.337966	9.0938	3.25555	0.0711818	0.859948		PAFAH1B1	-0.45227	10.2612	12.6322	0.000379158	0.00544697		ENSBTAG00000013919	1.08964	9.02541	3.54398	0.0597619	0.815151
OAT	0.436953	9.14098	16.4166	5.0837e-05	0.000729601		PLK1	-0.124558	8.99704	8.42947	0.00369188	0.052985		ZNF471	0.11383	9.15183	5.20248	0.0225547	0.323381		TSPYL2	-0.743416	9.48011	4.14956	0.0416453	0.597684		RMND1	-0.337966	9.0938	3.25555	0.0711818	0.859948		DESI2	-0.406352	9.98151	12.6139	0.000382879	0.005495		INTS3	0.389093	8.66075	3.54397	0.0597621	0.815151
SS18L2	0.283349	9.36536	16.414	5.09073e-05	0.000729889		TOP2A	-0.257892	9.00233	8.42206	0.00370696	0.053149		CAMTA1	0.113831	9.15226	5.20248	0.0225547	0.323381		IKBKB	-0.809958	9.49767	4.13394	0.0420315	0.602631		FAM161B	-0.337966	9.0938	3.25555	0.0711818	0.859948		SDHA	-0.535128	10.0784	12.6096	0.000383769	0.00550234		RORA	0.63126	8.86509	3.54246	0.0598167	0.815151
NPEPL1	-0.369831	9.03482	16.406	5.11238e-05	0.00073227		IL18RAP	0.189402	9.01595	8.41852	0.00371419	0.0532001		EFCAB14	0.270597	9.24223	5.19722	0.022623	0.32404		EMC3	0.833355	9.60909	4.13222	0.042074	0.602646		ANKRD16	-0.337966	9.0938	3.25555	0.0711818	0.859948		EIF4E3	-0.483238	9.99358	12.5932	0.000387159	0.00554546		PTGES	0.387738	8.66062	3.54196	0.0598346	0.815151
DBP	-0.280375	8.98587	16.3852	5.16861e-05	0.000739594		SYAP1	0.189821	9.21409	8.41126	0.00372905	0.0533603		BDP1	0.227386	9.5702	5.18964	0.0227219	0.325099		UBAP1	-0.823644	9.56994	4.12696	0.042205	0.603927		OSBP2	-0.337966	9.0938	3.25555	0.0711818	0.859948		CHIC2	-0.533515	10.1462	12.5897	0.000387885	0.00555038		ENSBTAG00000004339	0.386038	8.6605	3.5383	0.059967	0.815151
ANKLE1	-0.323388	8.99616	16.3711	5.20731e-05	0.000744399		AP3S1	-0.184387	9.18306	8.39631	0.00375983	0.0537478		RNF150	-0.132366	9.15352	5.18813	0.0227417	0.325099		UQCC1	-0.735955	9.47718	4.10562	0.042741	0.610995		HYKK	-0.337966	9.0938	3.25555	0.0711818	0.859948		EMB	-0.604848	10.0619	12.5724	0.000391487	0.00559641		USP46	-0.605178	8.6888	3.53798	0.0599785	0.815151
PABPC4	0.404744	9.06972	16.3576	5.24468e-05	0.000749004		FLT3LG	-0.218316	9.06711	8.37453	0.00380515	0.0543422		ENSBTAG00000049167	0.218396	9.17025	5.18426	0.0227924	0.325504		MRPL20	0.716012	9.80482	4.10275	0.0428135	0.611428		ZNF599	-0.337966	9.0938	3.25555	0.0711818	0.859948		NECAP2	-0.519808	10.2051	12.5701	0.00039196	0.00559767		EIF4E3	0.383948	8.66034	3.53385	0.060128	0.815151
ZNF367	-0.351105	9.01152	16.3345	5.30878e-05	0.000757413		CXHXorf21	0.161824	9.00859	8.36771	0.00381947	0.0544798		PSMA4	0.222624	9.4215	5.18226	0.0228186	0.325541		ARID4B	0.684111	9.92312	4.08378	0.0432966	0.617056		NUMBL	-0.337966	9.0938	3.25555	0.0711818	0.859948		LRP10	-0.536879	10.0692	12.5614	0.000393791	0.00561608		ZFPM1	0.383943	8.66034	3.53375	0.0601315	0.815151
MSN	-0.249012	9.54642	16.3212	5.34633e-05	0.000762022		RASSF7	-0.173696	9.01627	8.36637	0.00382229	0.0544798		C4H7orf25	0.259437	9.20387	5.17057	0.0229727	0.325541		DIS3	0.824292	9.50312	4.08365	0.0433	0.617056		SLC16A6	-0.337966	9.0938	3.25555	0.0711818	0.859948		SUDS3	-0.551688	10.0446	12.5603	0.000394023	0.00561608		KIAA0895	0.38352	8.66032	3.53232	0.0601835	0.815151
PARP1	0.268604	9.90846	16.3172	5.35762e-05	0.000762883		DOC2G	-0.176973	9.01776	8.36201	0.00383147	0.0545572		TMEM129	0.287583	9.21938	5.17001	0.0229801	0.325541		DENR	0.850484	9.57418	4.08229	0.0433349	0.617056		ENSBTAG00000050874	-0.337966	9.0938	3.25555	0.0711818	0.859948		NAB2	-0.447423	9.98595	12.5486	0.000396505	0.00564592		KCTD2	0.383462	8.66032	3.53216	0.0601893	0.815151
TRAPPC1	-0.368356	9.07274	16.3048	5.39275e-05	0.000767133		GSTP1	-0.221482	9.05509	8.35124	0.00385424	0.0548276		MLLT3	-0.277054	9.22823	5.16989	0.0229817	0.325541		MRPS9	0.823443	9.50289	4.07919	0.0434144	0.617582		ENSBTAG00000010852	-0.337966	9.0938	3.25555	0.0711818	0.859948		AP1G1	-0.405773	9.98302	12.5282	0.000400862	0.00570237		ENSBTAG00000020279	0.383048	8.66028	3.53162	0.060209	0.815151
VCAN	-0.200191	8.97535	16.2958	5.41849e-05	0.00077004		ICE1	0.201634	9.09996	8.33851	0.00388135	0.0551592		ENSBTAG00000038536	0.25983	9.21014	5.16907	0.0229925	0.325541		SET	0.590927	10.271	4.07552	0.0435089	0.61832		POLQ	-0.337966	9.0938	3.25555	0.0711818	0.859948		ZNF410	-0.476367	9.99374	12.5202	0.000402572	0.00572109		NDUFA13	0.604806	8.90534	3.5308	0.0602387	0.815151
CD46	-0.336022	9.21438	16.2692	5.49489e-05	0.000780135		WDR77	0.179903	9.02202	8.33147	0.00389641	0.0553192		PPP1R16A	-0.169868	9.15753	5.16333	0.0230687	0.325541		ZNF410	-0.729601	9.47914	4.07375	0.0435545	0.618364		CCDC18	-0.337966	9.0938	3.25555	0.0711818	0.859948		JCHAIN	-1.1979	10.1932	12.484	0.000410448	0.00582733		GCNT4	0.382536	8.66024	3.53053	0.0602484	0.815151
FXYD5	-0.358672	9.21362	16.2555	5.53481e-05	0.000785035		ANXA5	-0.216886	9.20917	8.32888	0.00390197	0.055344		STAT5A	0.241444	9.41319	5.15846	0.0231334	0.325541		SNRPB	0.607018	10.1996	4.06902	0.0436766	0.61862		INVS	-0.337966	9.0938	3.25555	0.0711818	0.859948		CLTB	-0.534106	10.0189	12.4798	0.000411368	0.00583184		POMT2	0.382797	8.66029	3.52988	0.0602722	0.815151
PDCD10	0.277399	9.36512	16.2528	5.54268e-05	0.000785384		CRADD	-0.18964	9.02339	8.3166	0.00392844	0.0556651		ERAP1	-0.226023	9.17542	5.15422	0.02319	0.325541		EBAG9	-0.72561	9.47931	4.06846	0.0436911	0.61862		ENSBTAG00000049115	-0.337966	9.0938	3.25555	0.0711818	0.859948		CBFB	-0.464002	9.98969	12.4789	0.00041157	0.00583184		SLC8B1	0.383014	8.66034	3.52926	0.0602947	0.815151
RIPK1	0.351471	9.18508	16.2405	5.57878e-05	0.000789729		ICOS	0.209576	9.2231	8.30681	0.00394968	0.0558282		GSK3B	-0.262537	9.21714	5.15317	0.023204	0.325541		PSMB4	0.613938	10.1673	4.0681	0.0437004	0.61862		DZIP1	-0.337966	9.0938	3.25555	0.0711818	0.859948		UBE2C	-0.544654	9.99463	12.4662	0.000414382	0.00586597		TEN1	0.382061	8.66021	3.52918	0.0602975	0.815151
MTHFD1	-0.375614	9.03835	16.2255	5.62334e-05	0.000795262		ZNF638	0.166027	9.34014	8.30619	0.00395101	0.0558282		TSC22D1	-0.29662	9.16131	5.15161	0.0232248	0.325541		IFRD1	0.852524	9.52303	4.06403	0.0438058	0.619508		FDXACB1	-0.337966	9.0938	3.25555	0.0711818	0.859948		SEC11A	-0.536441	10.1121	12.4442	0.000419289	0.00592965		EML3	0.382023	8.66021	3.52909	0.0603007	0.815151
PSMB5	0.347452	9.16158	16.1864	5.74057e-05	0.000811051		TAP	-0.110975	8.99383	8.30598	0.00395148	0.0558282		MYH9	-0.216002	9.52917	5.14112	0.0233656	0.325541		RCSD1	-0.825689	9.57447	4.06032	0.0439021	0.620267		SCN2B	-0.337966	9.0938	3.25555	0.0711818	0.859948		MRPL54	-0.545934	10.0932	12.4418	0.000419829	0.00593151		PTGS2	0.381613	8.6602	3.52755	0.0603569	0.815151
RIPK2	0.378878	9.07674	16.1375	5.8906e-05	0.000831439		RALGDS	0.210193	9.03515	8.30059	0.00396323	0.0559397		PDCD6	0.214352	9.4481	5.13711	0.0234196	0.325541		RPS25	0.498014	12.2094	4.05572	0.044022	0.620958		YDJC	-0.337966	9.0938	3.25555	0.0711818	0.859948		PSIP1	0.628871	10.0669	12.4397	0.000420306	0.00593249		ADGRG1	-0.568425	8.67574	3.52652	0.0603944	0.815151
CSDE1	0.237868	9.5554	16.1265	5.92501e-05	0.000835484		ZNF189	0.137659	9.00218	8.28386	0.00399991	0.0564026		NUFIP1	0.264507	9.24245	5.13025	0.0235123	0.325541		ANP32A	-0.738893	9.77619	4.05441	0.0440562	0.620958		SLC2A8	-0.337966	9.0938	3.25555	0.0711818	0.859948		RXRA	-0.567268	10.0473	12.4284	0.000422855	0.00596266		VPS35L	0.38082	8.66013	3.5261	0.0604096	0.815151
LGALS3BP	-0.375355	9.04943	16.0925	6.03233e-05	0.000849792		SCYL3	0.200809	9.09576	8.28044	0.00400745	0.0564119		SRRT	0.261301	9.29428	5.12971	0.0235197	0.325541		IRF7	0.858029	9.54489	4.05352	0.0440793	0.620958		TAB3	-0.337766	9.0938	3.25528	0.0711937	0.859948		EGLN2	-0.53859	10.0384	12.4023	0.000428799	0.0060388		ENSBTAG00000030608	0.380696	8.66013	3.52559	0.0604284	0.815151
RETREG1	-0.365566	9.34534	16.0877	6.04742e-05	0.000851092		AGFG2	-0.153724	9.00591	8.28003	0.00400834	0.0564119		MCM6	0.260539	9.21339	5.11674	0.0236962	0.325541		MED13L	0.853612	9.56381	4.03896	0.0444613	0.625733		ENSBTAG00000053235	-0.337766	9.0938	3.25528	0.0711937	0.859948		SYPL1	-0.54842	10.0281	12.4011	0.000429086	0.0060388		RENBP	-0.60403	8.68686	3.52527	0.0604401	0.815151
PMS2	-0.356839	9.01667	16.0763	6.08403e-05	0.000855416		TRAF2	0.196775	9.04781	8.27545	0.00401847	0.0564998		SPINK9	-0.0781604	9.14864	5.116	0.0237062	0.325541		XRCC4	-0.793336	9.49531	4.03311	0.0446157	0.627297		TRIM35	-0.337766	9.0938	3.25528	0.0711937	0.859948		NDUFB7	-0.541152	10.1051	12.3894	0.000431779	0.00607082		RMDN3	0.379705	8.66004	3.52392	0.0604891	0.815151
MCRS1	0.332952	9.18587	16.0242	6.25382e-05	0.000878438		GEM	-0.121834	8.99688	8.26701	0.00403718	0.056708		CTNNBIP1	0.222509	9.17109	5.11327	0.0237435	0.325541		ZNF277	-0.78868	9.49352	4.01419	0.0451188	0.633404		SNTG2	-0.337766	9.0938	3.25528	0.0711937	0.859948		HECTD3	-0.383969	9.97897	12.3832	0.000433217	0.00608431		TTC32	0.379456	8.66002	3.52357	0.0605018	0.815151
BCL9L	0.374285	9.02136	16.003	6.32421e-05	0.000887468		NCOA3	0.198481	9.16087	8.25889	0.0040553	0.0569004		GCSAML	-0.0767429	9.1486	5.11226	0.0237573	0.325541		PELI1	0.840818	9.53087	4.0135	0.0451373	0.633404		SLC2A6	-0.337766	9.0938	3.25528	0.0711937	0.859948		GGTA1	-0.666279	10.0982	12.3816	0.000433576	0.00608431		H2BC18	0.379039	8.65999	3.52273	0.0605328	0.815151
PHF11	0.376976	9.09419	16.0005	6.33242e-05	0.000887761		STX2	-0.130476	8.99941	8.25736	0.00405872	0.0569004		RALGDS	-0.231788	9.17492	5.11198	0.0237612	0.325541		PRPF4	0.805972	9.50635	4.00543	0.0453538	0.635709		MPP2	-0.337766	9.0938	3.25528	0.0711937	0.859948		CEACAM19	0.349263	9.97509	12.3657	0.000437303	0.00613069		METTL15	0.378719	8.66	3.52086	0.0606009	0.815151
IQCB1	0.377455	9.02349	15.977	6.41165e-05	0.000897973		GNPAT	-0.172832	9.01402	8.2556	0.00406265	0.0569006		CTSZ	-0.254693	9.18262	5.10993	0.0237893	0.325541		ATG4D	-0.723429	9.75565	4.00294	0.045421	0.635709		AGER	-0.337766	9.0938	3.25528	0.0711937	0.859948		EPN1	-0.533589	10.1172	12.3399	0.000443374	0.0062098		ENSBTAG00000013274	-0.671608	8.7437	3.52067	0.0606078	0.815151
RNF214	-0.364279	9.03733	15.9752	6.41762e-05	0.000897973		NDUFS8	-0.175592	9.2501	8.25064	0.00407377	0.0570014		GALNT7	-0.27131	9.25295	5.10591	0.0238445	0.325541		MYBBP1A	0.806774	9.50388	4.00032	0.0454916	0.635709		FLYWCH1	-0.337766	9.0938	3.25528	0.0711937	0.859948		NDUFB8	-0.518697	10.1347	12.3052	0.000451688	0.00632016		TTLL5	0.378216	8.65994	3.52058	0.0606113	0.815151
SLC35B1	0.366432	9.09213	15.9718	6.42919e-05	0.000898726		RRP15	0.201749	9.07075	8.24061	0.00409633	0.0572619		SLC10A7	-0.193697	9.16414	5.10534	0.0238523	0.325541		MATR3	0.597417	10.234	3.99952	0.0455132	0.635709		BOP1	0.582997	9.12497	3.25471	0.0712186	0.859948		ATP6V1G1	-0.405512	10.5952	12.298	0.000453449	0.00633869		LANCL1	0.378244	8.65994	3.52047	0.0606152	0.815151
CDC42EP2	0.408081	9.00304	15.9612	6.4653e-05	0.000902904		ZNF281	0.149943	9.00634	8.23318	0.00411313	0.0574386		PSMB4	0.150913	9.9218	5.10385	0.0238727	0.325541		TLE3	-0.780513	9.49983	3.99926	0.0455204	0.635709		BSCL2	0.583164	9.12501	3.25361	0.0712663	0.859948		YIPF5	-0.516929	10.017	12.2817	0.000457412	0.00638793		CHD4	0.4982	9.17736	3.52024	0.0606235	0.815151
SPATA2L	-0.270031	8.98447	15.9401	6.538e-05	0.000912179		SESN3	-0.199447	9.034	8.23018	0.00411994	0.0574386		FCER1A	-0.0739615	9.14851	5.10311	0.0238829	0.325541		S1PR1	-0.777148	9.49942	3.99422	0.0456566	0.637		WDR5B	-0.336297	9.09377	3.25328	0.0712806	0.859948		NME2	-0.580798	10.3418	12.2737	0.000459379	0.00640859		ZBTB34	0.377727	8.65989	3.51991	0.0606359	0.815151
TES	-0.364819	9.02283	15.9333	6.56153e-05	0.000914584		CDC42EP3	-0.19201	9.01923	8.22848	0.00412381	0.0574386		ENSBTAG00000050920	0.223779	9.17551	5.1012	0.0239092	0.325541		TOLLIP	0.81397	9.61092	3.98881	0.0458033	0.638069		SLC48A1	-0.336297	9.09377	3.25328	0.0712806	0.859948		C10H15orf48	0.580001	10.1971	12.2721	0.000459774	0.00640859		TBCEL	-0.566338	8.67468	3.51965	0.0606453	0.815151
UBE2T	-0.364445	9.03832	15.9032	6.66649e-05	0.000928324		PTH1R	-0.172585	9.00922	8.22805	0.00412479	0.0574386		ENSBTAG00000026796	-0.0724064	9.14846	5.09942	0.0239338	0.325541		USP14	0.83749	9.57421	3.98573	0.0458873	0.638069		EQTN	-0.336297	9.09377	3.25328	0.0712806	0.859948		DEFB4A	-1.10563	10.2361	12.2483	0.000465693	0.00648115		WDR47	0.377111	8.65986	3.51802	0.060705	0.815151
AHNAK	-0.438739	9.41931	15.8635	6.80786e-05	0.0009471		CNOT4	0.179467	9.20516	8.22118	0.00414044	0.0576013		RNF121	0.260637	9.22352	5.09938	0.0239344	0.325541		UBR5	0.794275	9.6554	3.98496	0.0459081	0.638069		LURAP1L	-0.336297	9.09377	3.25328	0.0712806	0.859948		IL1R2	-1.04602	10.2124	12.2475	0.000465872	0.00648115		RTN4IP1	0.378162	8.66	3.51776	0.0607146	0.815151
NEMF	0.34	9.19738	15.8484	6.86232e-05	0.000953765		EGLN3	-0.238132	9.0763	8.2154	0.00415365	0.0577297		NDRG4	-0.0701178	9.14838	5.09207	0.0240355	0.325541		NCOR2	-0.773607	9.50322	3.98493	0.045909	0.638069		C13H20orf194	-0.336297	9.09377	3.25328	0.0712806	0.859948		SUB1	-0.479422	10.4989	12.2133	0.000474494	0.00659133		AKAP1	0.37707	8.65987	3.51748	0.0607248	0.815151
MAN1A1	-0.324902	9.34799	15.8384	6.8988e-05	0.00095725		CTDNEP1	0.193043	9.15195	8.20019	0.0041886	0.0581598		TMEM69	-0.069905	9.14838	5.09177	0.0240397	0.325541		CLDND1	-0.820914	9.59319	3.97892	0.0460732	0.639739		CSPG4	-0.336297	9.09377	3.25328	0.0712806	0.859948		EDF1	-0.507771	10.1417	12.2125	0.000474699	0.00659133		ENSBTAG00000023106	0.37612	8.65979	3.51563	0.0607927	0.815151
HNRNPA3	0.291828	9.42528	15.8379	6.90058e-05	0.00095725		ZBTB21	0.198237	9.04137	8.19116	0.00420949	0.0583483		GPATCH4	0.303095	9.247	5.09173	0.0240403	0.325541		ANKRA2	0.835117	9.5286	3.97293	0.0462372	0.641403		SNAI3	-0.336297	9.09377	3.25328	0.0712806	0.859948		CLEC4D	-0.544639	10.0087	12.1857	0.000481582	0.0066787		TRIM68	0.375646	8.65975	3.51505	0.0608138	0.815151
DNAAF4	-0.412514	9.07569	15.8309	6.92616e-05	0.000959881		HCLS1	-0.198745	9.13553	8.19063	0.00421073	0.0583483		HEATR1	0.265044	9.21465	5.09163	0.0240415	0.325541		SRSF7	0.674948	9.91232	3.96942	0.0463338	0.64213		ENSBTAG00000053929	-0.336297	9.09377	3.25328	0.0712806	0.859948		RIPK3	-0.534091	10.0368	12.1844	0.000481911	0.0066787		SPICE1	0.376029	8.65981	3.51439	0.060838	0.815151
[truncated: 13,476 more rows]

## Sheet: Table S11
Table S11. Differentially expressed genes with each cell cluster between CO and T2 identified by edgeR.
B							CD4							CD8							DC							ILC							Mono							NK
[truncated: 14,525 more rows]

## Sheet: Table S12
Table S12. Differentially expressed genes with each cell cluster between CO and T3 identified by edgeR.
[truncated: 14,526 more rows]

## Sheet: Table S13
Table S13. Differentially expressed genes with each cell cluster between T1 and T2 identified by edgeR.
[truncated: 14,526 more rows]

[truncated: 3 more sheets: Table S14, Table S15, Table S16]
